# Supplementary material for: The complete Ac/Ds transposon family of maize
Source: BMC Genomics. 2011 Dec 1;12:588. doi: 10.1186/1471-2164-12-588 (PMC3260210; doi:10.1186/1471-2164-12-588)
Supplement: Additional file 1 — Supplemental tables. Table S1. PCR primers used to assay Ds and Ds-l somatic excisions. Table S2. Description of Ds1 elements. Table S3. Description of Ds2 elements. Table S4. Description of Ds3 elements. Table S5. Description of Ds4 elements. [file 1471-2164-12-588-S1.XLSX]

## Sheet: ST1. Primers
Table S1. PCR primers used to assay Ds and Dsl somatic excisions
Primer name	Primer Orientation	Primer Sequences
Ds2-21	Forward 1	CTAGGCAGGCCATGAATAGGAC
Ds2-21	Reverse 1	TTTCACGGAGATGGGGGAAGAC
Ds2-31	Forward 1	TCTCACTCTGTTCATCCACTC
Ds2-31	Reverse 1	GCCCTTCTCATTTCAAAGCTAC
Dsl3-28	Forward 1	GCACCCATAGCCTCAAATTC
Dsl3-28	Reverse 1	GCACCCATAGCCTCAAATTC
Dsl4-40	Forward 2	AGAGAGGATGAGGGTTGGTG
Dsl4-40	Reverse 2	ACCTACGGTGTAATCGTGAC
Dsl4-168	Forward 1	TTGGAATACCACAACTGCAC
Dsl4-168	Reverse 1	TGACAACTTGGCTCTGGAC
Dsl4-169	Forward 1	AAGGAGAAAAGGAAGGTTGTG
Dsl4-169	Reverse 1	GCGGGCTTAAATTGCCATC
Dsl4-176	Forward 1	ATGATGGCAGCACATTCGC
Dsl4-176	Reverse 1	TCTCCCACTCTTTCCCTCAC
Dsl4-199	Forward 1	TTGCCACGACTCAATCCAC
Dsl4-199	Reverse 1	TCCTGCCCTTTGTTCACTG
Dsl4-232	Forward 1	TGCTCACCAATGCGATACC
Dsl4-232	Reverse 1	CAAAGTCCCTTACGGAACG
Dsl4-118	Forward 2	GAACTCCCTATGCAATCAGAG
Dsl4-118	Reverse 2	ACAACACTGTGATGTGGTAATG
Dsl4-143	Forward 2	ACAACCGGAAGTCCTACAAC
Dsl4-143	Reverse 2	CGTGCCTGCAATAACATAATC
Dsl4-232	Forward 2	CTGCTCACCAATGCGATAC
Dsl4-232	Reverse 2	TCTCTGCTTAGACTGAGATGAC
Dsl4-266	Forward 2	ACTCTCTTACTGAGAGGCGCTG
Dsl4-266	Reverse 2	ATGCCCTGAAGGTCTCCGATAC
Dsl4-295	Forward 2	TATCCAAGTCATCCGCTCCACC
Dsl4-295	Reverse 2	CTACCCTCCACCATTGAGAACC
Dsl4-378	Forward 2	GGCAACAGTGTGGATTAGAC
Dsl4-378	Reverse 2	AGTGCCGATTAAAGCTCAAG

## Sheet: ST2. Ds1
Table S2. Description of Ds1 elements
Ds1 Number	GenBank Accession Number	Start	End	Length	Sequence of Ds1 element plus 8-bp TSD	Chromosome	Nature of Ds1 Insertion Site	Sequences inserted into Ds1 elements
1	AC186332.3	77453	77874	421	GTTATACTTAGGGATGAAAACGGTCGGAAACGGTATTTATTCGGTAATCAGTTTTTTAGTCGTTTTTCTTTGATTGCGAATAAATAGGATATAGAATCTATAATACAAATTTGTATTCTTGTTTTTAACATTCAACTTCTAAAGATTCATAAAAGGTAAACCTCAAATTCATCATATATTTTTTTAAATAATAGATATAAACTTCGGTATGGATTCGGAAATAAATTCGGTAATTTTTTCAACTTTTTGTGTTGTAGAGAGCAAATAATACATAAAACAATTTATGTAATATTTTATTCGTATTTGTACTAATGTACTTGATAACATAAAAAAAGATCAATATCAAATTTTATACATATCTATTTTAAAATATTAAATTTATCCTAAAAGTTCGAATTA…	1	I
2	AC185517.2	49971	50382	411	ATTGAGACTAGGGATGAAAGTGGTAATCCGAACTGTGAGAATAAATTTAATATTTTAAAATAGATATGTATAAAATTTGATGTTGATCTTTTCTTATGTTATCAAGCACATTAGTACAAATATGAATAAAATATTATATAAGTTGTTTTATGTATTATTTGCTCCCTACAACACAAAAAGTTGAAAAAAATACCGAATTTGTTTCCGAATCCATACCGAAGTTTATATCTATTATTTAAGAAAATGTAGGATGAATTTGAGGTTTACCTTTTATGAATCTTAACAAGCTGAATGTTAAAAACAAGAATACAAATTTGTATTGTATATTCTATATCCTATTTATTCACAATCAAAGAAAAAACTGATTACCGAATAAATACCGTTTCCGACTGTTTTCAT…	1	I
3	AC201773.3	108944	109365	421	ATCATTATTAGGGATGAAAGTGATAATCTGAACTGTTAGGACAAATTTAATATTTTAAAATAGATATGTATAAAATTTGATATTGATCTTTTCCTATGTTATCAAGCACATTAGTACAAATATGAATAAAATATTACATACATTGTTTTATGTGTTATTTGGTCCCTACAACATAAATAGTTGAAAAAATTACCGAATTTGTTTCCGAATCCATACCGAAGTTTATATCTATTATTTAAAAAAATATAGGATGAATTTAAGGTTTATCTTTTATAAATCTTTATAAGCTGAATGTTAAAAACAAGAATACAAATTTGTATGGTAGATTCTATATTCTATTTATTCGCAATCAAAGAAAAACGACTAAAAAACTGATTACCGAAAAAATATCGTTTCCGA…	1	R
4	AC191428.3	104949	105368	419	GCGCTCGGTAGGGATGAAAACGGTCGGAAACGGTATTTATTCGGTAATCAGTTTTTGGTCGTTTTTCTTTGATTGTGAATAAATAGGATATATAATGCACTATACAAATTTGTATTCTTGTTTATAACATTGAGCTTGTAAAGATTCATAAAAGTTAATACTTCAATTCATCATATATTTTCTTAAATGATAGATATAAAATTCGGTATGGATTCGAAAACAAATTCGGTAATTTTTTCAACTTTTTTGTTGTAGGGAGCAAATAATACATAAAACAATTTATGTAATATTTTATTCTTATTTATAATAATGTGCTTGAGAACATAACACAAGATCACCATCAAATTCTATACATATCTATTTTAAAATATTAAATTTGTCCTAACAGTTTAGATTACC…	1	R
5	AC197082.3	41610	42031	421	GACAAACGTAGGGATGAAAACGGTAATCCGAACTGTTAGAACAAATTTAATATTTTAAAATAGATATGCATAAAATTTAATGTTGATCTTTTCTTATGTTATCAAGCACATTAATACACATATGAATAAAATATTACACAAATTGTTTTATGTATTATTTGCTCCCTACAACACGAAACGTTGAAAAAATTACCGAATTTATTTCCGAATCCATACCGAAGTTTATATCTATTATTTGAGAAAATATAGGATGAATTTGAGGTTTACCTTTTATGAATCTTTACAAGCTGGATGTTAAAAACAAGAATACAAATTTGTATTGTAGATTATATATCCAATTTATTCGCAATCAAAGAAAAACGACTAAAAAACTGATTACCGAATAAATACCGTTTCCGA…	1	I
6	AC205666.2	127478	127889	411	GTTTTGAGTAGGGATGAAAATGGTAATCCGAACTGTTAGAACAAATTTAATATTTTAAAATAGATATGTATAAAATTTGATGTTGATCTTTTCTTATGTTATCAAGCACATTAGTACAAATATGAATAAAATATTACATAAATTGTTTTATGTATTATTTGCTCCCTACAACATAAAAAGTTGAAAAAATTACCGAATTTGTTTCCGAATCCATACCGAAGTTTATATCTATTATTTGAGAAAATATAGGATGAATTTGAGGTTTACCTTTTATGAATCTTAACAAGCTGGATGTTAAAAACAAGGATACAAATTTGTATTGTATATTCTATATCACAATCAAAGAAAAACGACTAAAAAACTGATTACCGAATAAATACCGTTTCCGGCCGTTTTCAT…	1	R
7	AC196471.3	134280	134691	411	ATCCAGAGTAGGGATGAAAGTGGTAATCCGAACTGTTAGAACAAATTTAATATTTTAAAATAGATATGTGTAAAATTTGATGTTGATCTTTTCTTATGTTATCAAGCACATTAGTACAAATATGAATAAAATATTATATAAGTTGTTTTATGTATTATTTGCTCCCTACAACACAAAAAGTTGAAAAAATTACCGAATTTGTTTCTGAATCCATACCGAAGTTTATATCTATTATTTGAGAAAATGTACGATGAATTTGAGGTTTACCTTTTATGAATCTTAACAAGCTGGATGTTAAAAACAAGAATACAAATTTATATTGTATATTCTATATCCCATTTATTCGCAATCAAAGAAAAAACTAATTACCGAATAAATACCGTTTCCGACCGTTTTCAT…	1	I
8	AC194843.3	61143	61554	411	GCTCCATCTAGGGATGAAAGTGGTAATCCGAACTGTTAGAACAAATTTAATATTTTAAAATAGATATGTATAAAATTTGATGTTGATCTTTTCTTATGTTATCAAGCACATTAGTACAAATATGAATAAAATATTATATAAGTTGTTTTATGTATTTTGTGCTCCCTACAACACAAAAAGTTGAAAAAATTACCGAATTTGTTTCCGACTCCATACCGAAGTTTATATCTATTATTTGAGAAAATGTAGGATGAATTTGAGGTTTACCCTTTATGAATCTTAACAAGATGGATGTTAAAAACAAGAATACAAATTTGTATTGTATATTCTATATCCTATTTATTCGCAATCAAAGGAAAAACTGATTACCAAATAAATACCGTTTTCGACCGTTTTCAT…	1	R
9	AC197496.3	31595	32006	411	AAAAAAAGTAGGGATGAAAACGGTCGGAAACGGTATTTATTCGGTAATTAGTTTTTTCTTTGATTGCGAATAAATAAGATATAGAATATACAATACAAATTTGTATTCTTGTTTTTAACATCCAGCTTGTTAAGATTCATAAAAGGTAAACCTCAAATTCATCGTATATTTTCTCAAATAATAGATATAAACTTCGGTATGGATTCGGAAACAAATTCGGTAATTTTTTCAACTTTTTGTGTTATAGGGAGCAAATAATACATAAAACAACTTATATAATATTTTATTCATATTTGTACTAATGTGCTTGATAACATAAGAAAAGATCAACATCAAATTTTATACATATCTATTTTAAAATATTAAATTTGTTCAAACAGCTCGGATTACCACTTTCAT…	1	G
10	AC200260.3	72600	73017	417	AGTAAAAGTAGGGATGAAAGTGGTAATCCGAGCTGTTAGGACAAATTAAATATTTTAAAATAGATATATATAAAATTTGATGTTGATTTTTTCTTATGTTATCAAACACATTAGTACAAATACGAAAAAAATATTACCTAAATTGTTTTATGTATTATTTGCTCCCTACAACACAAAAGGTTGAAAATTTTACCGAATTTGTTTCCGAATACCGAAGTTTATATCTATTGTTTGAGAAAATATATGATCAATTTGAGGTTTACCTTTTATGAATCTTTACAAGCTGAATGTTAAAAACAAGAATATAAATTTGTATTGTAGATTCTATATCCTATTTATTCGCAATCAAAGAAAAACAACTAAAAAACTGATTACCGAATAAATACCGTTTCCGGCCGT…	1	G
11	AC201898.4	87230	87651	421	GAAGGAGGTAGGGATGAAAACGGTCGGAAACAGTATTTATTCGGTAATCAGTTTTTTAGTCGTTTTTCTTTGATTGCGAATAAATAGGATATGGAATCTATAATACAAATTTGTATTCTTGTTTTTAACATCCAACTTGTAAAGATTCATAAAAGATAAACCTTAAATTCATTCTATATTTTATCAAATAATAGGTATAAACTTCGGTATGAATTCGGAAATAAATTCGGTAATTTTTTCAACTATTTGTATTGTAGGGACCAAATAATACATAAAACAATTTATGTAATATTTTATTCATATTTGTACTAATGTGCTTGATAACATAAGAAAAGATCAACATCAAATTTTATACATATCTATTTTAAAATATTAAATTTGTCCTAACAGTTCGGATTA…	1	I
12	AC204831.3	51409	51830	421	CTAGCTGGTAGGGATGAAAACGGTCGGAAACGGTATTTATTCGGTAATCAGTTTTTTAGTCGTTTTTCTTTGATTGCGAATAAATAGAATATAGAATCTATCATACAAATTTGTATTCTTGTTTTTATCATTCAGCTTGTAAAGATTCATAAAAGATAAACCTTAAATTCATCCTATATTTTTTTAAATAATAGATATAAACTTCGGTGTGTATTCGGAAATAAATTCGGTAATTTTTTCAACTATTTGTGTTGTAGGGACCAAATAACACGTAAAACAATTTATGTAATATTTTATTCATATTTGTACTAATGTGCTTGATAACATAGGAAAAGATCAATATCAAATTTTATACATATCTATTTTAAAATATTAAATTTGTCCTAACAGTTCGGATTA…	1	G200
13	AC210212.2	37997	38407	410	CCTCTAGGTAGGGATGAAAGTGGTAATCCGAACTGTTAGAACAAATTTAATATTTTAAAATAGATATGTATAAAATTTGATGTTGATCTTTTCTTATGTTATCAAGCACATTAGTACAAATATGAATAAAATATTACATAAATTATTTTATGTATTATTTGCTCTCTACAACACAAAAAGTTAAAAAATTACCGAATTTGTTTCCGAATCCATACCAAAGTTTATATCTATTGTTTGAGAAAATATAGGATGAATTTGAGGTTTACCTTTTATGAATCTTAACAAGCTGGATGTTAAAAACAAGAATACAAATTTGTATTGTGTATTCTATATCACAATCAAAGAAAAACGACTAAAAAACTGATTACCGAATAAATACCGTTTCCGACCGTTTTCATC…	1	I
14	AC190582.4	57747	58167	420	CTAATAACTAGGGATGAAAACGGTCGGAAACGGTATTTATTCGGTAATCAGTTTTTTAGTTGTTTTTCTTTGATTGCGAATAAATAGGATATAGAATCTATAATACAAATTTGTATTCTTGTTTTTAACATTCAGCTTCTAAAGATTCATAAAAGGTAAACCTTAAATTCATCATATATTTTTTTAAATAATAGATATAAACTTCGGTATGGATTCGAAAATAAATTCGGTATTTTTTTCAACTTTTTGTGTTGTAGGGAGTAAATAATACATAAAACAATTTATATAATATTTTATTCGTATTTGTACTAATGTGCTTGATAACATAAAAAAGATCAATATCAAATTTTATACATATCTATTTTAAAATATTAAATTTATTTTAACAGTTCAAATTAC…	1	I
15	AC198963.3	45042	45443	401	GCGGCAATTAGGGATGAAAGTGGTAATCCAAACTGTTAGAACGAATTTAATATTTTAAAATAAATATGTATTAAATTTGATGTTGGTCTTTTCTTATGTTATTAAGCACGTTAGTATAAATATGAATAAAATATTATATAAGTTGTTTTATGTATTATTTGCTCCTTACAATACAAAAAGTTGAAAAAATTACCGAATTTGTTTCCGAATCCATACCGAAGTTTATATCTATTATTTGAGAAAATGTAGGATGAATTTGAGGTTTACCTTTTATGAATCTTAACAAGTTGGATGTTAAAAACAAGAATACAAATTTGTATTGTATATTCTATATCCTATTTATTCGCAATCAAAGGAAAAACTGATTACCGAATAAATACCGTTTTCATCCCTAGCGGC…	1	I
16	AC204689.3	122089	122500	411	CCCTGGAATAGGGATGAAAGTGGTAATCTGAACTGTTAGAACAAATTTAATATTTTAAAATAGATATGTATAAAATTTGATGTTGGTCTTTTCTTATGTTATGAAGCACATTAGTACAAATATAAATAAAATATTATATAAGTTGTTTTATGTATTATTTGCTCCCTACAACACAAAAAGTTGAAAAAATTACCGAATTTGTTTCCGAATCTATACCGAAGTTTATATCTATTATTTGAGAAAATGTAGGATGAATTTGAGGTTTACCTTTTATGAATCTTAACAAGCTGGATGTTAAAAACAAGAATACAAATTTGTATTGTATATTCTATATCCTATTTATTCGCAATTAAAGGAAAAACTGATTACCGAATAAATACCGTTTCCGACCGTTTTCAT…	1	R
17	AC207662.4	154748	155159	411	GCTGGCCATAGGGATGAAAGTGGTAATCCGAACTGTTAGAACAAATTTAATATTTTAAAATAGATATGTATAAAATTTGATGTTGATCTTTTCTTATGTTATCAAGCACATTAGTACAAATATGAATAAAATATTATATAAGTTGTTTTATGTATTATTTGCTCTCTAAAACACAAAAAGTTGAAAAAATTACCGAATTTGTTTCCGAATCCATACCGAAGTTTATATCTATTATTTGAGAAAATATATGATGAATTTGAGGTTTACCTTTTATGAATCTTAACAAGCTAGATGTTAAAAACAAGAATACAAATTTGTATTGTATATTCTATATCCTATTTATTCGTAATCAAAGAAAAAACTGATTACTGAATAAATACCATTTCCGACCGTTTTCAT…	1	R
18	AC207347.3	28064	28475	411	CTTGCCTCTAGGGATGAAAGTGGTAATCCGAACTGTTAGAACAAATTTAATATTTTAAAATATATATGTATAAAATTTGATGTTGATCTTTTCTTATGTTATCAAGCACATTAGTACAAATATGAATAAAATATTATATAAGTTGTTTTATGTATTATTTGCTCCCTACAACACAAAAAGTTGAAAAATTTACCGAATTTGTTTCCGAATCCATACCGAAGTTTATATCTATTATTTGAGAAAATGTAGAATGAATTTGAGGTTTACCTTTTATGAATCTTAATAAGCTGGATGTTAAAAACAAGAATACAAATTTGTATTGTATATTTTATATCCTATTTATTCGCAATCAAAGAAAAAACTGATTACCGAATAAATACCGTTTCCGACCGTTTTCAT…	1	R
19	AC208225.3	63849	64270	421	CTGAGAAATAGGGATGAAAACGGTCGGAAACGGTATTTATTCGGTAATCAGTTTTTTAGTCGTTTTTCTTTGATTGCGAATAAATAGAATATAGAATCTATCATACAAATTTGTATTCTTGTTTTTAACATCTAGATTGTAAAGATTCATAAAAGATAAACCTTAAATTCACCCTATATTTTCTTAAATAATAGATATAAACTTCGGTATGGATTCGGAAACAAATTCGGTAATTTTTTCAACTATTTGTGTTGTAGGGACCAAATAACACATAAAACAATTTATGTAATATTTTATTCATATTTGTACTAATGTGCTTGATAACATAGGGAAAAATCAACATCAAATTTTATACATATATATTTTAAAATATTAAATTTGTCCTAACAGTTCGGATTA…	1	R
20	AC210313.4	137256	137675	419	CGCCTAGATAGGGATGAAAATGGTCGGAAACAGTATTTATTCGGTAATCAGTTTTTAGTCGTTTTTCTTTGATTGCGAATAAATAGGATATATAATCTACAATACAAATTTGTATTCTTGTTTTTAACATCCAACTTGTAAAGATTCATAAAAGGTAAACCTCAAATTCATCCTATATTTTCACAAATAATAGATATAAACTTCGGTATGGATTCGGAAATAAATTCGGTAATTTTTTCAACGTTTCATGTTGTAGGGAGCAAATAATACATAAAACAATTTGTGTAATATTTTATTCATATGTGTACTAATGTGCTTGATAACATAAGAGAAGATCAACATTAAATTTTATGCATATCTATTTTAAAATATTAAATTTGTTCTAACAGTTCGGATTAC…	1	R
21	AC211230.3	50615	51029	414	CTTCCAACTAGGGATGAAAGTGGTAATCCGAACAGTTAGAACAAATTTAATATTTTAAAATAGATATGTATAAAATTTGATATTGATCTTTTCTTATGTTATCAAGCACATTAGTACAAATATGAATAAAATATTATATAAGTTGTTTTATGTATTATTTGCTCTCTACAAACACAAAAAGTTGAAAAAAATTACCGAAATTTGTTTCCGAATCCATACCGAAGTTTATATCTATTATTTGAGAAAATGTAGGATGAATTTGAGGTTTACCTTTTATGAATCTTAACAAGCTGGATGTTAAAAACAAGAATACAAATTTGTATTGTATATTCTATATCCTATTTATTCGCAATCAAAGAAAAAACTGATTACCGAATAAATACCGTTTCCGACCGTTTT…	1	R
22	AC211580.4	43606	44017	411	TTGGCAACTAGGGATGAAAGTGGTAATCCAAACTGTTAGAACAAATTTATAATTTTAAAATAGATATACATAAAATTTGATGTTGATCTTTTCTTATGTTATCAAGCACATTAGTACAAATATGAATAAAATATTATATAAGTTGTTTTATGTATTATTTGCTTCCTACAACACAAAAAGTTGAAAAAATTATCGAATTTGTTTCCGAATCCATACCGAAGTTTATATCTATTATTTGAAAAAATGTAGAATGAATTTGAGGTTTACCTTTTATGAATCTTAACAAGCTGGATGTTAAAAACAAGAATACAAATTTGTATTGTATATTCTATATTCTATTTATTCGCAATTAAAGAAAAAACTGATTACCGAATAAATACCGTTTCCGACCGTTTTCAT…	1	R
23	AC226734.2	57784	58195	411	GCCCCCGCTAGGGATGAAAGTGGTAATCCGAACTGTTAGAATAAATTTAATATTTTAAAAAAGATATGTATAAAATTTGATGCTGATCTTTTCTTATGTTATCAAACACATTAGTACAAATACGAATAAAATATTATATAAGTTGTTTTATGTATTATTTGCTCTCTACAACACAAAAAATTAAAAAAATTACCGAATTTGTTTCCGAATCAATACCGAAGTTTATATCTATTATTTGAAAAAATGTAGGATGAATTTGAGATTTACCTTTTATGAATCTTAACAAGCTGGATGTTAAAAACAAGAATACAAATTTATATTGTATATTCTATATCCTATTTATTTGCAATCAAAGAAAAAACTGATTACCGAATAAATACCGTTTCCGACCGTTTTCAT…	1	G
24	AC215174.3	77869	77460	409	AACCCAACTAGGGATGAAAGTGGTAATTCGAACTGTTAGGACAAATTTAATATTTTAAAATAGATATGTATAAAATTTGATATTGATCTTTTTTTATGTTATCAAGCACATTAGTACAAATACGAATAAAATATTACATAAATTGTTTTATGTATTATTTGCTCTCTACAACACAAAAAGTGAAAAAAATACCGAATTTATTTCCGAATCCATACGGAAGTTTATATCTATTATTTAAAAAAATATATGATGAATTTGAGGTTTACCTTTTATGAATCTTTAGAAGCTGAATATTAAAAACAAGAATACAAATTTGTATTATAGATTCTATATCCTATTAATTCACAATCGAAGAAAAACGACTAAAAACTGATTACCGAATAAATACCGTTTTCGACC…	1	R
25	AC209667.3	26768	27179	411	GTCGCCTATAGGGATGAAAGTGGTAATCCGAACTGTTTGAACAAATTTAATATTTTAAAATAGATATGTATAAAATTTGATGTTGACCTTTTCTTATGTTATCAAGCACATTAGTACAAATATGAATAAAATATTATATAAGTTGTTTTATCTATTATTTGCTCCCTACATCACAAAAAGTTGAAAAAATTACCGAATTTGTTTCCGAATCCATACCAAAGTTTATATCTATTATTTGAGAAAATATAGGATGAATTTGAGGTTTACCTTTTATGAATCTTAACAAGCTGGATGTTAAAAACAAGAATACAAATTTGTATTGTATATTCGATATCTTATTTATTCGCAATCAAAGAAAAAACTAATTACCGAATAAATACCGTTTCCGACCGTTTTCAT…	1	R
26	AC202101.3	70309	70730	421	CTTATGATTAGGGATGAAAACGGTCGGAAACGGTATTTATTCGGTAGTCAGTTTTTTAGTCGTTTTTCTTTTATTGCGAATAAATAGGATATATAATCTACAATACAAATTTGTATTCTTGTTTTTAACATCCAGCTTGTAAATATTCATAAAAGGTAAACCTCAAATTCATCCTATATTTTCTCAAATAATAGATATAAACTTCGGTATGGATTCGGAAACAAATTCGGTAATTTTTTCAACGTTTCGTGTTGTAGGAAGAAAATAATACATAAAACAATTTGTGTAATATTTTATTCATATTTGTACTAATGTGCTTGATAACATAAGAAAAGATCAACATTAAATTTTATGCATATCTATTTTAAAATATTAAATTTGTTCTAACAGTTCGGATTA…	1	I
27	AC211672.4	22385	22806	421	GTTGCATGTAGGGATGAAAACGGTCGGAAACGGTATTTATTCGGTAATCAGTTTTTTGGTCGTTTTTCTTTGACTACGAATAAATAGGATATAGAATATACAATACAAATTTGTATTCTTATTTTTAACATCCAGCTTGTTAAGATTCATAAAAGGTAAATCTTAAATTCATCCTATATTTTCTCAAATAATAGATATAAACTTCGGTATGGATTCGGAAACAAATTCGGTAATTTTTTCAACTTTTTGTGTTGTAGGGAGCAAATAATACATAAAACAATTTATGTAATATTTTATTCATATTTGTACTAATGTGCTTGATAACATAAGAAAAGATCAACATCAAATTTTATACATGTCTATTTCAAAATATTAAATTTGTTCTAACAGTTCGGATTA…	1	I
28	AC216732.3	130332	130743	411	GGTGTACATAGGGATGAAAACGGTCGGAAACGGTATTTATTCGGTAATCAGTTTTTTCTTTGATTGCGAATAAATAGGATATAGAATATACAATACAAATTTGTATTCTTGTTTTTAACATCCAGCTTATTAAGGTTCATAAAAGGTAAACCTCAAATTCATCCTACATTTTCTCAAATAATAGATATAAACTTCGGTATAGATTCGGAAACAAATTCGGTAATTTTTTCAACTTTTTGTGTTGTAGGGAGCAAATAATACATAACACAACTTATATAATATTTTATTCATATTTATACTAATGTGTTTGATAACATAAGAAAAGATCAACATCAAATTTTATACATATCTATTTTAAAATATTAAATTTGTTTTAACAGTTCGGATTATCACTTTCAT…	1	R
29	AC209904.3	136605	137026	421	ATCCTTGGTAGGGATGAAAACGGTAATCCGAACTGTTAGAACAAATTTAATATTTTAAAATAGATATGTATAAAATTTAATGTTGATCTTTTCTTATGTTATCAAGCACATTAGTACACATATGAATAAAATATTACACAAATTATTTTATGTATTATTTGCTCGCTACAACACGAAACGTTGAAAAAATTACCGAATTAATTTCCGAATCCATACCGAAGTTTATATCTATTATTTGAGAAAATATAGAATGAATTTGAGGTTTACCTTTTATGAATCTTTACAAGCTGGATGTTAAAAACAAGAATACAAATTTGTATTGTAGATTATATATCCTATTTATTCGCAAACAAAGAAAGACGACTAAAAAACTGATTACCGAATAAATACCGTTTCCGA…	1	R
30	AC215676.3	151838	152250	412	CACTTGTCTAGGGATGAAAACGGCCGGAAACGGTATTTATTCGGTAATCAGTTTTTTAGTCGTTTTTCTTTGATTGTGATATAGAATATACAATACAAATTTGTATCCTTGTTTTTAACATCCAGCTTGTTAAGATTCATAAAAGGTAAACCTCAAATTCATCCTATATTTTCTCAAATAATAGATATAAACTTCGGTATGGATTCGGAAACAAATTCGGTAATTTTTTCAACTTTTTATGTTGTAGGGAGCAAATAATACATAAAACAATTTATGTAATATTTTATTCATATTTGTACTAATGTGCTTGATAACATAAGAAAAGATCAACATCAAATTTTATACATATCTATTTTAAAATATTAAATTTGTTCTAACAGTTCGGATTACCATTTTCAT…	1	I
31	AC191006.2	152474	152885	411	CTCCCTGCTAGGGATGAAAACGGTCGGAAACGGAATTTATTCGGTAATCAGTTTTTTCTTTGATTGCGAATAAATAGGATATAGAATATACAATATAAATTTATATTCTTGTTTTTAACATCCAGCTTATTAAGATTCATAAAAGGTAAACCTCAAATTCATCATATATTTTCTCAAATAATAGATATAAACTTCGGTATGGATTCGGAAATAAATTCGGTAATTTTTTCAACTTTTTGTGTTGTAGGGAGCAAATAATATATAAAACAACTTATATAATATTTTATTCATATTTGTACTAATGTGCTTGATAACATAAGAAAAGATCAACATCAAATTTTATACATATCTATTTTAAAATATTAAATTTGTTCTAACAGTTCGAATTACCACTTTCAT…	2	I
32	AC184123.4	71954	72365	411	GGCACGATTAGGGATGAAAGTGGTAATCCGAACTGTTAGAACAAATTTAATATTTTAAAATAGATATGTATAAAATTTGATGTTGATCTTTTCTTATGTTATCAAGCACATTAGTACAAATATAAATAAAATATTACATAAATTGTTTTATGTATTATTTGCTCCCTACAACACAAAAAGTTGAAAAAAATACCGAATTTGTTTCCGAATCCATACCGAAGTTTATATCTATTATTTGAGAAAATATAGGATGAATTTGAGGTTTACCTTTTATGAATCTTAACAAGATGGATGTTAAAAACAAGAATACAAATTTGTATTGTATATTTTATATCACAATAAAAGAAAAACGACTAAAAAATTGATTACCGAATAAATACCGTTTCCGACCGTTTTCAT…	2	I
33	AC191089.3	48771	49182	411	ATTTATATTAGGGATGAAAGTGGTAATCCGAACTGTTGGAACAAATTTAATATTTTAAAATAGATATGTATAAAATTTGATGTTAATCTTTTCTTATGTTATCAAGCACATTAGTACAAATATGAATAAAATATTATATAAGTTGTTTTATGTATTATTTGCTCCCTACAACACAAAAAGTTGAAAAAATTACCGAATTTATTTCCGAATCCATACCGAAGTTGATATCTATTATTTGAAAAAATGTAGGATGAATTTGAGGTTTGCCTTTTATGAATCTTAACAAGCTGGATGTTAAAAACAAGAATACAAATTTGTATTGTATATTCTATATCCTATTTGTTCGCAATCAAAGAAAAAACTGATTACCGAATAAATACCGTTTCCGACCGTTTTCAT…	2	R
34	AC177872.1	118665	119076	411	CAAGCAGCTAGGGATGAAAACGGTCGGAAACGGTATTTTTTCGGTAACCAGTTTTTAGTCGTTTTTCGAATAAATAGGATATAGAATATACAATACAAATTTGTATTCTTGTTTTTAACATCCAGCTTGTTAAGATTCATAAAATATAAACCTCAAATTCATCCTACATTTTCTTAGATAATAGATATAAATTTCGGTATGGATTCGGAAATAAATCCGGTAATTTTTTCAACTTTTTGTGTTGTAGGGAGCAAATAATACATAAAACAATGTATGTAATATTTTATTCATATTTGTACTAATGTGCTTGATAACATAACAAAAGATCAACATCAAATTTTATACATATCTATTTTAAAATATTAAATTTGTCCTAACAGTTCGGATTACCACTTTCAT…	2	R
35	AC177934.2	113108	113519	411	ATTTTTATTAGGGATGAAAGTGGTAATCCGAACTGTTAGAACAATTTTAATATTTTAAAATAGATATGTATGAAATTTGATGTTGATCTTTTTATATGTTATCAAGCATATTAGTACAAATATAAATAAAATATTATATAAGTTGTTTTATATATTATTTGCTCTCTACAACACAAAAAGTTGAAAAAATTACCGAATTTGTTTCCGAATCCATACCGAAGTTTATATCTATTTTTTGAGAAAATGTAGGATGAATTTGAGGTTTACCTTTTATGAATCTTAACAAGCTGGATGTTAAAAACAAGAATACAAATTTGTATTGTATATTCTATATCCTATTTATCCGCAATCAAAGAAAAAACTGATTACCGAATAAATACCGTTTCCGACCGTTTTCAT…	2	R
36	AC195372.3	160174	160595	421	CTTTTAACTAGGGATGAAAACGGTCGGAAACAGTATTTATTTGGTAATCAGTTTTTTAGTCGTTTTTCTTTGATTGCGAATAAATAGAATATAGAATCTACCATACAAATTTGCATTCTTGGTTTTAACATCCAGCTTATAAAGATTAATAAAAGATAAACCTTAAATTCATCCTATATTTTCTTAAATAATAGATATAAACTTCGGTATGGATTCGGAAACAAATTCGGTAATTTTTTCAACTATTTGTGTTGTGGGGACCAAATAACACATAAAACAATTTATGTAATATTTTATTCATATTTGTACTAATGTGCTTGATAACATAGGAAAAGATCAACATCAAATTTTATACATATCTATTTTAAAATATTAAATTTGTCCTAACAGTTCGGATTA…	2	I
37	AC191386.3	71302	71721	419	AGCCTGCCTAGGGATGAAAACGGTCGGAAACAGTATTTATTCGGTAATCAGTTTTTTAGTCGTTTTTCTTTGATTGCGAATAAATAGGATATATAATCTACAATACAAATTTGTATTCTTGTTTTTAACATCTAGCTTGTAAAGATTCATAAAAGTAAACCTCAAATTCATCCTATATTTTCTCGAATAATAGATATAAACTTCGGTATGGATTCGGAAATAAATTCGGTAATTTTTTCAACGTTTCGTGTTGTAGGGAGAAAATAATATATAAAACAATTTATGTAATATTTTATTCATATGTGTACTAATGTGCTTGATAACATAAGAAAAGATCAACATTAAATTTTATGCATATCTATTTTAAAATATTAAATTTGTTCTAACAGTTCGGATTAC…	2	R
38	AC185317.3	44643	45062	419	ATCTTTGCTAGGGATGAAAGTGGTAATCCGAACTGTTAGAACAAATTTAATATTTTAAAATAGATACGTATAAAATTTGATGTTGATCTTTTCTTATGTTATCAAGCACATTAGTACAAATATGAATAAAATATTACATAAATTGTTTTATGTATTATTTGCTCCCTACAACACAAAATGTTGAAAAAATTACCGAATTTGTTTCCGAATCCATACCGAAGTTTATAACTATTATTTGAAAAAATATAGGATGAATTTGAGATTTACCTTTTATGAATCTTAACAAGCTGGATGTTAAAAACAAGAATACAAATTTGTATTGTATATTCTATATCCTATTTATTCGCAATCAAAGAAAAACGACCAAAAAACTGATTACCGGATAAATACCGTTTCCGA…	2	R
39	AC183661.3	128966	129387	421	GCTGTACCTAGGGATGAAAACGGTCGGAAACGGTATTTATTCGGTAATCAGTTTTTAGTCGTTTTTCTTTGATTGCGAATAAATAGGATATACAATCTATAATACAAATTTGTATTCTTGTTTTTAACATTCAGCTTCTAAAAATTCATAAAAGGTAAACCTCAAATTCATCATATATTTTTTTAAATAATAGATATAAACTTCGGTATGGATTCGGAAATAACTTCGATAATTTTTTCAACTTTTTGTGTTGCAGGGAGCAAATAAAACATAAAACAATTTATATAATATTTTATTCGTATTTGTACTAATGTGCTTGATAACATAAAAAAAAGATCAATATCAAATTTTATACATATCTATTTTAAAATATTAAATTTATCCTAACAGTTCGAATTA…	2	G200
40	AC197077.4	100948	101374	426	GTTGTGGATAGGGATGAAAGTGGTAATCCGAACTGTTAGGACAAATTTAATATTTTAAAATAAATATGTATAAAATTTTATGTTAATCTTTTCTTATGTTATCAAGCACATTAGTACAAATATGAATAAAATATTACATAAATTGTTTTATGTATTATTTGGTCCCTACAAGATAAATAGTTGAAAAAATTACCGAATTTGTTTCCGAATCCATACCGAAGTTTATATCTATTATTTGAGAAAATATATAGGATGAATTTAAGGGTTTATCTTTTATAAAATCTTTACAAAGTTGGATGTTAAAAACAAGAATACAAATTTCTATTGTAGATTCTATATCCTATTTATTCGCAATCAAAGAAAAACGACTAAAAAACTGATTACCGAATAAATATCGTT…	2	R
41	AC199505.4	8759	9170	411	CATGACACTAGGGATGAAAGTGGTAATCCGAACTGTTAGAACAAATTTAATATTTTAAAATAGATATGTATAAAATTTGATGTTGATCTTTTCTTATGTTATCAAGCACATTAGTACAAATATAAATAAAATATTACATAAATTGTTTTATGTATTATTTGCTCCCTACAACACAAAAAGTTGAAAAAAATACCGAATTTGTTTCCGAATCCATACCGAAGTTTATATCTATTATTTGAGAAAATATAGGATGAATTTGAGGTTTACCTTTTATGAATCTTAACAAGATGGATGTTAAAAACAAGAATACAAATTTGTATTGTATATTTTATATCACAATAAAAGAAAAACGACTAAAAAATTGATTACCGAATAAATACCGTTTCCGACCGTTTTCAT…	2	R
42	AC205608.3	71549	71970	421	GTTGTGGATAGGGATGAAAGTGGTAATCCGAACTGTTAGGACAAATTTAATATTTTAAAATAAATATGTATAAAATTTTATGTTAATCTTTTCTTATGTTATCAAGCACATTAGTACAAATATGAATAAAATATTACATAAATTGTTTTATGTATTATTTGGTCCCTACAAGATAAATAGTTGAAAAAATTACCGAATTTGTTTCCGAATCCATACCGAAGTTTATATCTATTATTTGAGAAAATATAGGATGAATTTAAGGTTTATCTTTTATAAATCTTTACAAGTTGGATGTTAAAAACAAGAATACAAATTTCTATTGTAGATTCTATATCCTATTTATTCGCAATCAAAGAAAAACGACTAAAAAACTGATTACCGAATAAATATCGTTTCCGA…	2	I
43	AC207284.4	157082	157493	411	TAGATAACTAGGGATGAAAACGGTCGGAATCGGTATTTATTCGGTAATCAGTTTTTTCTTTGATTGCGAATAAATAGGATATAGAATATACAATACAAATTTGTATTCTTGTTTTTAACAACCAGCTTGTTAAGATTCATAAAAGGTGAACCTCAAATTCATCCTACATTTTCTCAAATAATAAATATAAATTTCGGTATGGATTCGGAAACAAATTCGGTAGTTTTTTTTAACTTTTGTGTTGTAGAGAGCAAATAATACATAAAACAACTTATATAATATTTTATTCTTATTTGTACTAATGTGCTTGATAACATAAGAAAAGATCAACATCAAATTTTATACATATCTATTTTAAAATATTAAATTTGTTCTAACAGTTTGGATTACCACTTTCAT…	2	I
44	AC211225.2	100244	100655	411	CCTTGGGGTAGGGATGAAAGTGGTAATCCGAACTGTTAGAACAAATTTAATATTTTAAAATATATATGTATAATATTTGATGTTGATCTTTTCTTATGTTATCAAGCACATTAGTACAAATATGAATAAAATATTATATAAGTTGTTTTATGTATTATTTGCTCCCTACAACACAAAAAGTTGAAAAAATTATCGAATTTGTTTCCGAATCCATACCGAAGTTTATATCTATTATTTGAGAAAATGTAGGATGAATTTGAGCTTTACCTTTTATGAATCTTAATAAGTTGGATGTTAAAAACAAGAATACAAATTTGTATTGTATATTCTATATCCTATTTATTCGCAATCAAAGAAAAAACTGATTACCGAATAAATACCGTTTCCGACCGTTTTCAT…	2	R
45	AC199940.4	74354	74775	421	ACAGGGCATAGGGATGAAAGTGGTAATCCGAATTGTTAGGACAAATTTAATATTTTAAAATAGATATGTATAAAATTTGATGTTGATCTTTTCTTATGTTATCAAGCACATTAGTACAAATATGAATAAAATATTACATAAATTGTTTTATGTATTGTTTGGTCCCTACAATACAAATAGTTGAAAAAATTACCGAATTTATTTCCGAATCCATACCGAAGTTTATACCTATTATTTGATAAAATATAAAATGGATTTAAAGTTTATCTTTTATGAATCTTTACAAGTTGGATGTGAAAAACAAGAATATAAATTTGTATTATAAATTCTATATCTTATTTATTCGTAATCAAAGAAAAACGACTAAAAAACTGATTACCGAATAAATACCGTTTCCGA…	2	R
46	AC200889.3	35700	36121	421	TCCTCAAGTAGGGATGAAAGTGGTAATCCGAACTGTTATGACAAATTTAATATTTTAAAATAAATATGTATAAAATTTGATGTTGATCTTTTTTTATGTTATCAAACACATTAGTACAAATATGAATAAAATATTACATAAATTGTTTTATGTATTATTTGGTCCCTACAACACAAATAGTTGAAAAAATTACCGAATTTGTTTTCGAATCCATACCGAAGTTTATATCTATTATTTGAGAAAATATAGGATGAATTTAAGGTTTATATTTTATGAATCTTTACAAGTTGGATATTAAAAACAAGAATACAAATTTGTATTGTAGATTCTATATCCTATTTATTCGCAATCAAAGAAAAACGACTAAAAAACTGATTACCGAATAAATACTGTTTCCGA…	2	R
47	AC203325.3	165376	165787	411	CTCGAGGCTAGGGATGAAAGTGGTAATCCGAACTGTTAGAACAAATTTAATATTTTAAAATAAATATGTATAAAATTTGATGTTGATCTTTTCTTATGTTATCAAGCACATTAGTACAAATATGAATAAAATATTATATAAGTTGTTTTATGTATTATTTGCTCCCTACAACACAAAAAGTTGAAAAAATTACCGAATTTGTTTCCGAATCCATACCGAAGTTTATATCTATTATTTGAGAAAATGTAGGATGAATTCGAGGTTTACCTTTTATGAATCTTAACAAGCTGGATGTTAAAAACAAGAATACAAATTTGTATTGTATATTCTATATCCTATTTATTCGCAATTAAAGGAAAAACTGATTACCGAATAAATACTGTTTCCGACCGTTTTCAT…	2	R
48	AC219163.1	26021	26441	420	CTTGTCCCTAGGGATGAAAGTGGTAATCTGAACTGTTAGGACAAATTTAATATTTTAAAATAGATATGTATAGAATTTGATGGTGATCTTATGTTATGTTCTCAAACACATTATTACAAATAAGAATAAAATATTACATAAATTGTTTTATGTATTATTTGCTCCCTACAACAAAAAAAGTTGAAAAAATTACCGAATTTGTTTTCGAATCCATACCGAATTTTATATCTATCATTTAAGAAAATATATGATGAATTTGTAGATTAACTTTTATGAATCTTTATAAGCTCAATGTTATAAACAAGAATACAAATTTGTATAGTGCATTATATACCCTATTTATTCGCAATCAAAGAAAAACGACCAAAAACTGATTACCGAATAAATACCGTTTTCGAC…	2	R
49	AC219056.2	176728	176309	419	CTTCCAGCTAGGGATGAAAACGGTCGGAAACGATATTTATTCGGTAATCAGTTTTTTGGTCATTTTTCTTTGATTGCGAATAAATAGGATATAGAATATACAATACAAATTTGTATTCTTGTTTTTAACATCTAGCTTGTTAAGATTCATAAAAGGTAAATATCAAATTCATCCTATATTTTCTCAAATAATAGTTATAAACTTCGGTATGGATTCGGAGACAAATTCGGTAATTTTTTCAACGTTTTGTGTTGTAGGGAGCAAATAATACATAAAACAATTTATGTAATGTTTTATTCATATTTGTACTAATGTGCTTGATAAAATAAGAAAAGATCAACATCAAATTTTATACGTATCTATTTTAAAATATTAAATTTGTTCTAACAGTTTGGATTA…	2	R
50	AC203957.3	41959	42370	411	AGCATGGGTAGGGATGAAAGTGGTAATCCGAACTGTTAGAACAAATTTAATATTTTAAAATAGATATATATAAAATTTGATGTTGATCTTTTCTTATGTTATCAAACACATTAGTACAAATATGAATAAAATATTATATAAGTTGTTTTATGTATTATTTGCTCCCTACAACACAAAAAGTTGAAAAAATTACCGAATTTGTTTCCGAATCCATACCAAAGTTTATATCTATTATTTGAGAAAATGTAGGATGAAATTGAGGTATACCTTTTATGAATCTTAACAAGCTAGATGTTAAAAACAAGAATACAAATTTATATTGTATATTGTATATCCTATTTATTCGCAATCAAAGAAAAAACTAATTACCGAATAAATACCGTTTTCGACCGTTTTCAT…	2	I
51	AC206578.2	128843	129262	419	CTCGTAGCTAGGGATGAAAGCGGTAATCCGAACTGTTAGAACAAATTTAATATTTTAAAATAGATATGCATAAAATTTAATGTTGATCTTTCTTATGTTATCAAGCACATTAGTACAAGTATGAATAAAATATTACACAAATTGTTTTATGTATTATTTGCTCCCTACAACACGAAACGTTGAAAAAATTACCGAATTTGTTTCTGAATCCATACCGAAGTTTATATCTATTATTTGAGAAAATATAGGATGAATTTGAGGTTTACCTTTTACGAATCTTTACAAGCTGGATGTTAAAAACAAGAATACAAATTTGTATTGTAGATTATATATCCTATTTATTCGCAATCAAAGAAAAACGACTAAAAAACTGATTACCGAATAAATATCGTTTCCGAC…	2	R
52	AC208546.3	101817	102227	410	GGCTTCGGTAGGGATGAAAACGGTCGTAAACGGGATTTATTCGGTAATCAGTTTTTTCTTTGATTGTGAATAAATATGATATAGAATATACAATATAAATTTGTATTCTTGTTTTTAACATCCAGCTTGTTAAGATTCATAAAAGGTAAACCTCAAATTCATCCTACATTTTCTCAAATAATAGATATAAACTTCGGTATGGATTCGGAAATAAATTCGGTAATTTTTCAACTTTTTGTGTTGTAGGGAGCAAATAATACATAAAACAACTTATATAATATTTTATTCATATTTGTACTAATGTGCTTGATAACATAAGAAAAGATCAACATCAAATTTTATACATATCTATTTTAAAATTTTAAATTTATTTTAACAGTTTGAATTACCACTTTCATC…	2	R
53	AC208538.3	172110	172521	411	GCGGTTACTAGGGATGAAAACGGTCGGAAACGGTATTTATTCGGTAATCAGTTTTTTCTTTGATTGCGAATAAATAAGATATAGAATATACAATACAAATTTGTATTCTTGTTTTTAACATCCAGCTTGTTAAGATTCATAAAAGGTAAACATCAAATTCATCCTACATTTTCTCAAATAATAGATATAAACTTCGGTATGGATTCGGAAACAAATTCGGTAATTTTTTCAACTTTTTGTGTTGTAGGGAGCAAATAATACATAAAACAACTTATATAATATTTTATTCATATTTGTACTAATGTGCTTGATAACATAAGAAAAAATCAACATTAAATTTTATACATATCTATTTTAAAATATTAAATTTGTTCTAACAGTTCGGATTACCACTTTCAT…	2	R
54	AC209087.3	128055	128459	404	TCTACCATTAGGGATGAAAGTGGATAACCGAATTGTTATGGAAAATTTAATATTTTGAAATAGATATATATGAAATTTGATGCTGATCTTTTCTTATGTTATCAAGCACATTATTACAAATAAGAATAATTTTTTGTATAAATTGTTTTATGCATTATTTGCTCCCTACAACAAAAAAGGTGAAACAATATCCGAATTTGTGTCTGACTTTTATATCTATCATTTGAGTATATGATAAATTTGAGGCTTATCTTTTATGAATCTTTACAAGTTCAATGCTATAAACAAGAATATGAATTTGCATTGCAGATTTTATATTCTATTTATTTGCAATCAAAGAAATAAGACAAAAAATAATATCCGAATAAGTATCCGTTTTCGTCCAATTTCATCCCTATC…	2	G
55	AC216348.3	71476	71895	419	GTCCCAAATAGGGATGAAAGTGGTAATCTGAACTGTTAAGACAAATTTAATATTTTAAAATAGATATGTATAAAATTTGATGTTGATATTTTCCTATGTTATTAAGCACATTAGTACAAATATGAATAAAATATTACATAAATTGTTTTATGTGTTATTTGGTCCCTACAACACAAATAGTTGAAAAAATTACCGAATTTGTTTCCGAATCCATACCGAAGTTTATATCTATTATTTAAGAAAATATAGGATGAATTTAAGGTTTATCTTTTATGAATCTTTACAAGCTGGATGTTAAAAACAAGAATACAAATTTGTATGGTAGATTCTATATTCTATTTATTCGCAATCAAAGAAAAACGACTAAAAACTGATTACCGAATAATACCGTTTCCGACC…	2	R
56	AC211894.3	98211	98631	420	GCTACGGGTAGGGATGAAAACGGTCGGAAACGGTATTTATTCGGTAATCAGTTTTTAGTCGTTTTTCTTTGATTACGAATAAATAGGATATAGAATCTATAATACAAATTTGTATTCTTGTTTTTAACATCCAACTTGTAAAGATTCATAAAAGATAAACCTTAAATTCATTCTATATTTTATCAAATAATAGGTATAAACTTCGGTATGGATTCGGAAATAAATTCGGTAATTTTTTCAACTATTTGTATTGTAGGGACCAAATAATACCTAAAACAATTTATGTAATATTTTATTCATATTTGTACTAATGTGCTTGATGACATAAGAAAAGATCAACATCAAATTTTATATATATCTATTTTAAAATATTAAATTTGTCCTAACAGTTCGGATTAC…	2	R
57	AC217236.3	105115	105509	394	GGATTCATTAGGGATGAAAATGGTAATCCGAACTGTTAGAACAAATTTAATATTTTAAAATAGAAATGTATAAAATTTGA TGTTGATCTTTTCTTATGTTATCAAGCACATTAGTACAAATATGAATAAAATATTATATAAGTTGTTTTATAAATTATTT GCTCCCTACAACACAAAAAGTTGAAAAATTACCGAATTTGTTTCCGAATCCATACCGAAGTTTATATCTATTATTTGAGA AAATGTAGGATGAATTTGAGGTTTATCTTTTATGAATCTTAACAAGCTCGATGTTAAAAACAAGAATATAAATTTATATT GTATATTCTATATCCTATTTATTCGCAATCAAAGAAAAAACTGATTACCGAATAAATACTGTTTCCGACCGTTTT…	2	R
58	AC182613.4	162915	163326	411	CCTGAGATTAGGGATGAAAGTGGTAATCCGAACTGTTAGAACAAATTTAATATTTTAAAATAGATATGTATAAAATTTGATGTTGATCTTTTCTTATGTTATCAAGCACATTAGTACAAATATGAATAAAATATTATATAAGTTGTTTTATGTATTATTTGCTCCCTACAACACAAAAAGTTGAAAAAATTACCGAATTTATTTCCGAATTCATACCGAAGTTTATATCTATTATTTGAGAAAATGTAGGATGAATTTGAGGTTTACCATTTATGAATCTTAACAAGCTGGATGTTAAAAACAAGAATACAAATTTGTATTATATATTCTATATCATATTTATTCATAATCAAAGAAAAAACTGATTACCGAATAAATACCGTTTCCGACCGTTTTCAT…	3	G
59	AC191106.2	101069	101490	421	CTTGGAATTAGGGATGAAAACGGTCGGAAACGGTATTTATTCGGTAATCAGTTTTTTAGTCGTTTTTCTTTGATTGCGAATAAATAGGATATATAATATACAATACAAATTTGTATTCTTGTTTTTAACATCCAGCTTGTTAAGATTCATAAAAGGTAAACCTCAAATCCATCCTATATTTTCTCAAATAATAGATATAAAATTCGGTATGGATTCGGAAACAAATTCAGTAATTTTTTCAACTTTTTGTGTTGTAGGGAGCAAATAATACATAAAACAATTTATGTAATATTTTATTCATATTTGTACTAATGTGCTTGATAACATAAGAAAAGATCAACATCAAATTTTATACATATCTATTTTAAAACATTAAATTTGTTCAAACAGTTCGGATTA…	3	R
60	AC183889.3	71032	71443	411	AGTGGATCTAGGGATGAAAGTGGTAATCCGAACTGTTAGAACAAATTTAATATTTTAAAATAGATATGTATAAAATTTGATGTTGATCTTTTCTTATGTTATCAAGCACATTAGTATAAATATGAATAAAATATTATATAAGTTGTTTTATGTATTATTTGCTCCCTACAACATAAAAAGTTGAAAAAATTACCGAATTTGTTTCCGAATCCATACCGAAGTTTATATCTATTATTTGAGAAAATGTAGGATGAATTTGAGGTTTACCTTTTATGAATCTTAACAAGCTGGATGTTAAAAACAAGAATACAAATTTGTATTGTAAATTCTATATCCTATTTGTTCGCAATCAAAGAAAAAACTGATTACCGAATAAATACCGTTTCCGACCGTTTTCAT…	3	G
61	AC183591.3	52641	53048	407	CAAGGCACTAGGGATGAAAGTGGGTATCCGAATTATTAGGAGAAATTTAATATTTTAATATATATATATATATATATGATTGATGTTGATATTTTCTTATGTTATCAAGCACATTATTACAAATAAGAATAAAATTTTGCATAAATTGTTTTATGCATTATTTGCTCCCTACACAAAAAGGTGAAAAAACTATCTGTATTCAATCTGTATCCGAATTTTATATCTATCATTCGAGAAGATATATTATAAATTTAAGGTTTATCTTTTATGAATCTTTACAAGCTCATTATTAAAAACAAGGACACAAATTTGCATAGTAGATCATATATCCTATTTATTCGTAATCAAAGAAAAAAGACCAAAAAATTGATATCTGAATAAGTATCCATTTTCATCCCT…	3	G
62	AC184132.3	14226	14647	421	CAAACAGCTAGGGATGAAAGCGGTAACCGAAACTGTTAGAACAAATTTAATATTTTAAAATAGATATGCATAAAATTTAATGTTGATTTTTTCTTATGTTATCAAGCACATTAGTACAAATATGAATAAAATATTACACAAATTGTTTTATGTATTATTTGCTCCCTACAACACGAAACGTTGAAAAAATTACCGAATTTGTTTCCGAATCCATACCGAAGTTTATATCTATTATTTGAGAAAATATAAGATGAATTTGAGGTTTAACTTTTATGAATCTTTACAAGCTGGATGTTAAAAACAAGAATGCAAATTTGTATTGTAGATTCTATATCTTATTTATTCACAATCAAAGAAAAACGACTAAAAAACTGATTACCGAATAAATACCGTTTCCGA…	3	I
63	AC190532.3	10220	10640	420	CCTGCTTCTAGGGATGAAAGTGGTAATCCGGACTGTTAGGAAAAATTTAATATTTTAAAATAGATATGTATAAAATTTGATGTTGATCTTTTCTTATGTTATCAAGCACATTAGTACAAATATGAACAAAATATTACATAAAATGTTTTACGTATTATTTGGTCCCTACAACACAAATAGTTGAAAAAATTACCGAATTTGTTTCCGAATCCATACCGAAGTTTATATCTATTATTTAAGAAAATATAGGATGAATTTAAGGTTTATCTTTTATGAATCTTTACCGGTTGGATGTTAAAAACAAGAATACAAATTTGTATTGTAGATTCTATATCCTATTTATTCGCAATCAAAGAAAAACGACTAAAAACTGATTACCGAATAAATACCGTTTCCGAC…	3	R
64	AC198416.2	45780	46199	419	ATCATGATTAGGGATGAAAACGATCGAAAACGGTATTTATTCGGTAATCAGTTTTTTTAGTCGTTTTTCTTTGATTGCGAATAAATAGGATATAGAATCTATAATACAAATTTGTATTCTTGTTTTAACATTCAGCTTCTAAAGATTCAAAAAGGTAAACCTCAAATTCGTCATATATTTTTTTAAATAATAGATATAAACTTTGGTATGGATTCGGAAATAAATTCGGTAATTTTTTCAACTTTTTATGTTGTAGGAAGCAAATAATACATAAAACAATTTATGTAATATTTTATTCGTATTTGTACTAATGTGCTTGATAACATAAAAAAGATCAATATCAAATTTTATACATATCTATTTTAAAATATTAAATTTGTCCTAACAGTTCGAATTACC…	3	R
65	AC190699.2	97621	98032	411	CTCTAGGTTAGGGATGAAAGTGGTAATCTTAACTGTTAGAACAAATTTAATATTTTAAAATAGAAATGTATAAAATTTGATGTTGATCTTTTCTTATGTTATCAAGCACATTAGTACAAATATGAATAAAATATTATATAAGTTGTTTTATGTATTATTTGCTCCCTACAACACAAAAAGTTGAAAAAATTACCGAATTTGTTTCCGAATCCATACCGAAGTTTATATCTATTATTTGAGAAAATGTAGGATGAATTTGAGGTTTACCTTTTATGAATCTTAACAAGCTGGACGTTAAAAACAAGAATACAAATTTGTATTGTATATTCTATATCTTATTAATTCACAATCAAAGAAAAAACTGATTACCGAATAAATACCGTTTCCGACCGTTTTCAT…	3	R
66	AC182820.3	15047	15467	420	CCCTTAGGTAGGGATGAAAGTGGTAATTCGAACTATTAGGAAAAAATTAATATTTTAAAATAGATATGTATAAAATTTGATATTGATCTTTTTTATGTTATCTAGCACATTAGTACAAATATGAATAAAATATTACATAAATTGTTTTATGTGTTATTTGCTCCCTACAACACAAAAAGTTGAAAAAATTACCGAATTTATTTCTGAATCCATACCGAAATTTATATCTATTATTTAAAAAAATATATGATGAATTTGAGGTTTACCTTTTATGAATCTTTAGAAGCTGAATGTTAAAAACAAGAATACAAATTTGTATTATAGATTCTATATCCTATTTATTCGCAATCAAAGAAAAATGACTAAAAAACTGATTACCGAATAAATACCGTTTCTGAC…	3	R
67	AC195871.3	137675	138096	421	CTCATAATTAGGGATGAAAGTGGTAATTCGAACTACTACGACAAATTTAATATTTTAAAAATAGATATGTATAAAATTTGATATTGATCTTTTTTTATGTTATCAAGCACATTAGTACACATACGAATAAAATATTACATAAATTGTTTTATGTATTATTTGCTCCCTACAACGCAAAAAGTTGAAAAAATTACCGAATTTATTTCCGAATCCATACCGAAGTTTATATCTATTATTTAAGAAAATATATGATGAATTTGAGGTTTACCTTTTATAAATCTTTAGAGGCTGAATGTTAAAAACAAGAATACAAATTTGTATTATAGATTTTATATCCTATTTATTCGCAATCAAAGAAAAACGACTAAAAACTGATTACCGAATAAATACTGTTTTCGA…	3	R
68	AC182605.4	17976	18393	417	CCTATATTTAGGGATGAAAGTGGTAATTCGAACTGTTAGGACAAATTTAATATTTTAAAATAGATATGTATAAAATTTGATATTGATCTTTTTTATGTTATCAAGCACATTAGTACAAATACGAATAAAATATTACATAAATTATTTTATGTATTATTTGCTTCCTACAACACAAAAAGTTGAAAAAATTACCGAATTTATTTCCGAATCCGTACCGAAGTTTATATCTATTATTTAAAAAAATATATGAATTTGAGGTTTACCTTTTATGAATCTTTAGAAGCTCAATGTTAAAAACAAGAATACAAATTTGTATTATAGATTCTATATCCTATTTATTCGCAATCAAAGAAAAACGACTAAAAAACTGATTACCGAATAAATACTGTTTCCGACCGT…	3	R
69	AC190966.3	153103	153514	411	GTCGACTCTAGGGATGAAAACGGTCGGAAACGGTATTTATTCGGTAATCAGTTTTTTCTTTGATTGCGAATAAATAGGATATAGAATATAGAATACAAATTTGTATTCTTGTTTTTAACATCCAGTTTGTTAAGATTCATAAAAGGTAAACCTCAAATTCATCCTACATTTTCTCAAATAATAGATATAAACTTCGGTATGGATTCGGAAACAAATTCGGTAATTTTTTCAACTTTTTGTGTTGTAGGGAGAAAATAATACATAAAACAATTTATATAATATTTTATTCATATTTGTACTAATGTGCTTGATAACATAAGAAAAGATCAACATCAAATTTTATACATATCTATTTTAAAATATTAAATTTGTTCTAACAGTTCGGATTACCACTTTCAT…	3	R
70	AC191055.3	91337	91747	410	ACTCCATGTAGGGATGAAAACGGTCGGAAACAATATTTATTCGGTAATCAATTTTTTCTTTGATTGCGAATAAATAGGATATAGAATATACAATACAAATTTGTATTCTTGTTTTTAACATCCAACTTGTTAAGATTCATAAAAGGTAAACCTCAAATTCATCCTACATTTTTTCAAATAATAGATATAAACTTCGGTATGGATTCGGAAACAAATTCGGTAATTTTTCAACTTTTTGTGTTGTAGGGAGCAAATAATACATAAAACAACTTATATAATAATTTATTCATATTTGTACTAATGTGCTTGATAACATAAGAAAAGATCAACATCAAATTTTATACATATATATTTTAAAATATTAAATTTGTTCTAACAGTTTAGATTACCACTTTCATC…	3	I
71	AC192267.3	15873	16284	411	CCTGCATTTAGGGATGAAAGTGGTAATCCGAACTGTTAGAACAAATTTAATATTTTAAAATAGATATATATAAAATTTAATGTTGATCTTTTCTTATGTTATCAAGCACATTAGTACAAATATGAATAAAATATTATATAAGTTATTTTATGTATTATTTGCTCTCTACAATACAAAAAGTTGAAAAAACTACCGAATTTGTTTCCGAATCCATACCGAAGTTTATATCTATTATTTGAGAAAATGTAGGATGAATTTGAGGTTTACCTTTTATGAATCTTAACAAGTTAGATGTTAAAAACAAGAATACAAATTTGTATTGTATATCCTATATCCTATTTATTCGTAATCAAAGAAAAAACTAATTACCGAATAAATACCGTTTCCGACCGTTTTCAT…	3	I
72	AC214789.2	93777	94187	410	ATTATACGTAGGGATGAAAGTGGTAATCCGAACTGTTAGAACAAATTTAATATTTTAAAATAGATATGTATAAAATTTGATGTTGATCTTTTCTTATGTTTTCAAGCACATTAGTACAAATATGAATAAAATATTACATAAATTGTTTTATGTATTACTTGCTCCCTACAACACAAAAAGTTGAAAAAATTACCGAATTTGTTTCCGAATCCATACCGAAGTTTATATCTATTATTTGAGAAAATATAGGATGAATTTGAGGTTTACCTTTTATGAATCTTAACAAGCTGGATGTTAAAAACAAGAATACAAATTTGTATTGTATATTCTATATCACAATCAAAGAAAAACGACTAAAAACTGATTACCGAATAAATACCGTTTCCGATCGTTTTCATC…	3	R
73	AC200626.3	17980	18391	411	GTCGTTAGTAGGGATGAAAACGGTCGGAAACGGTATTTATTCGGTAATCAGTTTTTTCTTTGATTGCGAATAAATAAGATATAGAATATACAATACAAATTTGTATTCTTATTTTTAACATCCAGTTTGTTAAGATTCATAAAAGGTAAACCTCAAATTCATCCTACATTTTCTCAAATAATAGATATAAACTTTGGTATGGATTCGGAAACAAATTCGGTAATTTTTTCAACTTTTTGTGTTGTAGAGAGCAAATAATACATAAAACAACTTATATAATATTTTATCCATATTTGTACTAATGTGCTTGATAACATAAGAAAAGATCAACATCAAATTTTATACATATCTATTTTAAAATATTAAATTTGTTCTAACAGTTCGGATTACCACTTTCAT…	3	G200
74	AC202043.3	111641	112052	411	AACAGGAATAGGGATGAAAGTGGTAATCCGAACTGTTAGAACAAATTTAATATTTTAAAATAGATATGTATAAAATTTGATGTTGATCTTTTCTTATGTTATCAAGCACATTAGTACAAATATGAATAAAATATTATATAAATTGTTTTATGTATTATTTGCTCCCTACAACACAAAAAGTTGAAAAATTTACCGAATTTGTTTCCGAATCCATACCGAAGTTTATATCTATTATTTGAGAAAATATATGATGAATTTGAGGTTTACCTTTTATGAATCTTAACAAGCTGGATGTTAAAAACAAGACTACAAATTTGTATTGTATATTCTATATCACAATCAAAGAAAAACGACTAAAAAACTAATTACCGAATAAATACCGTTTCCGACCGTTTTCAT…	3	I
75	AC204707.4	57941	58352	411	CTAATAAGTAGGGATGAAAGTGGTAATCCGAACTGTTAGGACAAATTTAATATTTTAAAATAGATATGTATAAAATTTGATGTTGGTCTTTTTCTATGTTATCAAGCACATTAGTACAAATATGAATAAAATATTACATAAATTGTTTTAAGTGTTATTTGGTCCCTACAACACAAATAGTTGAAAAAATTACCGAATTTGTTTCCGAATCCATACCGAAGTTTATATCCATTATTTAAGAAAATATAGGATGAATTTAAGGTTTATCTTTTATGAATCTTTACAAGCTAGATATTAAAAACAAGAATACAAATTTGTATGGTAGATTATATATTCTATTTATTCGCAATCAAAGAAAAAACTGATTACCGAATAAATACCGTTTCCGACCGTTTTCAT…	3	R
76	AC207415.3	56083	56494	411	GTTATAAGTAGGGATGAAAACGGTCGGAAACGGTATTTATTCGGTAATCAATTTTTTCTTTGATTGTGAATAAATAGGATATAGAATATACAATACAAATTTGTATTCTTGTTTTTAACATCCAGCTTGTTAAGATTCATAAAAGGTAAACCTCAAATTCATCCTACATTTTCTCAAACAATAGATATAAACTTCGGTATGGATTCGGAAACAAATTCGGTAATTTTTTCAACTTTTTGTGTTGTAGGGAGCAAATAATACATAAAACAACTTATATAATATTTTATTCATATTTGTACTAATGTGCTTGATAACATACGAAAAGATCAACATCAAATTTTATACATATCTATTTTAAAATATTAAATTTGTTCTAATAGTTCGGATTACCACTTTCAT…	3	R
77	AC208346.3	126591	127002	411	TTCAGAACTAGGGATGAAAGTGGTAATCCGAACTGTTAGAACAAATTTAATATTTTAAAATAGATATGTATAAAATTTGATGTTAATCTTTTCTTATGTTATCAAGCACATTAGTACAAATATGAATAAAATATTATATAAGTTGTTTTATGTATTATTTGTTCTCTACAACACAAAAAGTTGAAAAATTTACCGAATTTGTTTCCGAATCCATACCGAAGTTTATATCTATTATTTGAGAAAATGTAGGATGAATTTGAGGTTTACCTTTTATGAATCTTAACAAGTTGGATATTAAAAATAAGAATACAAATTTGTATTGTATATTCTATATCCTATTTATTCACAATCAAAGAAAAAACTGATTACCGAATAAATATCGTTTCCGACCGTTTTCAT…	3	G200
78	AC209994.4	63604	64025	421	ATAGCTGTTAGGGATGAAAACGATCGGAAACGGTATTTATTCGGTAATCAGTTTTTTAGTCGTTTTTCTTTGATTGCAAATAAATAGGATATATAATCTACAATACAAATTTGTATTATTGTTTTTAACATCCAGCTTGTAAAGATTCATAAAAGGTAAACCTCAAATTCATCCTATATTTTCTCAAATAATAGATATAAACTTCGGTATGGATTCGGAAATAAATTCGGTAATTTTTTCAACGTTTCGTGTTGTAGGGAGCAAATAATACATAAAACAATTTGTATAATATTTTATTCATATATGTACTAATGTGCTTGATAACATAAGAAAAGATCAACATTAAATTTTATGCATATCTATTTTAAAATATTAAATTTGTTCTAACAGCTCGGATTA…	3	R
79	AC210168.4	120311	120722	411	CAAAGAGATAGGGATGAAAGTGGTAACCGAACTGTTAGAACAAATTTAATATTTTAAAATAGATATGTATAAAATTTGATGTTGATCTTTTCTTATGTTATCAAGCACATTAGTACAAATATGAATAAAATATTATATAAGTTGTTTTATGTATTATTTGCTCCCTACAACACAAAAAGTTGAAAAAAATTACCGAATTTGTTTCCGAATCCATACCAAAGTTTATATCTATTATTTGAGAAAATGTAGGATGAATTTGAGGTTTACCTTTTATGAATCTTAACAAGCTGGATGTTAAAAATAAGAATACAAATTTGTATTGTATATTTTATATCCTATTTATTCGCAATCAAAGGAAAAACTGATTACCGAATAAATACCGTTTCCGACCGTTTTCAT…	3	R
80	AC210966.4	79446	79867	421	ATTCCAAGTAGGGATGAAAGTGGTAATCCGAACTGTTTGAACAAATTTAATGTTTTAAAATAGATATGTATAAAATTTGATGTTGATCTTTTCTTATGTTATCAAGCACATTAGTACAAATATGAATAAAATATTACACAAATTGTTTTATGTATTATTTGCTCCCTACAACACAAAAAGTTGAAAAAATTACCGAATTTGTTTCCGAATCCATACCGAATTTTATATCTATTATTTGAGAAAATATAGGATGGATTTGAGGTTTACCTTTTATGAATCTTAACAAGCTGGATGTTAAAAACAAGAATACAAATTTGTATTGTATATTATATATCCTATTTATTCGCAATCAAAGAAAAACGACTAAAAAACTGATTACCGAATAAATACCGTTTCTGA…	3	R
81	AC211643.4	35509	35920	411	CCCTTGAGTAGGGATGAAAACGGTCGGAAACGGTATTTATTCGGTAATCAGTTTTTTCTTTGATTGCGAATAAATAGGATATAGAATATACAATACAAATTTGTATTCTTGTTTTTAACATCCAGCTTGTTAAGATTCATAAAAGATAAACCTCAAATTCATTCTACATTTTCTCAAATAATAGATATAAACTTCGGTATGGATTCGGAAACAAATTCGGTAATTTTTTCAACTTTTTGTGTTGTAGGGAGCAAAAAATACATAAAACAACTTATATAATATTTTATTCATATTTGTACTAATGTGCTTGATAACATAATAAAAGATCAACATCAAATTTTATACATATCTATTTTAAAATATTAAATTTGTTCTAACAGTTTGGATTACCACTTTCAT…	3	R
82	AC231487.1	47892	48313	421	GCTGTAGCTAGGGATGAAAGCGGTAATCGAAACTGTTAGAACAAATTTAATATTTTAAAATAGATATGCATAAAATTTAATGTTGATCTTTTCTTATGTTATCAAGCACATTAGTATAAATATGAATAAAATATTACACAAATTGTTTTATGTATTATTTGCTCCCTACAACACGAAACGTTGAAAAAAATTACCGAATTTGTTTCCGAATCCATACCGAAGTTTATATCTATTATTTGAGAAAATATAGGATGAATTTGAGGTTTACCTTTTATGAATCTTTACAAGCTGGATGTTAAAAACAAGAATACAAAATTTGTATTGTAGATTCTATATCTTATTTATTCTCAATCAAAGAAAAACGACTAAAAAACTGATTACCGAATAAATACCGTTTCG…	3	R
83	AC219191.3	78593	79004	411	CTGGCCCCTAGGGATGAAAACGGTCGGAAACGGTATTTATTCGGTAATCAGTTTTTTCTTTGATTGCGAATAAATAGGATATAGAATATACAATACAAATTTGTATTCTTGTTTTTAACATCCAGCTTGTTAAGATTCATAAAAGGTAAACCTCAAATTCATCCTACATTTTCTCAAATAATAGATATAAACTTCGGTATGGATTCGGAAACAAATTCGGTATTTTTTTCAACTTTTTGTGTTGTAGGGAGCAAATAATACATAAAACAACTTATATAATATTTTATTCATATTTGTACTAATATGTTTGATAACATAAGAAAAGATCAACATCAAATTTTATACATATCTATTTTAAAATATTAAATTTGTTCTAACAGTTCGGATTACCACTTTCAT…	3	R
84	AC226251.2	14920	15339	419	CACTCTAGTAGGGATGAAAACGGTCGGAAACGGTATTTATTCGGTAATCAGTTTTTTAGTCGTTTTTCTTTGATTGCGAATAAATAGGATATAGAATATAGAATACAAATTTGTACTCTTTATTTTAACATCCAACTAGTAAAAATTCATAAAAGATAAGCCTTAAATTCATCCTATATTTTCTTAAATAATAGATATAAACTTCGGTATGGATTCGGAAACAAATTTGGTAATTTTTTCAACTATTTGTGTTGTAGGGACCAAATCATACATAAAACATTTTATGTAATATTTTATTCATATTTGTACTAATGTGCTTGATAACACAAGAAAAGATCAACATCAAATTTTATACATATCTACTTTAAAATATTAAATTTGTCCTAACAATTCGGATTA…	3	I
85	AC212190.4	17634	18045	411	ATCGCCACTAGGGATGAAAGTGGTAATTCGAACTGTTAGAACAAATTTAATATTTTAAAATAGATCTGTATAAAATTTGATGTTGATCTTTTCTTATGTTATCAAGCACATTAGTACAAATATGAATAAAATATTATATAAGTTGTTTTATGTATTATTTGCTCCCTACAACACAAAAAGTTGAAAAAATTACCGAATTTGTTTCCGAATCCATACCGAAGTTTATATCTATTATTTGAGAAAATATAGGATGAATTTGAGGTTTACCTTTTATGAATCTTAACAAGCTGGATGTTAAAAACAAGAATACAAATTTGTATTGTATATTTTATATCCTATTTATTCGCAATCAAAGAAAAAATTGATTACCGAATAAATACCGTTTCCGACCGTTTTCAT…	3	R
86	AC208347.3	107027	107438	411	GGCTAGAGTAGGGATGAAAACGGTCGGAAACGGTATTTATTCGGTAATCAGATTTTTCTTTGATTGCGAATAAATAGGATATAGAATATACAATATAAATTTGTATTCTTGTTTTTAACATCCAGCTTGTTAAGATTCATAAAAGGTAAACCTCAAATTCATCCTACATTTTTTCAAATAATAGATATAAACTTCGGTATGGATTCGGAAACAAATTCGGTAATTTTTTCAACTTTTTGTGTTGTAGGGAGCAAATAATACATAAAACAACTTATATAATATTTTATTCATATTTGTACTAATGTGCTTGACAACATAAGAAAAGATCAACATCAAATTTTATACATATCTATTTTAAAATATTAAATTTGTTCTAATAGTTCGGATTACCACTTTCAT…	3	G200
87	AC193332.3	34084	34506	422	AGTACCGCTAGGGATGAAAACGGTCGGAAACGGTATTTATTCGGTAATCAGTTTTTTAGTCGTTTTTCTTTGATTGCGAATAAATAGTATATAGAATATACAATACAAATTTGTATTCTTGTTTTTAACATCTAACTTGTTAAGATTCATAAAAGGTAAACCTCAAATTCATCCTATATTTTCTTAAATAATAGATATAAACTTTGTTATGGATTCGGAAACAAATTCGGTAATTTTTTCAACTTTTTTGTGTTGTAGGAAGCAAATAATACATAAAACAATTTATGTAATATTTTATTCATATTTGTATTAATGTGCTTGATAACATAAGAAAAGATCAACATCAAATTTTATACATATCTATTTTAAAATATTAAATTTGTCCTGACAGTTCGGATT…	4	R
88	AC191372.3	78300	78713	413	GTCCCTGTTAGGGATGAAAACGGTCGGAAACGGTATTTATTCGGTAAACGGGTTTTTTCTTTGATTACGAATAAAATAGGATATAAAATATACAATACAAATTTGTATTCTTGTTTTTAACATCCAGCTTGTTAGATTCATAAAAGGTAAACCTCAAATTCATCCTACATTTTCTCAAATAATAGATATAAACCTTTGGTATGGATTCGGAAACAAATTCGGTAATTTTTTCAACTTTTTGTGTTGTAGAGAGCAAATAATAAATAAAACAACTTATATAATATTTTATTCATATTTGTACTAATGTGCTTGATAACATAAGAAAAGATCAACATCAAATTTTATACATATCTATTTTAAAATATTAAATTTGTTCTAACAGTTCGGATTACCACTTTC…	4	I
89	AC196484.3	118018	118429	411	CTCACCGGTAGGGATGAAAGTGGTAATCAGAACTGTTAGAACAAATTTAATATTTTAAAATAGATATGTATAAAATTTAATGTTGATCTTTTTTTATGTTATCAAGCACATTAGTACAAATATGAATAAAATATTATATAAGTTGTTTTATGTATTATTTGCTCCCTACAACACAAAAAGTTGAAAAAATTACCGAATTTATTTTCGAATCCATACTAAAGTTTATATCTATTATTTGAGAAAATGTAGGATGAATTTGAGGTTTACCTTTTATGAATCTTAACAAGCTGGATGTTAAAAACAAGAATACAAATTTGTATTGTATATTCTATATCATGTTTATTCGCAATCAAAGAAAAAACTGATTACCGAATAAATACCGTTTCCGACCGTTTTCAT…	4	R
90	AC184704.3	133232	133644	412	CTTGTGTTTAGGGATGAAAACGGTCGGAAACGGTATTTATTCGGTAATCAGTTTTTTCTTTGATTGCGAATAAATAGGATATAGAATATACAATAAAAATTTGTATTCTTGTTTTTAACATCCATCTTGTTAAGATTCATAAAAGGTAAACCTCAAATTCATCCTACATTTTCTCAAATAATAGATATAAACTTCGGTATGGATTCGGAAACAAATTCGGTAATTTTTTCAACGTTTTGTGTTGTAGGGAGCAAATAATACATAAAACAACTTATATAATATTTTATTCATATTTGTACTAATGTGCTTGATAACATAATAAAAGATCAACATCAAATTTTATACCTATCTATTTTAAAATATTAAATTTGTTCTAACAAGTTCGGATTACCACTTTCA…	4	R
91	AC200890.3	19739	19328	411	CTCCTAGATAGGGATGAAAACGGTCGGAAACGGTATTTTTTCGGTAATCAGTTTTTAGTCGTTTTTCGAATAAATAGGATATAGAATATACAATACAAATTTGTTTTCTTGTTTTTAACATTCAGCTTGTTAAGATTCATAAAAGGTAAACCTCAAATTCATCCTATATTTTCTCAAATAATAGATATAAACTTCGGTATGGATTCGGAAATAAATTCGGTAATTTTTTCAACTTTTTGTGTTGTAGGGAGCAAATAATACATAAAACAATGTATGTAATATTTTATTCATATTTGTACTAATGTGCTCGATAACATAAGAAAAGATCAACATCAAATTTTATACATATCTATTTTAAAATATTAAATTTGTCCTAACAGTTCGGATTACCACTTTCAT…	4	I
92	AC203165.2	102640	103059	419	CTTCGATCTAGGGATGAAAGCAGTAATCCGAACTGTTAGAACAAATTTAATATTTTAAAATAGATAAGCATAAAATTTAATGTTGATCTTTTCTTATGTTATCAAGCACATTAGTACAAATATGAATAAAATATTACACAAATTGTTTTATGTATTATTTGCTCCCTACAACACGAAACGTTGAAAAAATTACCGAATTTATTTCCGAATCCATACCGAAGTTTATATCTATTATTTGAGAAAATATAGGATGAATTTGAGGTTTACCTTTTATGAATCTTTACAAGCTGGATGTTAAAAATAAGAATACAAATTTGTATTGTAGATTATATATCCTATTTATTCGCAATCAAAGAAAAATGACTAAAAAACTGATTACCGAATAAATACCGTTTCCGA…	4	R
93	AC196964.3	20882	21294	412	CTTCTAGCTAGGGATGAAAACGGTCGGAAACGGTATTTATTCGGTAATCAGTTTTTTCTTTGATTGCGAATAAATAGGATATAGAATATACAATAAAAATTTGTATTCTTGTTTTTAACATCCATCTTGTTAAGATTCATAAAAGGTAAACCTCAAATTCATCCTACATTTTCTCAAATAATAGATATAAACTTCGGTATGGATTCGGAAACAAATTCGGTAATTTTTTCAACGTTTTGTGTTGTAGGGAGCAAATAATACATAAAACAACTTATATAATATTTTATTCATATTTGTACTAATGTGCTTGATAACATAATAAAAGATCAACATCAAATTTTATACCTATCTATTTTAAAATATTAAATTTGTTCTAACAAGTTCGGATTACCACTTTCA…	4	R
94	AC211902.1	21363	21784	421	CTGATAATTAGGGATGAAAACGGTCGGAAACGGTATTTATTCGGTAATCAGTTTTTTAGTCGTTTTTCTTTGATTACGAATAAATAGGATATATAATCTATAATACAAATTTGTATTCTTGTTTTTAACATTCAGCTTCTAAAGATTCATAAAAGGTAAACCTCAAATTCATCATATATTTTTTTAAATAATAGATATAAACTTCGGTATGGATTCGGAAATAAATTCGGTAAATTTTTTAACTTTTTGTGTTGTAGGGAGCAAATAATACATAAAACAATTTATGTAATATTTTATTCGTATTTGTACTAATGTGCTTGATAACATAAAAAAAGATCAATATCAAATTTTATACTTATCTATTTTAAAATATTAAATTTGTCCTAACAGTTCGAATTA…	4	I
95	AC184778.3	167971	168382	411	AACATGAGTAGGGATGAAAACGGTCGGAAACGGTATTTATTCGGTAATCAGTTTTTTCTTTGATTGCGAATAAATAGGATATAGAATATACAATACAAATTTGTATTCTTGTTTTTAACATCCAGCTTGTTAAGATTCATAAAAGGTAAACCTCAAATTCATCCTACATTTTCTCAAATAATAGATATAAACTTCGGTATAGATTCGGAAATAAATTCGGTAATTTTTTCAACGTTTTGTGTTGTAGAGAGCAAATAATACATAAAACAACTTATATAAAATTTTATGCATATTTGTACTAATTTGCTTGATAACATAAGAAAAGACCAACATCAAATTTTATACATATCTATTTTAAAATATTAAATTTGTTCTAACAGTTCGGATTACCACTTTCAT…	4	I
96	AC199415.3	201409	201819	410	GATTTCGCTAGGGATGAAAGTGGTAATCTGAACTGTTAGAACAAATTTAATATTTTAAAATAGATATGTATAAAATTTGATGTTGATATTTTCTTATGTTATCAAGCACATTAGTACAAATATGAATAAAATATTAAATAAGTTATTTTATGTATTATTTGCTCCCTACAACACAAAAAGTTGAAAAAATTACCGAATTTGTTTCCGAATCCATACCAAAGTTTATATCTATTATTTGAGAAAATGTAGGATGAATTTGAGGTTTACTTTTTATGAATCTTAATAAGCTGGATGTTAAAACAAGAATACAAATTTGTATTGTATATTCTATATCCTATTTATTCGCAATCAAAGGAAAAACTGATTACCGAATAAATACCGTTTCCGACCATTTTCATC…	4	R
97	AC202988.3	136124	136532	408	ATCGGGACTAGGGATGAAAGTGGTCATTTGAATTGTTACGACAAATTTAATATTTTAAATAGATATGTATAGAATTTGATGGTGATCTTGTGTTATGTTCTCAAGCACATTATTACAAATAAGAATAAAATATTACATAAATTGTTTTATGTATTTTTTGCTCCCTACAACAAAAAAGTTGAAAAATTACCGAATTTGTTTTTGAATCCATACCGAATTTTATATCTACCATTTAAGAAAATATATGATCAATTTGAGAATTACCTTTTATGAATCTTTATAAGCTCAATGTTATAAACAAGAATACAAATTTTTATAGTGCATTATATATCCTATTTATTCGCAATCAAAGAAAAACGACCAAAAAACTGATTAACGAATAAATACCATTTTCATCCC…	4	R
98	AC194198.3	101315	101736	421	GCGGAGAGTAGGGATGAAAGTGGTATTCCGAACTGTTAGAACAAATTTAATATTTTAAAATGGATACGCATAAAATTTGATGTTGATCTTTTATTATGTTATCAAGCACATTAGTACAAATATGAATAAAATATTACATAAATTTTTTTATGTATTATTTGCTCCCTACAACACAAAAAGTTGAAAAAATTACCGAATTTGTTTCCGAATCCATACCGAAGTTTATATCTATTATTTGAGAAAATATAGGATGAATTTGATATTTAACTTTTATGAATCTTAACAAGCTGGATGTTAAAAACAAGAATACAAATTTGTATTTTATATTTTATATCCTATTTATTCGCAATCAAAGAAAAATTACTAAAAAACTGATTACCGAATAAATACCGTTTCCGA…	4	R
99	AC194180.3	26931	27352	421	CTCACGACTAGGGATGAAAGTGTTAATCTGAACTGTTAGGACAAATTTAATATTTTAAAATAGATATGTATAAAATTTGATGTTGATCTTTTCTTATGTTATCAAGCACATTAGTACAAATATGAATAAAATATTACATAAAATGTTTTATGTATTATTTGGTCCCTACAACACAAATAGTTGAAAAAATTACCGAATTTGTTTCCGAATCCATACCGAAGTTTATATCTATTATTTAAGAAAATATAGGATGAATTTAAGGTTTATCTTTTATGAATCTTTACAAGCTGGATGTTAAAAACAAGAATACAAATTTGTATTGTAGATTCTATATGCTATTTATTCGCAATCAAAGAAAAACAACTAAAAAACTCATTACCGAATAAGTATCGTTTCTGA…	4	I
100	AC208423.3	67152	67573	421	CCCGCTAGTAGGGATGAAAACGGTAATCCGAACTGTTAGAACAAATTTAATATTTTAAAATAGATATGCATAAAATTTAATGTTGATCTTTTCTTATGTTATCAAGCACATTAGTACACATATGAATAAAATATTACATAAATTGTTTTATGTATTATTTTCTCCCTACAACACGAAACGTTGAAAAAATTACCGAATTTATTTCCGAATCCATACCGAAGTTTATATCTATTATTTGAGAAAATATAGGATGAATTTGAGGTTTACCTTTTATGAATCTTTACAAGCTAGATGTTAAAAACAAGAATACAAATTTGTATTGTAGATTATATATCCTATTTATTCGCAATCAAAGAAAAACGACTAAAAAACTGATTACCGAATAAATACCGTTTCCGA…	4	R
101	AC212076.3	50963	51374	411	CTTGAAAGTAGGGATGAAAACGGTCGGAAACGGTATTTATTCGGTAATCAGTTTTTTCTTTGATTACGAATAAATAGGATATAGAATATACAATATAAATTTGTATTCTTGTTTTTAACATCTAGCTTGTTAAGATTCATAAAAGGTAAACCTCAAATTCATCCTACATTTTCTCAAATAATAGATATAAACTTCGGTATGGACTCGGAAATAAATTCGGTAATTTTTTCAACTTTTTGGGTTGTAGGGAGCAAATAATACATAAAACAACTTATATAATATTTTATTCATATTTGTACTAATGTGCTTGATAACATAAGAAAAGATCAACAACAAATTTTATACATATCTATTTTAAAATATTAAATTTGTTCTAACAGTTCCAATTACCACTTTCAT…	4	R
102	AC214434.3	159453	159875	422	AACACCGGTAGGGATGAAAACGGTCGGAAACGGTATTTATTCGGTAATCAGTTTTTTAGTCTTTTTTCTTTGATTGCGAATAAATAAGATATAGAATCTACAATACAAATTTGTATTCTTGTTTTTAACATCCAACTTGTAAAGATTCATAAAAGGTAAACCTCAAATTCATCCTATATTTTCTCAAAATAATAGATATAAAATTCGGTATGGATTCGGACACAAATTTGGTAATTTTTTCAACGTATCGTGTTGTAGGGAGCAAATAATACATAAAACAATTTATGTAATATTTTATTCATATTTGTACTAATGTGCTTGATAACATAAGAAAATATCAACATTAAATTTTATGCATATCTATTTTGAAATATTAAATTTGTTCTAACAGTTCCGATT…	4	R
103	AC225884.2	146013	146432	419	TGCATAAGTAGGGATGAAAACGGTCGGAAACAGTATTTATTCGGTAATCAGATTTTTGGTCGTTTTTCTTTGATTGCGAATAAATAGGATATATAATGCACTATACAAATTTATATTCTTGTTTATAACATTGAGCTTGTAAAGATCCATAAAAGGTAAACCTCAAATTCATCCTATATTTTCTCAAATGATAGATATAAAATTCGGTATGGATTCGAAAACAAATTTGGTAAAATTTTCATGTTTTTGCTGTATGGAGCAAATAATACATAAAACAATTTATGTAATATTTTATTCTTATTTGTAATAATGTGCTTAAGAACATAGGACAAGATCACCATAAAATTTTATACATATCTATTTTAAAATATTAAATTTGTCCTAACATTTCAGATTACC…	4	R
104	AC214512.3	66491	66912	421	GTCCTTGCTAGGGATGAAAACGGTCGGAAACGGTATTTATTCGGTAATCAGTTTTTTAGTCGTTTTTCTTTGATTGCGAATAAATAGGATATATAATCTACAATATAAATTTGTATTCTTGTTTTTAACATCCAGCTTGTAAAGATTCATAAAAGGTAAACCTCAAATTCATTCTATATTTTCTCAAATAATAGATATAAACTTCGGTATGGATTCGGAAATAAATTCGGTAATTTTTTCAATGTTTCATGTTGTAGGGAGCAAATAATACATAAAATAATTTGTGTAATATTTTATTTATATGTGTACTAATGTGCTTGATAACATAAGAAAAGATCAACATTAAATTTTATGCATATCTATTTTAAAATATTAAATTTGTTCTAACAGTTCGGATTA…	4	R
105	AC209052.3	115022	115433	411	TCTATTTCTAGGGATGAAAGTGGTAATCCGAACTGTTAAAACAAATTTAATATTTTAAAATAGATATGTATAAAATTTGATGTTGATCTTTTCTTATGTTATCTAGCACATTAATATAAATATGAATAAAATATTATATAAGTTGTTTTATGTATTATTTGCTCCCTACAACACAAAAAGTTGAAAAAATTACCGAATTTGTTTCCGAATCCATACCGAAGTTTATATCTATTATTTAATAAAATGTAGGATGAATTTGAGGTTTACCTTTTATGAATCTTAACAAGTTGGATGTTAAAAACAAGAATACGAATTTGTATTGTATATTCTATATCCTATTTATTCGCAATTAAAGAAAAAACTAATTACCGAATAAATACCGTTTCCGACCGTTTTCAT…	4	R
106	AC205254.3	64820	65237	417	CTCGCTCCTAGGGATGAAAACGGTCGGAAACGGTATTTATTCGGTAATCAGTTTTTAGTCGTTTTTCTTTGATTGCGAATAAATAGGATATATAATCTATAATACAAATTTGTATTCTTGTTTTTAACATTCAGCTTCTAAAGATTCATAAAAGGTAAACCTCAAATTCATCATTTTTTTTAAATAATAGATATAAACTTCGATATGGATTCAGAAATAAATTTGGTAATTTTTTCAACTTTTTGTGTTGTAGGGAGCAAATAATACATAAAACAATTTATGTAATATTTTATTCGTATTTGTACTAATGTGCTTGATAACATAAAAAAAGATCAATATCAAATTTTATACATATCTATTTTAAAATATTAAATTTGTCCTAACAGTTCGAATTACCAC…	4	I
107	AC217241.3	116825	117236	411	CTAGGAATTAGGGATGAAAACGGTCGGAAAATGTATTTATTCGGTAATCAGTTTTTTCTTTGATTACAAATAAATAGGATATAGAATATACAATACAAATTTGTATTCTTATTTTTAACATCCAGCTTGTTAAGATTCATAAAAGGTAAATCTCAAATTCATCCTACATTTTTTCAAATAATAGATATAAACTTCGGTATGGATTCGGAAATAAATTCGGTAATTTTTTCAACCTTTTGTTTTGTAGGGAGCAAATAATACATAAAACAACTTATATAATATTTTATTCATATTTGTACTAATGTGCTTGATAACATAAGAAAAGATCAACATCAAATTTTATACATATCTATTTTAAAATATTAAATTTGTTCTAACAGTTCCGATTACCACTTTCAT…	4	I
108	n/a	3446970	3447391	421	CTCACCAGTAGGGATGAAAACGGTCGGAAACGGTATTTATTCGGTAATCAGTTTTTTAGTCGTCTTTCTTTGATTGCGAA TAAATAGGATATATAATCTACAATACAAATTTGTATTCTTATTTTTAACATCCAGCTTGTAAAGATTCATGAAAGGTAAA CCTCAAATTCATTCTATATTTTCTCAAATAATAGATATAAACTTCGGTATGGATTCGGAAATAAATTCGGTAATTTTTTC AACGTTTCGTGTTGTAGGGAGCAAATAATACATAAAATAATTTGTGTAATATTTTATTCATATGTGTACTAATGTGCTTG ATAACATAAGAAAAGATCAAAATTAAATTTTATACATATCTATTTTAAAATATTAAATTTGTTCTAACAGTTCGG…	4	R
109	AC191422.3	15097	15508	411	CATCTTGGTAGGGATGAAAGTGGTAATCCGAACTGTTAGGACAAATTTAATATTTTAAAATAGATATGTATAAAATTTGATGTTGATCTTTTGTTATGTTATCAAGCACATTAGTACAAATATGAATAAAATATTACATACATTGTTTTATGTATTATTTGCTCCCTACAACACAAAAAGTTGAAAAAATTACCGGATTTATTTCCGAATCCATACCGAAATTTATATCTATTATCTAAGAAAATGTAGGATGAATTTGAGGTTTATATTTTATGAATCTTAACAAGCTGGATGTTAAAAACAAGAATACAAATTTGTATTGTATATTCTATATCCTATTTATTCGAAAAACGACTAAAAACTGGTTACCGAAAAAATACCGTTTCCGACCGTTTTCAT…	5	R
110	AC190514.1	102586	102934	348	AGTAGTATTAGGGATGAAAACGGTCGGAAACGGTATTTATTCGGTAATTAGTTTTTTCTTTGATTGCGAATAAATGAGATATAGAATATACAATATAAATTTGTATTCTTGTTTTTAACATCCAGCTTGTTAAGATTCATAAAAGATAAACCTCAAATTCATCGTACATTTTCTCAAATAATAGATATAAACTTCGGTATGGATTCGGAAACAAATTCGGTATTTTTTTCAACTTTTTATGTTGTAGGGAGCCGAAGTGAAACATATTGTACCCGTCGTGGATAATGGGTAAAAGATAAACCTCAAATCCACGACAGTTCGGATTACCACTTTCATCCCTAAGTAGTAT	5	I
111	AC200215.3	131420	131010	410	ACGAAGAATAGGGATGAAAGTGGTAATCCGAACTGTTAGAACAAATTTAATATTTTAAAATAGATATGTATAAAATTTGATGTTGATCTTTTCTTATGTTATCAAGCACATTAGTGCAAATATGAATAAAATATTATATAAGTTGTTTTATGTATTATTTGCTCCCTACAACACAAAAAGTTCAAAAATTACCGAATTTGTTTCCGAATCCATACCGAAGTTTATATCTATTATTTGAGAAAATGTAGGATGAATTTGAGATTTACCTTTTATGAATCTTAACAAGCTAGATATTAAAAACAAGAATACAAATTTGTATTGTACATTCTATATCCTATTTATTCGCAATCAAAGAAAAAACTGATTACCGAATAAATACTGTTTCCGACCGTTTTCATC…	5	R
112	AC191536.3	136671	137083	412	CTCTTGGATAGGGATGAAAGTGGTAATCCGAACTGTTAGAACAAATTTAATATTTTAAAATAGATATGTATAAAATTTAATGTTGATCTTTTCTTATGTTATCAAGCACATTAGTACAAATATGAATAAAATATTACATAAATTGTTTTATGTATTATTTGCCCCCTACAACACAAAAAAGTTGAAAAAAATACCGAATTTGTTTCCGAATCCATACCGAAGTTTATATCTATTATTTGAGAAAATATAGGATGAATTTGAGGTTTACCTTTTATGAATCTTAACAAGCTGAATGTTAAAAACAAGAATACAAATTTGTATTGTATATTCTATATCACAATAAAAGAAAAACGACTAAAAAACTAATTACCGAATAAATACCGTTTCCGACCGTTTTCA…	5	I
113	AC203295.2	106820	106398	422	CCCTAAGTTAGGGATGAAAGTGGTAATCTGAATTGTTAGGACAAATTCAATATTTTAAAATAGATATGTATAGAATTTGATGGTGATCTTGTGTTATGTTCTCAAGCACATTATTACAAATAAGAATAAAATATTACATAAATTGTTTTATGTATTTTTTGCTCCCTACAACGAAAAAAAGTTGAAAAAATTACCGAATTTGTTTTCGAAACCATACCAAATTTTATATCTATCATTTAAGAAAATACACGATGAATTTGAGGATTAACTTTTATGAATCTTTACAAGCTCAATGTTATAAATAAGAATACAAATTTGTATAGTGGATTATATATCCTATTTATTCGCAATTAAAGAAAAACGACCAAAAAACTGATTACCGAATAAATACCGTTTTCG…	5	R
114	AC196208.3	8864	9275	411	CTTGGCAATAGGGATGAAAGTGGTAATCCGAACTGTTAGAATAAATTTAATATTTTAAAATAGATATGTATAAAATTTAATGTTGACCTTTTCTTATGTTATCAAGCACATTAGTACAAATATGAATAAAATATTATATAAGTTGTTTTATGTATTATTTGCTCCCTACAACACAAAAGGTTGAAAAAATTACAGAATTTGTTTCCGAATCCATACCGAAGTTTATATCTATTATTTGAGAAAATATATGATGAATTTGAGGTTTACCTTTTATGAATCTTAACAAGCTGGATGTTAAAAACAAGAATACAAATTTGTATTGTATAATATATATCCTATTTATTCGCAATCAAAGAAAAAACTAATTACCGAATAAATACCGTTTCCGACCGTTTTCAT…	5	R
115	AC197904.3	39739	40150	411	GTCGAGACTAGGGATGAAAACGGTCGGAAACGGTATTTATTCGGTAATCAGTTTTTCCTTTGATTTCGAATAAATAGGATATAGAATATACAATACAAATTTGTATTCTTGTTTTTAACATCCATCTTGTTAAGATTCATAAAAGGTAAACCTCAAATTCATCCTATATTTTCTCAAATAATAGATATAAACTTCGGTATGGATTCGGAAACAAATTCGGTAATTTTTTCAACTTTTTGTGTTGTAGGGAGCAAATAATACATAAAACAACTTATATAATATTTTATTCATATTTGTACTAATGTGATTGATAACATAAGAAAAGATCAAAATCAAATTTTATACATATCTATTTTAAAATAATAAATTTGTTCTAACAGTTCGGATTACCACTTTCAT…	5	R
116	AC193973.3	6777	7197	420	CGCTAAGGTAGGGATGAAAACGGTCGAAACGGTATTGATTCGGTAATCAGTTTTTTAGTCGTTTTTCTTTGATTGCGAATAAATAGGATATAGAATCCACAATACAAATTTGTATTCTTGTTTTTAACATCGAGCTTGTAAAGATTCATAAAAGATAAACTTTAAATACATCCTATATTTTCTTAAATAATAGATATAAACTTCGGTATAAATTCGGAAACAAATTCGGTAATTTTTTCAACTATTTGTGTTGTAGGGACCAAATAATACATTAAACATTTTATGTAATATTTTATTCATATTTGTACTAATGTGCTTGATAACATAAGAAAAGATCAACATCAAATTTTATATATATCTATTTTAAAATATTAAATTTGTCTTAACAGTTCGGATTAC…	5	I
117	AC196994.3	44167	44586	419	CTTAGGAGTAGGGATGAAAGCGGTAACCGAAAGTGTTAGAACAAATTTAATATTTTAAAATAGATATGCATAAAATTTAATGTTGATTTTTTCTTATGTTATCAAGCACATTAGTACAAATATGAATAAAATATTACACAAATTGTTTTATGTATTATTTGCTCCCTACAACACGAAACGTTGAAAAAATTACCGAATTTGTTTCCGAATCCATACCGAAGTTTATATCTATTATTTGAGAAAATATAAGATGAATTTGAGGTTTAACTTTTATGAATCTTTACAAGCTGGATGTTAAAAACAAGAATGCAAATTTGTATTGTAGATTCTATATCTTATTTATTCACAATCAAAGAAAAACGACTAAAAAACTGATTACCGAATAAATACCGTTTCCGA…	5	I
118	AC197684.4	7501	7912	411	ATATCCTGTAGGGATGAAAGTGGTAATCCGAACTGTTAGAACAAATTTAATATTTTAAAATAGATATGTATAAAATTTGATGTTGATCTTTTTTTATGTTATCAAGCACATTAGTACAAATATGAATACAATATTATATAAATTGTTTTATGTATTATTTGCTCTCTACAACACAAAAAGTTGAAAAAATTACCGAATTTGTTTCCGAATCCATACCGAAGTTTATATCTATTATTTGAGAAAATATAGGATGAATTTGAGGTTTACCTTTTATGAATCTTAACAAGCTGGATGTTAAAAACAAGAATACAAATTTGTATTGTATATTCTGTATCACAATCAAAGAAAAATGACTAAAAAACTAATTACCGAATAAATACCGTTTCCGACCGTTTTCAT…	5	G
119	AC200729.3	167124	167543	419	ATTGTCAATAGGGATGAAAACGGTAGGAAACGGTATTTATTCGGTAATCAGTTTTTTAGTCGTTTTTCTTTGATTGCGAATAAATAGGATATATAATATATAATACAAATTTGTAATCTTGTTTTTAACATCCATCTTGTTAAGATTCATAAAAGGTAAACCTCAAATTCGTCCTATATTTTCTCAAATAATAGATATAAACTTCGGTATGGATTTATAAACAAATTCGGTAATCTTTTCAACTTTTTGTGTTGCAGGGAGCAAATAATGCATAAAATAATTTATGTAATATTTTATTCATATTTGTACTAATGTGCTTGATAACATAAGAAAGGATCAACATTAAATTTTATACATATCTATTTTAAAATATTAAATTTGTTCTAACAGTTCGGATTA…	5	I
120	AC210013.3	98592	99003	411	ACGGTGGATAGGGATGAAAACGGTCGGAAACGGTATTTATTCGGTAATCAGTTTTTTCTTTGATTATGAATAAATAGAATATAGAATATATAATACAAATTTGTATTCTTGTTTTTAACATCCAGCTTGTTAAGATTCATAAAAGGTAAACCTCAAATTCATCCTACATTTTTTCAAATAATAGATATAAACTTCGGTATGGATTCGGAAACAAATTCGGTAATTTTTTCAACTTTTTGGGTTGTAGGGAGCAAATAATACATAAAACAACTTATATAATATTTTATTCATATTTGTACTAATGTACTTGATAACATAAGAAAAAATCAACATCAAATTTTATACATATTTATTTTAAAATATTAAGTTTGTTTTAACAGTTCGGATTACCACTTTCAT…	5	R
121	AC209822.3	45159	45580	421	CTTGGGGCTAGGGATGAAAGCGGTAATTCGAACTGTTAGAACAAATTTGATATTTTAAAATAGATATGCATAAAATTTAATGTTGATCTTTTCTTATGTTATCAAGTACATTTGTACAAATATGAATAAAATATTACACAAATTGTTTTATGTATTATTTGCTCCCTTCAACACCAAACGTTGAAAAAATTACCGAATTTGTTTCCGAATCCATACTGAAGTTTATATCTATTATTTGAGAAAATATAGGATGAATTTGAGGTTTACCTTTTATTAATCTTTACAAGCTGAATGTTAAAAACAAGAATACAAATTTGTATTGTAGATTCTATATCCTATTTATTCGCAATCAAAGAAAAATGACTAAAAAACTGATTACCGAATAAATACCATTTCCGA…	5	R
122	AC207080.3	165151	164746	405	CAAAGGGGTAGGGATGAAAACGGTCGGAAACGGTATTTATTCGGTAATCAGTTTTTTAGTCGTTTTTCTTTAATTGCAAATAAATATGATATAGAATATACAATACAAATTTGTATTCTTGTTTTTAACATCTAGCTTGTTAAGATTCATAAAAGGTAAACCTCAAATTCATACTATATTTTCTCAAATAATATATATAAACTTCGGTATGGATTCGGTAACAAATTCGGTAATTTTTTCAACCTTTTGTGTTGTATGGAGCAAATAATACATAAAACAATTTATGTAATATTTTATTCATATTTGTACTAATGTGCTTGATAACATAAGAAAATATCAACATCAAATTTTATACATATCTATTTTAAAATATTAAATTTATTCTAACAGTTCGGATTA…	5	I
123	AC192453.3	48407	48828	421	ACCGGGGGTAGGGATGAAAACGGTCGGAAACGGTATTTATTCGGTAATCAGTTTTTTGGTTGTTTTTCTTTGATTGCGAATAAATAGGATATACAATGCACTATACAAATTTATATTCTTGTTTATAACATTGAGCTTGTAAAGATTCATAAAAGTTAATCCTCAAATTCATCATATATTTTCTTAAATGATAGATATAAAATTCGGTATGGATTCGAAAACAAATTCGTTAATTTTTTCAATTTTTTTTGTTGTAGATAGCAAATAATAAATAAAACAATTTATATAATATTTTATTCTTATTTGTAATAATGTGCTTGAGAACATAACACAAGATCACCATCAAATTATATACATATCTATTTTAAAATATTAAATTTGTCCTAACAGTTCAAATTA…	5	G200
124	AC194219.3	101946	102376	430	TTCATAAATAGGGATGAAAACGGTCGGAAACGGTATTTATTCGGTAATCCGTTTTTTAGTCGTTTTTCTTTGATTGCGAATAAATAGGATATAGAATCTATAATACAAATTTGTATTCTTGTTTTTAACATTCAGCTTCTAAAGATACATAAAAGTTAAACCTCAAATTCATCATATATTTTTTAAATAATAGATATAAACTTCAGTATGGATTCGAAAATAAATTCGGTAAATTTTTCAACTTTTTGTGTTGTAGGGAGCAAATAATACATAAAACAATTTATGTAATATTTTATTCGTATTTGTACTAATGTGCTTGATAACATAAAAAAATATCAATATCAAATTATATATATATATATATATATCTATTTTAAAATATTAAATTTGTCCTAACAG…	5	I
125	AC203866.4	44377	44793	416	CAAGCAGCTAGGGATGAAAACGGTCGGAAACGGTATTTTTTCGGTAACCAGTTTTTAGTCGTTTTTCGAATAAATAGGATATAGAATATACAATACAAATTTGTATTCTTGTTTTTAACATCCAGCTTGTTAAGATTCATAAAATATAAACCTCAAATTCATCCTACATTTTCTTAGATAATAGATATAAATTTCGGTATGGATTCGGAAATAAATCCGGTAATTTTTTCAACTTTTTGTGTTGTAGGGAGCAAATAATACATAAAACAATGTATGTAATATTTTTATTTCATATTTGTACTAATGTGCTTGATAACATAAACAAAAAAGATCAACATCAAATTTTATACATATCTATTTTAAAATATTAAATTTGTCCTAACAGTTCGGATTACCACT…	5	R
126	AC205720.3	97630	98041	411	ATTGGAAGTAGGGATGAAAACGGTTGGAAACGGTATTTATTCGGTAATCAGTTTTTTGTTTGATTGCGAATAAATAGGATATAGAATATATAATACAAATTTGTATTCTTATTTTTAACATCCAGCTTGTTAAGATTCATAAAAGGTAAACATCAAATTCATCCTATATTTTCTCAAATAATAGATATAAACTTCGGTATGGATTCGAAAACAAATTCGGTAATTTTTTCAACTTTTTGTGTTGTAGAGAGCAAATAATACATAAAACAACTTATATAATATTTTATTCATATTTGTACTAATGTGCTTGATAACATAAGAAAAGATCAACATCAAATTTTATATATATTTATTTTAAAATATTAAATTTATTCTAACAGTTCGGATTACCACTTTCAT…	5	I
127	AC211671.3	130415	130826	411	CCCGTTAGTAGGGATGAAAACGGTCGGAAACGGTATTTATTCGGTAATCAGTTTTTTCTTTGATTGCGAATAAATAGAATATATAATCTACCATACAAATTTGTATTCTTGTTTTTAATATCTAGCTTGTAAAGATTCATAAAAGATAAACCTTAAATTCATCCTATATTTTCTTAAATAATGGATATAAACTTCGGTATGGATTCGGAAACAAATTCGGTAATTTTTTCAACTATTTGTGTTGTAGGGACCAAATAACACTTAAAACAATTTATGTAATATTTTATTCATATTTGTACTAATGTGCTTGATAACATAGAAAAAGACCAACATCAAATTTTATACATATCTATTTTAAAATATTAAATTTGTCCTAACAGTTCGGATTACCACTTTCAT…	5	R
128	AC201762.3	168060	168479	419	AACCCAACTAGGGATGAAAGTGGTAATTCGAACTGTTAGGACAAATTTAATATTTTAAAATAGATATGTATAAAATTTGATATTGATCTTTTTTTATGTTATCAAGCACATTAGTACAAATACGAATAAAATATTACATAAATTGTTTTATGTATTATTTGCTCTCTACAACACAAAAAGTGAAAAAAATACCGAATTTATTTCCGAATCCATACGGAAGTTTATATCTATTATTTAAAAAAATATATGATGAATTTGAGGTTTACCTTTTATGAATCTTTAGAAGCTGAATATTAAAAACAAGAATACAAATTTGTATTATAGATTCTATATCCTATTAATTCACAATCGAAGAAAAACGACTAAAAACTGATTACCGAATAAATACCGTTTTCGACC…	5	I
129	AC214461.3	73752	74173	421	CTGCCAGCTAGGGATGAAAGCGGTAATCTGAACTATTAGAACAAATTTAATATTTTAAAATAGATATGCATAAAATTTAATGTTGATCTTTTCTTATGTTATCAAGCACATTAGTACACATATGAATAAAATAATACACAAATTGTTTTATGTATTATTTGCTCCCTACAACACGAAACGTTGAAAAAATTACCGAATTTATTTCCGAATTCATACCGAAGTTTATATCTATTATTTGAGAAAATATAGGATGAATTTGAGGTTTTCCTTTTATGAATCTTTACAAGCTGGATGTTAAAAACAAGAATACAAATTTATATTGTAGATTATATATCCTATTTATTCGCAATCAAAGAAAAACAACTAAAAAACTGACTACCGAATAAATACCGTTTCCGA…	5	G200
130	AC217533.3	86071	86482	411	CGTGCAGTTAGGGATGAAAACGGTCGGAAACGGTATTTATTCGGTAATCAGTTTTTTCTTTGATTGTGAATAAATAGGATATAGAATATACAATACAAATTTGTATTCTTGTTTTTAACATCTAGCTTGTTAAGATTCATAAAAGGTAAAGCTCAAATTCATCCTACATTTTCTTAAATAATAGATATAAACTTCGGTATGGATTCGGAAACAAATTCGGTAATTTTTTCAACTTTTTGTGTTATATAGAGCAAATAATACATAAAACAACTTATATAAAATTTTATTCATATTTATACTAATGTGCTTGATAACATAAGAAAAGATCAACATCAAATTTTATATATATCTATTTTAAAATATTAAATTTGTTATAACAGTTCGGATTACCACTTTCAT…	5	I
131	AC211358.4	112078	112497	419	ACTGGAATTAGGGATGAAAACGGTCGGAAACGGTATTTATTCGGTAATCAGCTTTTTTAGTCGTTTTTCTTTGATTGCGAATAAATAGGATATATAATCTACATACAAATTTGTATTTTTGTTTTTAACATCCAGCTTGTAAAGATTCATAAAATGTAAACCTCAAATTCATCCTATATTTTCTCAAATAATAGATATAAACTTCGGTATGGATTCGGAAATAAATTCGGTAATTTTTTCAATGTTTCGTGTTGTAGGGAGCAAATAATACATAAAACAATTTGTGTAATATTTTATTCATATGTGTACTAATGCGCTTGATAACATAAGAAAAGATCAACATTAAATTTTATGCATATCTATTTTAAAATATTAAATTTGTTCTAATAGTTCGGATTA…	5	R
132	AC204212.4	31693	32104	411	ATAATAGTTAGGGATGAAAACGGTCGGAAACAATATCTATTCGGTAATCAGTTTTTTCTTTGATTGCGAATAAATAGGAT ATAGAATATACAATACAAATTTGTATTCTTATTTTTAATATCCAACTTGTTAAGATTCATAAAAGGTAAACCTCAAATTC ATCCTACATTTTCTCAAATAATAGATATAAACTTCGGTATGGATTCGGAAACAAATTCGGTAATTTTTTCAACTTTTTGT GTTGTAGAGAACAAATAATACATAAAACAACTTATATAATATTTTATTCATATTTGTACTAATGTGCTTGATAACATAAG AAAAGATCAACATCAAATTTTATACATATCTATTTTAAAATATTAAATTTGTTCTAACAGTTCGGATTACCACTT…	5	I
133	AC216052.3	117835	118256	421	TCCATGTTTAGGGATGAAAGCGGTAATCTGAACTATTAGAACAAATTTAATATTTTAAAATAGATATGCATAAAATTTAATGTTGATCTTTTCTTATGTTATCAAGCACATTAGTACACATATGAATAAAATAATACACAAATTGTTTTATGTATTATTTGCTCCCTACAACACGAAACGTTGAAAAAATTACCGAATTTATTTCCGAATTCATACCGAAGTTTATATCTATTATTTGAGAAAATATAGGATGAATTTGAGGTTTTCCTTTTATGAATCTTTACAAGCTGGATGTTAAAAACAAGAATACAAATTTATATTGTAGATTATATATCCTATTTATTCGCAATCAAAGAAAAACAACTAAAAAACTGACTACCGAATAAATACCGTTTCCGA…	5	I
134	AC198323.3	71750	72171	421	GAACCAAGTAGGGATGAAAACGGTAATCCGAACTGTTAGAACAAATTTAATATTTTAAAATAGATATATATAAAATTTAATTTTGATCTTTTCTTATGTTATCAAGCACATTAGTACACATATGAATAAAATATTACACAAATTATTTTATGTATTATTTGCTCCCTACAACACGAAACGTTGAAAAAATTACCGAATTTATTTCCGAATCCATACCGAAGTTTATATCTATTATTTAAGAAAATATAGAATGAATTTGAGGTTTACCTTTCATGAATCTTTACAAGCTGGACGTTAAAAACAAGAATACAAATTTGTATTGTAGATTATATATCTTATTTATTCGCAATCAAAGAAAGACGACTAAAAAACTGATTACCGAATAAATACCGTTTCCGA…	5	I
135	AC202439.2	71830	72241	411	GATACAGGTAGGGATGAAAGTGGTAATCCGAACTGTTAGGACAAATTTAATATTTTAAAATAGATATGTATAAAATTTGATGTTGATCTTTTCCTATGTTATCAAGCACATTAGTACAAATATGAATAAAATATTACATAAATTGTTTTAAGTGTTATTTGGTCCCTACAACACAAATAGTTGAAAAAATTATCGAATTTGTTTCCGAATCCATACCGAAGTTTATATCTATTATTTAAGAAAATATAGCATAAATTTAAGGTTTATCATCTATGAATCTTTACAAGCTGGATGTTAGAAACAAGAATACAAATTTGTATGGTAGATTCTATATTCTATTTATTCGCAATCAAAGAAAAAACTGATTACCGAATAAATACCGTTTCCGACCGTTTTCAT…	6	R
136	AC186594.3	141713	142124	411	ATCTTGAGTAGGGATGAAAACGGTCGGAAACGGTATTTATTCGGTAATCAGTTTTTTCTTTAATTGCGAATAAATAGAATATAGAATATACAATACAAATTTGTATTCTTGTTTTTAACATCCAGCTTGTTAAGATTCATAAAAGGTAAACCTCAAATTCATTCTACATTTTTTCAAATAATAGATATAAACTTCGGTATGGATTCGGAAACAAATTCGATAATTTTTTCAACTTTTTGTGTTGTAGGGAGCAAATAATACATAAAACAACTTATATAATATTTTATTCATATTTGTACTAATGTGCTTGATAACATAAGAAAAGATCAACATCAAATTTTATGTATATCTATTTTAAAATTATAAATTTGTTCTAACAGTTTGGATTACCACTTTCAT…	6	R
137	AC194900.3	114828	115250	422	AACATAATTAGGGATGAAAACGGTCGGAAACGGTATTTATTCGGTAATCAGTTTTTTAGTCGTTTTTCTTTGATTGTGAATAAATAAGATATAGAATCTACAATACAAATTTGCATTCTTGTTTTTAACATCCAGCTTGTAAAGATTCATAAAAGTTAAACCTCAAATTCATCTTATATTTTCTCAAATAATAGATATAAACTTCGGTATGGATTCGGAAACAAAATTCGGTAATTTTTTCAACGTTTCGTGTTGTAGGGAGCAAATAATACATAAAACAATTTGTGTAATATTTTATTCATATTTGTACTAATGTGCTTGATAACATAAGAAAAAATCAACATTAAATTTTATGCATATCTATTTTAAAATATTAAATTTGTTCTAACAGTTTCGGTT…	6	R
138	AC205243.3	128489	128900	411	TCTGCAAGTAGGGATGAAAACGGTCGGAAACGGTATTTATTCGGTAATCAGTTTTTTCATTGATTGCGAATAAATAGGATATAGAATATACAATACAAATTTGTATTCTTGTTTTTTACATCCGGCTTGTTAAGATTCATAAAAGGTAAACCTCAAATTCATCCTACATTTTTTCAAATAATAGATATAAACTTCGGTATGGATTCGGAAACAAATTCGGTAATTTTTTCAACCTTTTGTGTTGTAGGGAGCAAATAATACATAAAACAACTTATATAATATTTTATTCATATTTGTACTAATGTGCTTGATAACATAAGAAAAGATCAACATCAAATTTTATACATATCTATTTTAAAATATTAAATTTGTTCTAACAGTTCGGATTACCACTTTCAT…	6	G
139	AC197266.3	76838	77249	411	GAATTCACTAGGGATGAAAGTGGTAATCCGAACTGTTAGAACAAATTTAATATTTTAAAATAGATATGTATAAAATTTGATGTTGATCTTTTTTTATGTTATCAAGCACATTAGTACAAATATGAATAAAATATTATATAAGTTGTTTTATGTATTATTTGCTCTCTAAAACACAAAAAGTTGAAAAAATTACCGAATTTTTTTCCGAATCCATACCGAAGTTTATATCTATTATTTGAGAAAATGTAGGATGAATTTGAGGTTTACCTTTTATGAATCTTAACAAGCTAGATGTTAAAAACAAAAATATAAATTTGTATTGTATATTCTATATCCTATTTATTCGCAATCAAAGAAAAAACTGATTACCGAATAAATACCGTTTCCGACCGTTTTCAT…	6	R
140	AC202873.3	32396	32815	419	CTGTTGGGTAGGGATGAAAACAGTCGGAAACAGTATTTATTCGGTAATCAAATTTTTAGTCGTTTTTCTTTGATTGCGAATAAATAGGATATATAATCTACAATACAAATTTGTATTCTTGTTTTTAACATCTAGCTTGTAAAAATTCATAAAAGGTAAACCTCAAATTCATCCTATATTTTCTCAAATAATAGATATAAACTTCGGTATGGATTCGGAAATAAATTCGGTAATTTTTTCAACGTTTCGTGTTGTAGGGAGCAAATAATACATAAAACAATTTGTGTAATATTTTATTCATATTTGTACTAATGTGCTTGATAACATAAGAAAAGATCAACATTAAATTTTATGCATATCTATTTTAAAATATTAAATTTGTTTTAACAGTTCGGATTA…	6	I
141	AC203819.4	139890	140312	422	GCGGTGGGTAGGGATGAAAACGGTCGGAAACGGTATTTATTCGGTAATCAGTTTTTTAGTCGTTTTTCTTTCATTGCGAATAAATAGGATATAGAATCTATAATACAAATTTGTATTCTTGTTTTTAACATTCAGCTTCTAAAGATTCATAAAAGGTAAACCTTAAATTCATCATATATTTTCTCAAATAATAGATATAAACTTCGGTATGAATTCGGAAACAAATTCGGTAATTTTTTCAACTTTTTGTGTTGTAGGGAGCAAATAATACATAAAACAATTTATGTAAATATTTTATCCATATTTGTACTAATGTGCTCGATAACATAAGAAAAGATCAATATCAAATTTTATACATATCTATTTTAAAATATTAAATTTGTCCTAACAGTTCGAATT…	6	I
142	AC204418.3	91336	91747	411	CTCTTGGCTAGGGATGAAAGTGGTAATCCGAACTGTTAGAACAAATTTAATATTTTAAAATAGATATGTATAAAATTTAATGTTGATTTTTTCTTATGTTATCAAGCACATTAGTACAAATATGAATAAAATATTATATAAGTTGTTTTATGTATTATTTGCTCCCTACAACACAAAAAGTTGAAAAAATTACCGAATTTGTTTCCGAATCCATACCGAAGTTTATATCTATTATTTGAGAAAATGTAGGATGAATTTGAGGTTTATCTTTTATGAATCTTAACAAGCTGGATGTTAAAAACAAGAATACAAATTTGTATTGTATATTCCATATCCTATTTATTCGCAATCAAAGAAAAAACCGATTACCGAATAAATACCGTTTCCGACCGTTTTCAT…	6	R
143	AC205344.3	69900	70311	411	TTCGGAAGTAGGGATGAAAGTGGTAATCCGAACTGTTAGAACAAATTTAATATTTTAAAATAGATATGTATAAAATTTGATGTTCATCTTTTCTTATGTTATCAAGCACATTAGTACAAATATGAATAAAATATTACATAAATTATTTTATGTATTATTTGCTCCCTACAACACAAAAAGTTGAAAAAATTACCGAATTTGTTTCCGAATCCATACCGAAGTTTATATCTATTATTTGAGAAAATATAGGATGAATTTGAGGTTTACCTTTTATGAATCTTAACAAGCTGGATGTTAAAAATAAGAATACAAATTTGTATTGTATATTCTATATCACAATAAAAGAAAAACGACTAAAAAACTGATTACCGAATAAATACCGTTTCCGACCGTTTTCAT…	6	I
144	AC206186.3	150775	151186	411	ACGGGCAGTAGGGATGAAAACGGTCGGAAACGGTATTTATTCGGTAATCGGTTTTTTCTTTGATTGCGAATAAATAGGATATGGAATATACAATACAAATTTGTATTCTTGTTTTTAACATCCAGCTTGTTAAGATTCATAAAAGATAAACCTCAAATTCATCCTACATTTTCTCAAATAATAGATATAAACTTCGGTATGGATTCGGAAACAAATTCGGTAATTTTTTCAACTTTTTGTGTTGTAGGGAGCAAATAATACATAAAACAACTTATATAATATTTTATTCATATTTGTACTAATGTGCTTGATAACATAAGAAAAAATCAACATTAAATTTTATACATATCTATTTTAAAATATTAAATTTGTTCTAACAGTTCGGATTACCACTTTCAT…	6	I
145	AC210947.3	43134	42723	411	CATGCATCTAGGGATGAAAACGGTCGGAAACGGTATTTATTCGGTAATCAGTTTTTTCTTTGATTGCGAATAAATAGGATATAGAATATACAATAAAAATTTGTATTCTTGTTTTTAACATCCATCTTGTTAAGATTCATAAAAGGTAAACCTCAAATTCATCCTACATTTTCTCAAATAATAGATATAAACTTCGGTATGGATTCGGAAACAAATTCGGTAATTTTTTCAACGTTTTGTGTTGTAGGGAGCAAATAATACATAAAACAACTTATATAATATTTTATTCATATTTGTACTAATGTGCTTGATAACATAATAAAAGATCAACATCAAATTTTATACATATCTATTTTAAAATATTAAATTTGTTCTAACAGTTCGGATTACCACTTTCAT…	6	I
146	AC208336.3	147724	148135	411	GACATAAATAGGGATGAAAACGGTCGGAAACAGTATTTATTCGGTAATCAGTTTTTTCTTTGATTGCGAATAAATAGGATATGGAATATACAATACAAATTTGTATTCTTGTTTTTAACATCCAGCTTGTTAAGATTCATAAAAGATAAACCTCAAATTCATCCTACATTTTCTCAAATAATAGATATAAACTTCGGTATGGATTCGGAAACAAATTCGGTAATTTTTTCAACTTTTTGTGTTGTAGGGAGCAAATAATACATAAAACAACTTATATAATATTTTATTCATATTTGTACTAATGTGCTTGATAACATAAGAAAAGATCAACATTAAATTTTATACATATCTATTTTAAAATATTAAATTTGTTCTAACAGTTCGGATTACCACTTTCAT…	6	I
147	AC212030.4	144324	144745	421	CCCAACAGTAGGGATGAAAGCGGTAATCCGAACTGTTAAAACAAATTTAATATTTTAAAATAGATATGCATAAAATTTAATGTTGATCTTTTCTTATGTTATCAAGCACATTAGTACAAATATGAATAAAATATTACACAAATTGTTTTATGTATTATTTGCTCCCTACAACACGAAACGTTGAAAAAATTACCGAATTTATTTCCGAATCCATACCGAAGTTTATATCTATTATTTGAGAAAATATAGGATGAATTTGAGGTTTACCTTTTATGAATTTTTACAAGCTAGATGTTAAAAACAAGAATACAAATTTGTATTGTAGATTATATATCCTATTTATTCGCAATCAAAGAAAAACGACTAAAAATTTGATTACCGAATAAATACTGTTTCCGA…	6	I
148	AC187089.4	14733	15152	419	TTCCTAAATAGGGATGAAAGTGGTAATCCGAACTGTTAGGACAAATTTAATATTTTAAAATAGATATGTATAAAATTTGATGTTGATCTTTTCTTATGTTATCAAGCACATTAGTACAAATATAAATAAAATATTACATAAAATGTTTTATGTATTATTTGGTCCCTACAATACAAATAGTTGAAAATTTTACCGAATTTGTTTTCGAATTCATACCGAAGTTTATATCTATTATTTAAGAAAATATAGGATAAATTTAAAGTTTATCTTTTATGAATCTTTACAAGGTCAATGTTAAAAACAAGAATATAAATTTGTATTGTACATTCTATATCCTATTTATTCGCAATCAAAGAAAAACGACTAAAAACTAATTACCGAATAAATACCGTTTCCGAC…	7	R
149	AC186888.2	106504	106925	421	ATTTGAGGTAGGGATGAAAGTGATAATCTGAACTGTTAGGACAAATTTAATATTTTAAAATAGATATGTATAAAATTTGATGGTGATCTTGTCTTATGTTCTTAAGCACATTATTACAAATAAGAATAAAATATTACATAAATTGTTTTATGTATTACTTGCTCCATACAACAAAAAAACATGAAAATTTTATTGAATTTGTTTTCGAATCCATACCGAATTTTATATCTATCATTTGAGAAAATATAGGATGAATTTGAGGTTTAACTTTTATGGATCTTTACAAGCTCAATGTTATAAACAAGAATATAAATTTGTATAATGCATTATATATCATATTTATTCGCAATCAAAGAAAAACGACCAAAAATCTAATTACCGAATAAATACCGTTTCCGA…	7	I
150	AC190611.2	163340	163751	411	GGCGAATCTAGGGATGAAAGTGGTAATCCGAACTGTTAGAACAAATTTAATATTTTAAAATAGATATATATAAAATTTGATGTTGATCTTTTCTTATGTTATCAAGCACATTAGTACAAATATGAATAAAATATATAATAAGTTGTTTTATGTATTATTTGCTCCCTACAACATAAAAAGTTGAAAAAATTACCGAATTTATTTCCGAATCCATACCGAAGTTTATATCTATTATTTGAGAAAATGTAGGATGAATTTGAGGTTTATCTTTTATGAATCTTAACAAGCTAGATGTTAAAAACAAGAATACAAATTTGTATTGTATATTCTATATCCTATTTATTCGCAATTGAAGAAAAAAATGATTACCGAATAAATACCGTTTCCGACCGTTTTCAT…	7	I
151	AC199566.3	83383	83801	418	GGTTGGGGTAGGGATGAAAGTGGTAATTCGAACTGTTAGGACAAATTTAATATTTTAAAATAGATATGTATAAAATTTAATATTGATTTTTTATGTTATCAAGCACATTAGTACAAATACGAATAAAATATTACATAAATTGTTTTATGTATTATTTGCTCCCTACAACACAAAAAGTTGAAAAAAATTACCGAATTTATTTCCGAATCCATACCGAAGTTTATATCTATTATTTTAAAAAATATATGATGAATTTGAGGTTTACCTTTTATGAATCTTTAGAAGCTGAATGTTAAAAACAAGAATACAAATTTGTATTATAGATTCTATATCCTATTTATTCGCAATCAAAGAAAAACGACTAAAAATTGATTACCGAATAAATACCGTTTCCGACTG…	7	I
152	AC195845.3	85009	85420	411	GCTCTGGCTAGGGATGAAAACGGTCGGAAACAGTATTTATTCGGTAATCAGTTTTTTCTTTGATTACGAATAAATAGGATATAGAATATACAATACAAATTTGTATTCTTGTTTTTATCATCCAGCTTGTTAAGATTCATAAAAGGTAAACCTCAAATTCATCCTACATTTTCTCAAATAATAGATATAAACTTCGGTATGGATTCGGAAACAAATTCGGTAATTTTTTCAACTTTTTGTGTTGTAGGGAGCAAATAATACATAAAACAACTTATATAATATTTTATTCATATTTGTACTAATGTGCTTGATAACATAAGAAAATATCAACATCAAATTTTATACATATCTATTTTAAAATATTAAATTTGTTCTAACAGTTCGGATTACCACTTTCAT…	7	R
153	AC193647.3	57739	58160	421	CTTTTTAGTAGGGATGAAAACGGTCGGAAACGGTATTTATTCGGTAATCAATTTTTTAGTCGTTTTTCTTTTATTGCGAATAAATAGGATATAGAATATACAATACAAATTTGTATTCTTGTTTTTAACATCCAACTTGTTAAGATTCATAAAAGGTAAATCTCAAATTCATCCTATATTTTCTCAAATAATAGATATAAACTTCGGTATGGATTCGGAAACAAATTCGGTAATTTTTTCAACTTTTTATGTTGTAGGGAGCAAATAATACATAAAACAATTTATGTAATATTTTATTCATATTTGTACTAATGTGCTTGATAACATAAGAAAAGATCAACATCAAATTTTATACGTATCTATTTTATAATATTAAATTTGTTCTAACAGTTCGGATTA…	7	I
154	AC196486.3	136224	136635	411	CCTCAGACTAGGGATGAAAACGGTCGGAAACGGTATTTATTCGGTAATCAGTTTTTTCTTTGATTGCGAAGAAATATGATATAGAATATACAATACAAATTTGTATTCTTGTTTTTAACATCTAGCTTGTTAAGATTCATAAAAGGTAAACCTCAAATTCATCCTACATTTTCTCAAATAATAGATATAAACTTCGGTATGGATTCGAAAATAAATTCGGTAATTTTTTTAACTTTTTGTGTTGTAGGGAGCAAATAATACATAAAACAACTTCTATAATATTTTATTCATATTTGTACTAATGTGCTTGATAACATAAGAAAAGATCAACATCAAATTTTATACATATCTATTTTAAAATATTAAATTTGTTCTAACAGTTCGGATTACCACTTTCAT…	7	R
155	AC215251.2	43801	44212	411	ATTCCCGTTAGGGATGAAAACGGTCGGAAACGATATTTATTCGGTAATCAGTTTTTTCTTTGATTGCGAATAAATAGGATATTGACTATATAATACAAATTTGTATTCTTGTTTTTAACATCCAGCTTGTTAAGATTCATAAAAGGTAAACATCAAATTCATCCTATATTTTCTCAAATAATAGATATAAACTTCGGTATGGATTCAGAAACAAATTCGGTAAATTTTTCAACTTTTTGTGTTGTAGGGAGCAAATAATACATAAAACAACTTATATAATATTTTATTCATATTTGTACTAATGTGCTTGATAACATAAGAAAAGATTAACATCAAATTTTATACATATCTATTGTAAAATATTAAATTTGTTCAAACAGTTCGGATTACCACTTTCAT…	7	I
156	AC194186.3	91710	92131	421	TCCTTTAGTAGGGATGAAAACGGTCGGAAACGGTATTTTTTCGGTAATCAGTTTTTTAGTCGTTTTTCTTTGATTACGAATAAATAGGATATAGAATATACAATACAAATTTGTATTCTTGTTTTTAAAATCCAGCTTGTTAAGATTCATAAAAGGTAAACCTCAAATTCATTCTATATTTTTTCAAATAATAGATATAAACTTCGGTATGGATTCGGAAATAAATTCGGTAATTTTTTCAACTTTTTGTGTTGTAGGGAGCAAATAATACATAAAACAATGTATGTAATATTTTATTCATATTTGTACTAATGTGCTTGATAACATAAGAAAAGATCAACATCAAATTTTACACATATCTATTTTAAAATATTAAATTTGTTCTAACAGTTCGGATTA…	7	I
157	AC201889.3	8506	8926	420	TCCGGAACTAGGGATGAAAACGGTAATGGGAATTGTTAGAACAAATTTTATATTTTAAAATAGATATGCATAAAATTTGATGTTGATCTTTTCTTATGTTATCTAGCGCATTAGTACGAATATGAATAAAATATTACACAAATTGTTTAATGTATTATTTGCTCCCTACAACACGAAACGTTGAAAAAATTATCGAATTTATTTCCGAATCCATACCGAAGTTTATATCTATTATTTGAGAAAATATATGATGAATTTGAGGTTTACCTTTTATGAATCTTTACAAGCTGGATGTTAAAAACAAGAATACAAATTTGTATTGTAGATTTTATATCCTATTTATTCGCAATCAAAGAAAAATGACTAAAAACTGATTACCGAATAAATACCGTTTTCGAC…	7	R
158	AC202391.4	81637	82047	410	GCTCTACCTAGGGATGAAAACGGTCGGAAACGGTATTTATTCGGTAATCAGTTTTTTCTTTGATTGCGAATAAATATGATATAGAATATACAATATAAATTTGTATTCTTGTTTTTAACATCCAGCTTGTTAAGATTCATAAAAGGTAAACCTCAAATTCATCCTACATTTTCTCAAATAATAGATATAAACTTCGGTATGGATTCGGAAACAAATTCGGTAATTTTTTCAACGTTTTGTGTTGTAGAGAGCAAATAATACATAAAACAACTTATATAATATTTTATTCATTTTGTACTAATGTGCTTGATAACATAAGAAAAGATCAACATCAAATTTTATATATATCTATTTTAAAATATTAAATTTGTTATAACAGTTCGGATTACCACTTTCATC…	7	R
159	AC204613.3	223	642	419	CAAACTCATAGGGATGAAAGCGGTAATCCGAACTGTTAGAACAAATTTAATATTTTAAAATAGATATGCATAAAATTTAATGTTGATCTTTTCTTATGTTATCAAGCGCATTAGTACACATATGAATAAAATATTACACAAATTGTTTTATGTATTATTTGCTCCCTATAACACGAAACGTTGAAAAAATTACCGAATTTATTTCTGAATCCATACCGAAGTTTAATCTATTATTTGAGAAAATATAGGATGAATTTGAGGTTTACCTTTTATAAATCTTTACAAGCTGGATGTTAAAAACAAGAATAAAAATTTGTATTGTAGATTATATATCCTATTTATTCGCAATCAAAGAAAAACGACTAAAAACTGATTACCGAATAAATATCGTTTCCGACC…	7	I
160	AC216869.3	133285	133696	411	CTGAAGAGTAGGGATGAAAGTGGTAATCCGAACTGTTAGAACAAATTTAATATTTTAAAATAGATATGTATAAAATTTGATGTTGATCTTTTCTTATGTTATCAAGCACATTAGTACAAATATGAATAAAATATTATATAAGTTGTTTTATGTATTATTTGCTCCCTACAACATAAAAAGTTGAAAATTTTACCGAATTTGTTTCCGTATCCATACCGAAGTTTATATCTATTATTTGAGAAAATGTAGGATGAATTTGAGGTTTACCTTTTATGAATCTTAACAAGCTGGATGTTAAAAACAAGAATACAAATTTGTATTGTAGATTCTATATCCTATTTGTTCGCAATCAAAGAAAAAACTGATTACCGAATAAATACCGTTTCCGACCGTTTTCAT…	7	R
161	AC220973.3	197461	197882	421	ACAGGGCATAGGGATGAAAGTGGTAATCCGAATTGTTAGGACAAATTTAATATTTTAAAATAGATATGTATAAAATTTGATGTTGATCTTTTCTTATGTTATCAAGCACATTAGTACAAATATGAATAAAATATTACATAAATTGTTTTATGTATTGTTTGGTCCCTACAATACAAATAGTTGAAAAAATTACCGAATTTATTTCCGAATCCATACCGAAGTTTATACCTATTATTTGATAAAATATAAAATGGATTTAAAGTTTATCTTTTATGAATCTTTACAAGTTGGATGTGAAAAACAAGAATATAAATTTGTATTATAAATTCTATATCTTATTTATTCGTAATCAAAGAAAAACGACTAAAAAACTGATTACCGAATAAATACCGTTTCCGA…	7	R
162	AC214509.3	63328	63739	411	CTGAAGAGTAGGGATGAAAGTGGTAATCCGAACTATTAGAACAAATTTAATATTTTAAAATAGATATATATAAAATTTGATGTTGATTTTTTCTTATGTTATCAAGCACATTAGTAGAAATATGAATAAAATATTATATAAGTTGTTTTATGTATTATTTGTTCCCTACAACACAAAAAGTTGAAAAAATTACCGAATTTGTTTCTGAATCCATACCGAAGTTTATATCTATTATTTGAGAAAATGTAGGATGAATTTGAGGTTTACCTTTTATGAATCTTAACAAGCTGGATGCTAAAAACAAGAATACAAATTTGTATTGTATATTTTACTTCCTATTTATTCGCAATCAAAGGAAAAACTGATTACCGAATAAATACCGTTTCCGACCGTTTTCAT…	7	R
163	AC209630.2	112529	112949	420	GAACAGATTAGGGATGAAAGTGGTAATTCGAACTGTTAGGACAAATTTAATATTTTAAATAGATATGTATAAAATTTGATATTGATCTTTTCTTATGTTATCAAACACATTAGTACAAATATAAATAAAATATTACGTAAATTGTTTTATGTATTATTTGCTCCCTACAACACAAATAGTTGAAAAAATTACCGAATTTATTTCCGAATCCATACCGAAGTTTATATCTATTATTTGAGAAAATATATGATGAATTTGAGGTTTACCTTTTATGAATTATTAGAAGCTGAATGTTAAAAACAAGAATACAAATTTGTATTATAGATTCTATATCCTATTTATTCACAATCGAAGAAAAACGACTAAAAAACTGATTACCGAATAAATACCGTTTTCGAC…	7	I
164	AC186578.3	6088	6509	421	CAAACAGGTAGGGATGAAAGTGGTAATCCGAACTGTTAGGACAAATTTAATATTTTAAAATAGATATATATAAAATTTGATATTGATCTTTTCTTATGTTATCAAGCACATTAGTAGAAATATGAATAAAATATTACATACATTGTTTTATGTATTATTTGCTCCCTACAACACAAAAGGTTGAAAAAATTACCGAATTTATTTCCGAATCGATACCGAAGTTTATATCTATTATTTGAGAAAATATAGGATGAATTTGAGGTTTACCTTTTATGAATCTTAACAAGCTGGATGTTAAAAACAAGAATACAAATTTGTATTGTATATTCTATATCCTATTTATTCGCAATCAAAGAAAAACGACTAAAAAACTGATTACCGAAAAAATACCGTTTCCGA…	8	I
165	AC187411.4	88999	89410	411	CCCATCAATAGGGATGAAAACGGTCGGAAACGGTATTTATTCGGTAATCAGTTTTTTAGTCGTTTTCCTTTGATTGTGATATAGAATATACAATACAAATTTGTATTCTTGTTTTTAACATCTAGCTTGTTAAGATTCATAAAAGGTAAACCTCAAATTCATCCTATATTTTCTCAAATAATAGATATAAACTTCGGTATGGATTCGGAAACAAATTCGGTATTTTTTTTAACTTTTTGTGTCGTAGGGAGCAAATAATACATAAAACAATTTATGTAATATTTTATTCATATTTGTACTAATGTGCTTGATAACATAAGAAAAGATCAACATCAAATTTTATACATATCTATTTCAAAATATTAAATTTGTTCTAACAGTTCGGATTACCACTTTCAT…	8	G200
166	AC186786.3	7910	8331	421	CTTGGCATTAGGGATGAAAACGGTCGGAAACGGTATTTATTCGGTAATCAGTTTTTTGGTCGTTTTTCTTTGATTGCGAATAAATAGGATATAGAATATACAATACAAATTTGTATTCTTGTTTTTAACATCCAGCTTGTTAAAAATCATAAAAGGTAAATCTCAAAATCATCCTATATTTTCTCAAATAATAGTTATAAACTTCGGTATAGATTCGGAAACAAATTCGGAAATTTTTTCAACGTTTTGTGTTGTAGGGAGCAAATAATACATAAAACAATTTATGTAATATTTTATTCATATTTGTACTAATGTGCTTGATAACATAAGAAAAGATCAACATCAAATTTTATACGTATCTATTTTAAAATATTAAATTTATTCTAACAGTTCGGATTA…	8	R
167	AC187156.3	165779	166190	411	CCCGAGACTAGGGATGAAAGTGGTAATCCGAACTGTTAGAACAAATTTAATATTTTAAAATAGAAATGTATAAAATTTGATGTTGATCTTTTCTTATGTTATCAAGCACATTAGTACAAATGTGAATAAAATATTATATAAGTTGTTTTATGTATTATTTGCTCTCTACAACACAAAAAGTTGAAAAAATTACCGAATTTGTTTCCGAATCCATACCGAAGTTTATATCTATTATTTGAGAAAATGTAGGATGAATTTAAGGTTTACCTTTTATGAATCTTAACAAGCTGGATGTTAAAAATAAGAATACAAATTTGTATTGTATATTCTATATCCTATTTATTCGCAATCAAAGAAAAAACTGATTACCGAATAAATACCGTTTCCGACCGTTTTCAT…	8	R
168	AC196165.3	65640	66062	422	ATTATAAATAGGGATGAAAACGGTCGGAAACGGTATTTATTCGGTAATCAGTTTTTTTGTCGTTTTTCTTTGATTGCGAATAAATAGGATATATAATCTACAATACAAATTTGTATTCTTGTTTTTAACATCCAGCTTGTAAAGATTCATAAAAGGTAAACCTCAAATTCATCCTATATTTTCTCAAATAATAGATATAAACTTCGGTATGGATTCAGAAATAAATTCGGTAATTTTTTCAACATTTTGTGTTGTAGGAAGCAAATAATACATAAAATAATTTGTGTAATATTTTATTCATATGTGTACTAATGTGCTTGATAACATAAGAAAAGATCAACATTAAATTTTTATGCATATCTATTTTAAAATATTAAATTTGTTCTAATAGTTCGGATT…	8	R
169	AC186745.4	88608	89019	411	GCTACAGGTAGGGATGAAAACGATCGGAAACGGTATTTATTCGGTAATCAGTTTTTTAGTCGTTTTTCTTTGATTGTGATATAGAATATACAATATAAATTTGTATTCTTGTTTTTAACATCCAGCTTGTTAAGATTCATAAAAGGTAAACCTCAAATTCATCCTATATTTTCTCAAATAATAGATATAAACTTCGGTATGAATTCGGAAACAAATTCGGTAATTTTTTCAACTTTTTGTGTTGTAAGGAGCAAATAATACATAAAACAATTTATGTAATATTTAATTTATATTTGTACTAATGTGCTTGATAACATAAGAAAAGATCAACATCAAATTTTATACATATCTATTTTAAAATATTAAATTTGTTCTAACAGTTCGGATTACCACTTTCAT…	8	G
170	AC187235.3	140107	140518	411	CCAATCACTAGGGATGAAAGTGGTAATTCGAACTGTTAGAATAAATTTAATATTCTAAAATAGATATGTATAAAATTTGATGTTGATCTTTTCTTATGTTATCAAGCATATTAGTACAAGTATGAATAAAATATTATATAAGTTGTTTTATGTATTATTTGCTCCCTACACCACAAAAAGCTAAAAAAATTACCAAATTTGTTTCTGAATCCATACCGAAGTTTATATCTATTATTTAAGAAAATGTAGGATGAATTTGAGGTTTACCTTTTATGAATCTTAACAAGCTGGATGTTAAAAACAAGAATACAAATTTGTATTGTATATTCTATATCCTATTTATTCGCAATCAAAGAAAAAACTGATTACCAAATAAATACCGTTTCCGACCATTTTCAT…	8	R
171	AC186611.4	208924	209335	411	CTCACAATTAGGGATGAAAGTGGTAATCTGAACTGTTTGAACAAATTTAATATTTTAAAATAGATATGTATAAAATTTGATGTTGACCTTTTCTTATGTTATCAAGCACATTAGTACAAATATGAATAAAATATTATATAAGTTGTTTTATGTATTATTTGCTCCCTATAACACAAAAAGTTGAAAAAATTACCGAATTTGTTTCCGAATCCATACCGAAGTTTATATCTATTATTTGAGAAAATATAGGATGAATTTGAGGTTTACCTTTTATGAATCTTAACAAGCTGGATGTTAAAAACAAGAATACAAATTTGTACTGTATATTCTATATACTATTTATTCGCAATCAAAGAAAAAACTAATTACCGAATAAATACCGTTTCCCACCGTTTTCAT…	8	I
172	AC195361.3	162190	162611	421	CATAGAACTAGGGATGAAAACGGTAATCCGAACTGTTAGAACAAATTTAATATTTTAAAATAGATATGCATAAAATTTAATGTTGATCTTTTCTTATGTTATCAATCACATTAGTACACATATGAATAAAATATTACACAAATTGTTTTATGTATTATTTGCTCCCTACAACACGAAACATTGAAAAAATTACCGAATTTATTTCCGAATCCATACCGAAGTTTATATCTATTATTTGAGAAAATATAGGATGAATTTGAGGTTTACCTTTTATGAATCTTTACAAGCTAGATGTTAAAAACAAGAATACAAATTTGTATTGTAGATTATATATCCTATTTATTCGCAATCAAAGAAAAACGACTAAAAAACTGATTACCGAATAAATACCGTTTCCGA…	8	R
173	AC204509.4	41712	42123	411	CGGGAGACTAGGGATGAAAACGGTCGGAAACGGTATTTATTCGGTAATCAGTTTTTTAGTCGTTTGCGAATAAATAGAATATATAATATACAATACAAATTTGTATTCTTGTTTTTAACATCCAGCTTGTTAAGATTCATAAAAGGTAAACCTCAAATTCATTCTATATTTTCTCAAATAATAGATATAAACTTCGGTATGGATTCGGAAACAAATTCGGTAAATTTTTCAACTTTTTGTGTTGTAGGGAGCAAATAATACATAAAACAATTTATGTAATATTTTATTCATATTTTTACTAATGTGCTTGATAACATAAGAAAAGATCAACATCAAATTTTATACATATCTATTTTAAAATATTAAATTTGTTCTAACAGTTTGGATTACCACTTTCAT…	8	I
174	AC189780.3	102568	102979	411	CCTGCACTTAGGGATGAAAACGGTCGGAAACGATATTTTTCCGGTAATCAGTTTTTAGTCGTTTTTTGAATAAATAGGATATAGAATATACAATACAAATTTGTATTCTTGTTTTTAACATTCATCTTGTTAAGATTCATAAAAGGTAAACCTCAAATTCATCCTATATTTTCTCAAATAATAGATATAAACTTCGGTATGGATTCGGAAATAAATTCGGTAATTTTTTCAACTTTTTGTGTTGTAGAGAGCAAATAATACATAAAACAATATATGTAATATTTTATTCATATTTGTACTAATGTGCTTGATAACATAAGAAAAGATTAATATCAAATTTTATACATATCTATTTTAAAATATTAAATTTGTCCTAACAGTTCGGATTACCACTTTCAT…	8	G
175	AC193789.3	184510	184921	411	CACATGGGTAGGGATGAAAACGGTCGGAAACGGTATTTATTCGGTAATCAGTTTTTCCTTTGATTGCGAATAAATAGGATATAGAATATACAATACAAATTTATATTCTTGTTTTTAACATCCAGCTTGTTAAGATTCATAAAAGGTAAACCTCAAATTCATCCTACATTTTCTCAAATAATAGATATAAACTTCAGTATGGATTCGGAAACAAATTCGGTAATTTTTTCAACTTTTTGTGTTGTAGGGAGCAAATAATACATAAAACAACTTATATACTATTTTATTCATATTTGTACTAATGTGCTTGATAACATAAGAAAAGATCAACATCAAATTTTATGCATACCTATTTTAAAATATTAAATTTGTTCTAACAGTTCGGATTACCACTTTCAT…	8	I
176	AC200470.4	29233	29643	410	CATAGGACTAGGGATGAAAACGGTCGGAAACGGTATTTATTCGGTAATCAGTTTTTTGTTTGATTGCGAAGAAATAGGATATAGAATATATAATACAAATTTGTATTCTTATTTTTAACATCCAGCTTGTTAAAATTCATAAAAGGTAAACCTCAAATTCATCCTATATTTTCTCAAATAATAGATATAAACTTCGGTATGGATTCGAAAACAAATTCGGTAATTTTTTCAACTTTTGTGTTGTAGAGAGCAAATAATACATAAAACAACTTATATAATATTTTATTCATATTTGTACTAATGTGCTTGATAACATAAGAAAAGATCAACATCAAATTTTATATATATTTATTTTAAAATATTAAATTTATTCTAACAGTTCGGATTACCACTTTCATC…	8	I
177	AC203171.3	143811	144232	421	TCCATGAATAGGGATGAAAGTGGTAATTCGAACTGTTAGAACAAATTTAATATTTTAAAATAGATATGTATAAAATTTAATATTGATCTTTTCTTATGTTATCAAGCACATTAGTACAAATACGAACAAAATATTACATAAATTGTTTTATGTATTATTTGCTCCCTACAACACAAAAAGTTGAAAAAATTATCGAATTTGTTTCCGAATCCATACCGAAGTTTATATCTATTATTTGAGAAAATATATGATGAATTTGAGGTTTACCTTTTATGAATCTTTAGAAGCTGAATGTTAAAAACAAGAATACAAATTTGTATTATAGATTCTATATCCTATTTATTTGTAATCAAAGAAAAACGACTAAAAAACTGATTACCGAATAAATATCGTTTCCGT…	8	I
178	AC203999.3	66370	66781	411	ATCCCGGGTAGGGATGAAAACGGTCGGAAACGGTATTTATTCGGTAATCAGTTTTTTCTTTGATTGCAAATAAATAGGATATAGAATATACAATATAAATTTGTATTCTTGTTTTTAACATCCAGCTTGTTAAGATTCATAAAAGGTAAATCTCAAATTCATCCTACATTTTTTCAAATAATAGATATAAACTTCGGTATTGATTCGGAAACAAATTCGGTAATTTTTTTAACTTTTTGTGTTGTAGAGAGCAAATAATACATAAAACAACTTATATAATATTTTATTCGTATTTGTACTAATGTGTTTGATAACATAAGAAAAGATCAGCATCAAATTTTATACATATCTTTTTTAAAATATTAAATTTATTCTAACAGTTCGGATTACCACTTTCAT…	8	G
179	AC199956.4	119175	119586	411	TCCGTCTCTAGGGATGAAAACGGTCGGAAACGGTATTTATTCGGTAATCAGTTTTTTCTTTGATTACGAATAAATAGGATATAGAATATACAATACAAATTTGTATTCTTGTTTTTAACATCCAGCTTGTTAAGATTCATAAAAGGTAAACCTCAAATTCATCCTACATTTTCTCAAATAATAGATATAAACTTCGGTATGGATTCGGAAACAAATTCGGTAATTTTTTCAACTTTTTGTGTTGTAGAGAGCAAATAATACATAAAATAACTTATATAATATTTTATTCATATTTATATTAATGTGCTTGATAACATAAAAAAAGATCAACATCAAATTTTATACATATCTATTTTAAAATATTAAATTTGTTCTAACAGTTCGGATTACCACTTTCAT…	8	R
180	AC208976.3	155754	156169	415	CATGTTCCTAGGGATGAAAGTGGTAATCCGAACTGTTAGAACAAATTTAATATTTTAAAATAGATATGTATAAAATTTGATGTTGATCTTTTCTTATGTTATCAAGCACATTAGTACAAATATGAATAAAATATTATATAAGTTGTTTTATGTATTATTTGCTCTCTACAACACAAAAAAGTAGAAAAAATTACCAAAATTTGTTTCCGAATCTATACCAAAGTTTATATCTATTATTTGAGAAAATATAGGATGAATTTGATGTTTACCTTTTATGAATCTTAACAAGTTGGATGTTAAAAACAAGAATACAAATTTTGTATTATATATTCTATATCCTATTTATTCGCAATCAAAACAAAAAACTGATTACCGAATAAATATCGTTTCCGACCGTTT…	8	R
181	AC217939.3	136987	137398	411	ACTACTGATAGGGATGAAAGTGGTAATCCGAACTGTTAGAACAAATTTAATATTTTAAAATAGATATATATAAAATTTGATGTTGATCTTTTCTTATGTTATCAAGCACATTAGTACAAATATGAATAAAATATTATATAAGTTGTTTTATGTATTATTTGCTCCCTACAACACAAAAAGTTGAAAAAATTACCGAATTTGTTTCCGAATCCATACCGAAGTTTATATCTATTATTTGAGAAAATGTAGGATGAATTTGAGGTTTACCTTTTATGAATCTTAACAAGCTGGATGTTAAAAACAAGAATACAAATTTGTATTGTATATTTTATATCCTATTTATTCGCAATCAAAGGAAAAACTGATTACCGAATAAATACCGTTTCCGACCGTTTTCAT…	8	I
182	AC212575.3	144721	145140	419	CACAACACTAGGGATGAAAGTGGTAATCCGAACTGTTAGAATAAATTTAATATTTTAAAATAGATACGTATAAAATTTGATGTTGATCTTTTCTTATGTTATCAAGCACATTAGTACAAATATGAATAAAATATTACATAAATTGTTTTATGTATTATTTGCTCCCTACAACACAAAACGTTGAAAAAATTTCCGAATTTGTTTCCGAATCTATACCGAAGTTTATAACTATTATTTGAGAAAATATAGGATGATTTTGAGATTTACCTTTTATGATTTTTAACAAGCTGGATGTTAAAAACAAGAATACAAATTTGTATTGTATATTCTATATCCTATTTATTCGCAATCAAAGAAAAACGACCAAAAAACTGATTACCGAATAAATACCGTTTCCGA…	8	I
183	AC187661.4	107868	108291	423	CCTGCAATTAGGGATGAAAACGGTCGGAAACGGTATTTATTCGGTAATCAGTTTTTTTTGTCGTTTTTCTTTGATTGCGAATAAATAGGATATATAATCTACAATACAAATTTGTATTCTTGTTTTTAACATCCAGCTTGTAAAGATTCATAAAAGGTAAACCTCAAATTCATCCTATATTTTCTCAAATAATAGATATAAACTTCGGTATGGATTCAGAAATAAATTCGGTAATTTTTTCAACATTTTGTGTTGTAGGAAGCAAATAATACATAAAATAATTTGTGTAATATTTTATTCATATGTGTACTAATGTGCTTGATAACATAAGAAAAGATCAACATTAAATTTTTATGCATATCTATTTTAAAATATTAAATTTGTTCTAATAGTTCGGAT…	8	R
184	AC188377.2	5149	5568	419	CGCCCGACTAGGGATGAAAACGGTAATCCGAACTGTTAGAACAAATTTAATATTTTAAAATAGATATGCATAAAATTTAATATTAATCTTTTCTTATGTTATCAAGCACATTAGTACACATATGAATAAAATATTACACAAATTGTTTTATGTATTATTTGCTCCCTACAACACGAAACGTTGAAAAAATTACCGAATTTATTTCCGAATCCATACCGAAGTTTATATCTATTATTTGAGAAAATATAGAATGAATTTGAGGTTTACCTTTTATGAATCTTTACAAGCTGGATGTTAAAAACAAGAATACAAATTTGTATTGTAGATTATATATCATATTTATTCGCAATCAAAGAAAAACGACTAAAAAACTGATTACCGAATAAATACCGTTTCCGA…	9	I
185	AC190908.2	51295	51716	421	ACGAGAATTAGGGATGAAAGTGATAATCTGAGCTGTTAGGACAAATTAAATATTTTAAAATAGATATGTATAAAATTTGATAGTGATCTTGTGTTATGTTCTCAAGCACTTTATTACAAATAAGAATAAAATATTACATAAATTGTTTTATGTATTATTTGCTCCTTACAGCAAAAAAAGTTGAAAATATTACCGAATTTGTTTTCGAATCCATACCGAATTTTATATCAATCATTTGAGAAAATATATGATGAATTTGAGGATTAACTTTTATGAATCTTTACAAGCTCAATGTTATAAACAAGAATATAAATTTGTATACTGCATTATATATCCTATTTATTCGTAATCAAAGAAAAACGACCAAAAAACTGATTACCGAATAAATACCGTTTCCGA…	9	G
186	AC190769.3	53825	54244	419	ATAATTAGTAGGGATGAAAGTGGTAATTCGAACTGTTACGATAAATTTAATATTTTAAAATAGATATGTATAAAATTTGACATTGATTTTTTTATGTTATCAAGCACATTAGTATAAATAAGAATAAAATATTACATAAATTGTTTTATGTATTATTTGCTCCCTACAACACAAAAGGTTGAAAAAATTACCGAATTTATTACCGAATCCATACTGAAGTTTATATCTATTATTTAAAAAAATATATGATGAATTTGAGGTTTACTTTTTATGAATCTTTAGAAGCTGAATGTTAAAAACAAGAATACAAATTTGTATTATAGATTCTATATCTTATTTATTCACAATCAAAGAAAAACGACTAAAAAACTGATTACCGAATAAATACCGTTTCCGACC…	9	I
187	AC194725.3	36610	37021	411	ATCACCTCTAGGGATGAAAGTGGTAATCCAAACTGTTAGAACAAATTTATAATTTTAAAATAGATATACATAAAATTTGATGTTGATCTTTTCTTATGTTATCAAGCACATTAGTACAAATATGAATAAAATATTATATAAGTTGTTTTATGTATTATTTGCTCCCTACAACACAAAAAGTTGAAAAAATTATCGAATTTGTTTCCGAATCCATACCGAAGTTTATATCTATTATTTGAAAAAATGTAGAATGAATTTGAGGTTTACCTTTTATGAATCTTAACAAGCTGGATGTTAAAAACAAGAATACAAATTTGTATTGTATATTCTATATTCTATTTATTCGCAATTAAAGAAAAAACTGATTACCGAATAAATACCGTTTCCGACCGTTTTCAT…	9	R
188	AC197901.3	15754	16165	411	CCCCTAGCTAGGGATGAAAACGGTCGGAAACGGTATTTATTCGGTAATCAGTTTTTTAGTCGTTTTTCTTTGATTGTGATATAGAATATACAATACAAATTTGTATTCTTGTTTTTAACATCCAGCTTGTTAAGATTCATAAAAGGTAAACTTCAAATTCATCCTATATTTTCTCAAATAATAGATATAAACTTCGGTATGGATTCGGAAACAAATTCGGTAATTTTTTCAACTTTTTGTGTTGTAGGGAGCAAATAATACATAAAATAATTTATGTAATATTTTATTCATATTTGTACTAATGTGCTTGATAACATAAGAAAATATCAACATCAAATTTTATAGATATCTATTTTAAAATATTAAATTTGTTCTAACAGTTCGGATTACCACTTTCAT…	9	I
189	AC190535.4	99491	99902	411	CATCTTGATAGGGATGAAAGTGGTAATCCGAACTGTTAGAACAAATTTAATATTTTAAAATAGATATGTATAAAGTTTGATGTTGATCTTTTCTTATGTTATCAAGCACATTAGTACAAATATGAATAAAATATTATATAAGTTGTTTTATGTATTATTTGCTCCCTACAACACAAAAAGTTGAAAAAATTACCGAATTTGTTTCCGAATCCATACCGAAGTTTATATCTATTATTTGAAAAAATGTAGGATGAATTTGAGGTTTACCTTTTATGAATCTTAACAAGCTGGATGTTAAAAATAAGAATACAAATTTGTATTGTATATTCTATATCCTATTTATTCGCAATCAAAGAAAAAACTGATTACCGAATAAATACCGTTTCAGACCGTTTTCAT…	9	I
190	AC206261.3	92008	92430	422	AATATGGCTAGGGATGAAAACGGTCGGAAACAGTATTTATTCGGTAATCAGTTTTTTAGTCAATTTTCCTTGATTGCGAATAAATATGATATAGAATATACAATACAAATTTGTAATCTTATTTTTAACATCCAGCTTGTTAAGATTTATAAAAGGTAAACCTCAAATTTATCCTATATTTTCTCAAATAATAGATATACACTTAGGTATGGATTCGGAAATAAATTCGGTAATTTTTTTTAACTTTTTGTGTTGTAGAGAGCAAATAATACATAAAACAATGTATGTAATATTTTATTCATATTTGTGATAATGTGCTTGATAACATAAGAAAAGATCAACATCAAATTTTATATATATCTATTTTAAAATATTAAATTTGTCCTAACAGTTCCGATT…	9	I
191	AC217577.1	162678	162257	421	CCGGGAGATAGGGATGAAAACGGTCGCAAACGGTGTTTATTCGGTAATCAGTTTTTTAGTCGTTTTTCTTTGATTGCGAATAAATAGAATATAGAATCTATCATACAAATTTGTATTCTTGTTTTTAACATTCAGCTTGTAAAGATTCATAAAAAGATAAACCTTAAATTCATCCTATATTTTTTTAAATAATAGATATAAACTTCGGTATGGATTCGGAAATAAATTCGGTAATTTTTTCAACTATTTGTGTTGTAGGGACCAAATAACACATAAAACAATTTATGTAATATTTTATTCATATTTGTACTAATGTGCTTGATAACATAGGAAAAGATCAATATCAAATTTTATACATATCTATTTTAAAATATTAAATTTGTCCTAACAGTTCGGATT…	9	R
192	AC204354.3	48309	48720	411	CTGCTAAATAGGGATGAAAACGGTCGGAAACGGTATTTATTCGGTAATCAGTTTTTTCTTTGATTGCGAATAAATAAGATATAGAATATACAATACAAATTTGTATTCTTGTTTTTAACATCCAGCTTGTTAAGATTCATAAAAGGTAAACATCAAATTCATCCTACATTTTCTCAAATAATAGATATAAACTTCGGTATGGATTCGGAAACAAATTCGGTAATTTTTTCAACTTTTTGTGTTGTAGGGAGCAAATAATACATAAAACAACTTATATAATATTTTATTCATATTTGTACTAATGTGCTTGATAACATAAGAAAAAATCAACATTAAATTTTATACATATCTATTTTAAAATATTAAATTTGTTCTAACAGTTCGGATTACCACTTTCAT…	9	G
193	AC225977.1	17671	18082	411	TTTATGAGTAGGGATGAAAACGGTCGGAAACGGTATTTATTCGGTAATTAGTTTTTTCTTTGATTGCGAATAAATAGGATATAGAATATACAATACAAATTTCTATTCTTGTTTTTAACATCCAGCTTGTTAAGATTCATAAAAGGTAAACCTCAAATTCATCTTATATTTTCTCAAATAATAGATATAAACTTCGGTATGGATTCGGAAACAAATTCGGTAATTTTTTCAACTTTTTGTGTTGTAGGGAGCAAATAATACATAAAACAACTTATATAATATTTTATTCATATTTGTACTAATGTGCTTGATAACATAAGAAAAGGTCAACATCAAATTTTATACATATCTATTTTAAAATATTAAATTTGTTCTAACAGTTCGGATTACCACTTTCAT…	9	R
194	AC208038.3	170336	170776	440	ATTCGGGCTAGGGATGAAAGTGGTAATCCGAACTGTTAGAACAAATTTAATATTTTAAAATAGATATGTATAAAATTTGATGTTGATCTTTTCTTATGATATCAAGCACATTAGTATAAATATGAATAAAATATTATATAAGTTGTTTTATGTATTATTTGCTCTCTACAACACAAAAAGTTGAAAAAATTACCGAATTTATTTCCGAATCCATACCGAAGTTTAATCTATTATTTGAGAAAATGTAGGATGAATTTGAGGTTTACCTTTTATGAATCTTAACAAGCTGGATGTTAAAAACGAGAATACAAATTTGTATTGTATATTCTATATCCTATTTATTCGCAATCAAAGAAAAAACTGATTACCGAGTAAATACCGTTTCCGACCGTTTTCATC…	9	I
195	AC205568.3	118302	118723	421	GTCATCGATAGGGATGAAAGTGGTAATCCAAACTGTTAGGACAAATTTAATATTTTAAAATAGATATGTATAAAATTTCATGTTGATCTTTTCTTATGTTATCAAGCACATTAGTACAAATATGAATAAAATATTACATACATTGTTTTATGTATTATTTGCTCCCTACAACACAAAAAGTTGAAAAATTTATCGAATTTATTTCCGAATCCATACCGAAGTTTATATCTATTATTTGAGAAAATATAGGATGAATTTGAGGTTTATCTTTTATGAATCTTAACAAGATGGATGTTAAAAACAAGAATACAAATTTGTATTGTATATTCTATATCTTATTTATTCACAATCAAAGAAAAACGACTAAAAAACTGATTACCGAGAAAATACCGTTTCCGA…	9	R
196	AC209690.3	35008	35419	411	ACTAAGGTTAGGGATGAAAGTGGTAATCCGAACTATTAGAACAAATTTAATATTTTAAAATAGATATGTATAAAATTTGATGTTGATCTTTTCTTATGTTATCAAGCACATTAGTACAAATATGAATAAAATATTATATAAGTTGTTTTATGTATTATTTGCTCCCTACAACACAAAAAGTTGAAAAAATTACCGAATTTATTTCCGAATCCATACCGAAGTTTATATCTATTATTTGAGAAAATGTAGGATGAATTTGAGGTTTACCTTTTATGATTCTTAACAAGCTGAATGTTAAAAACAAGAATACAAATTTGTATTGTATATTCTATATCCTATTTATTCACAATCAAAGAAAAAACTGATTACCGAATAAATACCGTTTCCGACCGTTTTCAT…	9	I
197	AC218936.3	55986	56402	416	AGTGTGTGTAGGGATGAAAACGGTCGGAAACGGTATTTATTCGGTAATCAGTTTTTTAGTCGTTTTTATTTAATTGCGAATAAATAGGATATAAAATCTATAATACAAATTTATATTCTTGTTTTTAACATCCAGCTTGTAAAGATTCATAAAAGGTAAACATCAAATTCATCATATATTTTCTTAAATAATATATATAAACTTCGGTATGGATTCAGAAATAAATTCGGTAATTTTTTCAACCTTTTATGTTGTAGGGAGCAAATAATACATAAAAAATTATGTAATATTTTATTAATATTTGTACTAATGTGCTAGATAACATAAAAAATCAACATCAAATTTTATACATATTTATTTTAAAATATTAAATTTGTTCTATCAGTTCAGATGACCACT…	9	R
198	AC209672.3	140728	141139	411	GTCACGGCTAGGGATGAAAGTGGTAATTGGAACTGTTAGAACAAATTTAATATTTTAAAATAGATATATATAAAATTTGTTGTTGATCTTTTCTTATGTTATCAAGCACATTAGTACAAATATGAATAAAATATTATATAAGTTGTTTTATGTATTATTTGCTCCCTACAACACAAAAAGTTGAAAAAATTACCGAATTTATTTCCGAATCCATACCGAAGTTTATATCTATTATTTGAGAAAATGTAGGATGAATTTGAGGTTTACCTTTTATGAATCTTAACAAGCTGGATGTTAAAAACAAGAATATAAATTTGTATTGTATATTCTATATCCTATTTATTCGTAATCAAAGAAAAAACTAATTACCGAATAAATACCGTTTCCGACCGTTTTCAT…	9	R
199	AC196080.3	42967	43384	417	TCCAGAAATAGGGATGAAAATGATAATCTGAACTGTTAGAATAAATTTAATATTTTAAAATAGATATGTATAAAATTTGATGGTGATCTTGTGTTATGTTCTCAAGCACATTATTATAAATAAGAATAAAATATTACATAAATTATTTTATGTATTATTTGCTCCCTACAACAAAAAAAGTTAAAAATTTTACCGAATTTATTTTCGAATCCATACCGAATTTTATATCTATCATTTAAGAAAATATACGATGAATTTGAGGATTAACTTTTATGAATCTTTACAAGCTCAATGTTATAAACAAGAATACATGTATAGTGCATTATATATCCTATTTATTCGCAATCAAAGAAAAACGACCAAAAAACTGATTACCGAATAAATAACGTTTCCGACCGT…	9	G
200	AC212833.3	26684	27105	421	CAAAAGAGTAGGGATGAAAACGGTCGGAAACGGTATTTATTCGGTAATCAGTTTTTTAGTCGTTTTTCTTTGATTGCGAAAAAATAGGATATAGAATCTACAATACAAATTTGTATTCTTGTTTTTAACATCCATCCGGTAAAGATTCATAAAAGATAAACCATAAATTCATCCTATATTTTCTTAAATAATAGATATAAACTTCGGTATGGATTCGGAAACAAATTCGGTAATTTTTTCAACTATTTGTGTTGTAGGGACCAAATAATACATAAAACATTTTATGTAATATTTTATTCATATTTGTACTAATGTGCTTGATAACATAAGAAAAGATCAACATCAAATTTTATACATATCTATTTTAAAATATTAAATTTGTCCTAACAGTTCGGATTA…	9	I
201	AC193483.3	87101	87512	411	ATCAAAACTAGGGATGAAAGTGGTAATCCGAACTGTTAGAACAAATTTAATATTTTAAAATAGATATGTATAAAATTTGATGTTGATCTTTTCTTATGTTATCAAGCACATTAGTACAAATATGAATAAAATATTATATAAGTTGTTTTATGTATTATTTGCTCCCTACAACACAAAAAGTTGAAAAAATTACCGAATTTGTTTCCGAATCCATACCGAAGTTTATATCTATTATTTGAGAAAATGTAGGATGAATTTGAGAATTACCTTTTATGAATCTTAACAAGCTGGATGTTAAAAACAAGAATACAAATTTGTATTGTATATTCTATATACTATTTATTCGCAATCAAAGAAAAAACTGATTACCGAATAAATACCGTTTCCGACCGTTTTCAT…	10	I
202	AC198931.2	91509	91930	421	GTGGAAATTAGGGATGAAAGTGGTAATCCGAACTGTTAGGACAAATTTAATATTTTAAAATATATATGTATAAAATTTGATGTTGATTTTTCCCTATGTTATCAAGCACATTAGTACAAATATGAATAAAATATTACATAAATTGTTTTATGTGTTATTTGGTCCCTACAACACAAATAGTTGAAAAAATTACCGAATTTGTTTCCGAATCCATACCGAAGTTTATATCTATTATTTAAGAAAATATAGGGTGAATTTAAGGTTTATCTTTTATGAATCTTTACAATCTAGATGTTAAAAACAAGAATACAAATTTGTATGATACATTCTATATTCTATTTATTCGCAATCAAAGAAAAACGACTAAAAAACTGATTACCGAATAAATACCGTTTCCGA…	10	R
203	AC188986.3	77248	77661	413	GTGATGAGTAGGGATGAAAACGGTCGGAAACGGTATTTATTCGGTAATCAGTTTTTTCTTTGATTGCGAATAATTAGGATATAGAATATACAATACAAATTTGTATTATTGTTTTTAACATCTAGCTTGTTAAGATTCATAAAAAGTAAACCTTAAATTCATCCTACATTTTCTCAAATAATAGATATAAACTTCAGTATAGATTCGGAAACAAATTCGGTAATTTTTTCAACTTTTTGTGTTGTAGAGAATAAATAATACATAAAACAACTTATATAATATTTTATTAATATTTGTACTAATGTGTTTGATAACATAAGAAAAGATTAACATCAAATTTTATATATATATATATTTTAAAATATTAAATTTGTTCTAACAGTTCGGATTACCACTTTC…	10	R
204	AC187843.3	66173	66593	420	GTTGGGTTTAGGGATGAAAGTGGTAATCCGAACTGCTAGAACAAATTTAATATTTTAAAATAGATATATATGAAATTTGATGTTGATTTTTCTTATGTTATCTAGCACATTAGTACAAATATGAATAAAATATTACATAATTTTTTTTATGTATTATTTGCTCCCTACAACACAAAAAGTTGAAAAAATTACCGAATTTGTTTCCGAATCCATACCGAAGTTTATATCTATTATTTGAGAAAATATAGGATGAATTTGATGTTTACGTTTTATGAATCTTTACAAGCTGGATGTTAAAAACAAGAATACAAATTTGTATTATAGATTCTATATCCTATTTATTCGCGATCAAAGAAAAACGACTAAAAAACTGATTACCGAATAAATACCGTTTCCGAC…	10	I
205	AC196951.3	147939	148360	421	CCCTCGGGTAGGGATGAAAGTGGTAATTTGAACTGTTAGGACAAATTTAATATTTTAAAATAGATATGTATAGAATTTGATGATGATCTTGTGTTATGTTCTCAAGCACATTATTACAAATAAGAATAAAATATTACATAAATTGTTTTATGTATTATTTGCTCCCTACAACAAAAAAAGTTGAAAAAAATACCGAATTTGTTTTCTAATCCATACCGAATTTTATATCTATCATTTAAGAAAATATATGATGAATTTGAGGATTAACTTTTATGAATCTTTACAAGCTCAATGTTATAAACAAGAATACAAATTTGTATAGTGCATTATATATCCTATTTATTCGCAATCAAAGAAAAACGACCAAAAAACTGATTACCGAATAAATAATGTTTCCGA…	10	I
206	AC200284.4	36390	36811	421	TAAATGATTAGGGATGAAAGTGGTAATCCGAACTGCTAGAACAAATTTAATATTTTAAAATAGATATGTATGAAATTTGATGTTGATCTTTTCTTATGTTATCTAGCACATTAGTACAAATATGAATAAAATATTACATAAATTTTTTTATGTATTATTTGCTCCCTACAACACAAAAAGTTGAAAAAATTACCGAATTTATTTCCGAATCCATACCGAAGTTTATATCTATTATTTGAGAAAATATAGGATGAATTTGATGTTTACCTTTTATGAATCTTTACAAGCTGGATGTTAAAAACAAGAATACAAATTTGTATTATATATTCTATATCCTATTTATTCGCAATCAAAGAAAAACGACTAAAAAACTGATTACCGAATAAATATCGTTTCCGA…	10	I
207	AC203429.3	8476	8887	411	ATTGCAAGTAGGGATGAAAACGGTCGGAAACGGTATTTATTCGGTAATCAGTTTTTTCTTTGATTGTGAATAAATAGGATATAGAATATACAATACAAATTTATATTCTTGTTTTTAACATCCAGCTTGTTAAGATTCATAAAAGGTAAACCTCAAATTCATCCTACATTTTCTCAAATAATAGATATAACCTTCGGTATGGATTCGGAAACAAATTCGGTAATTTTTTCAACTTTTTGTGTTGTAGGGAGCAAATAATACATAAAACAACTTATATAATATTTTATTCATATTTGTACTAATGTGCTTGATAACATAAGAAAAGATCAATATCAAATTTTATACATATCTATTTTAAAATATTAATTTTGTTCTAACAGTTCGGATTACCACTTTCAT…	10	R
208	AC200508.3	18898	19317	419	CTTATATCTAGGGATGAAAACGGTCGGAAACAGTATTTATTCGGTAATCAGTTTTTTGTCATTTTTCTTTGATTGCGAATAAATAGGATATATAATGCACTATATAAATTTGTATTCTTGTTTATAACATTGAGCTTGTAAAGATTCATAAAAGTTAATTCTTAAATTCATCATATATTTTCTCAAATGATAGATATAAAATTCGGTATGGGTTCGAAAACAAATTCGGTAAATTTTTCAACTTTTTTGTTTTAGGGAGCAAATAATATATAAAACAATTTATGTAATATTTTATTCTTATTTGTAATAATGTGCTTGAGAACATAACACAAGATCACCATCAAATTTTATACATATCTATTTTAAAATATTAAATTTGTTCTAACAGTTCAGATTACC…	10	R
209	AC209871.3	161947	162358	411	CTCCAGACTAGGGATGAAAACGGTCGGAAACAGTATTTATTCGGTAATCAGTTTTTTCTTTGATTGTGAATAAATAGGATATAGAATATACAATACAAATTTGTATTCTTGTTTTTAACATCCAGCTTGTTAAGATTCATAAAAGGTAAACCTCAAATTCATCCTACATTTTCTCAAATAATAGATATAAACTTCGGTATGGATTCGGAAACAAATTCGGTAATTTTTTCAACTTTTTGTGTTGTAGGGAGCAAATAATACATAAAACAACTTATATAATATTTTATTCATATTTGTACTAATGTGCTTGATAACATAAGAAAAGATCAATATTAAATTTTATACATATCTATTTTAAAATATTAAATTTGTTCTAACAGTTTGGATTACCACTTTCAT…	10	I
210	AC231944.1	35509	35920	411	GCGACTTGTAGGGATGAAAGTGGTAATCCGAACTGTTAGAACAAATTTAATATTTTAAAATATATATGTATAAAATTTGATGTTAATCTTTTCTTATGTTATTAAGCACATTAGTACAAATATGAATAAAATATTATATAAGTTGTTTTATGTATTATTTGCTCCCTACAACACAAAAGGTTGAAAAATTTACCGAATTTGTTTCCGAATCCATACCGAAGTTTATATCTATTATTTGAGAAAATGTAGGATGAATTTGAGGTTTACCTTTTATGAATCTTAACAAGCTGGATGTTTAAAATAAGAATACAAATTTGTATTGTATATTCTATATCCTATTTATTCACAATCAAAGGAAAAACTGATTACCGAATAAATACCGTTTCCGACCGTTTTCAT…	10	R
211	AC193482.3	67545	67966	421	CCCCTAGCTAGGGATGAAAGTGGTAATCCGAACTGTTAGAACAAATTTAATATTTTAAAATAGATACGTATAAAATTTGATGTTGATCTTTTCTTATGTTATCAAGCACATTAGTACAAATATGAATAAAATATTACATAAATTGTTTTATGTATTATTTGCTCCCTACAACACAAAAAGTTGAAAAAATTACCAAATTTGTTTCCGAATCCATACCGAAGTTTATATCTATTATTTGAGAAAATATAGGATGAATTTGATATTTACCTTTTATGAATCTTGACAAGCTGAATGTTAAAAACAAGAATACAAATTTGTATTGTATATTATATATCCTATTTATTCGCAATCAAAGAAAAACAACTAAAAAACTGATTACCGAATAAATACCGTTTCCGA…	Unknown	I
212	AC189056.3	116214	116632	418	GTTTTAGGTAGGGATGAAAGTGGTAATTCGAACTGTTAGGACAAATTTAATATTTTAAAATAGATATGTATAAAATTTGATTTTGATCTTTTTTATGTTATCAAGCACATTAGTACAAATATGAATAAAATATTACATAAATTGTTTCATGTATTATTTGCTCCCTACAACACAAAAAGTTGAAAAATTACCGAATTTATTTCTGAATCTATACCGAAGTTTATATCTATTATTTAAAAAATATATATGATGAATTTGAGGTTTACCTTTTATGAATCTTTAGAAGTTGAATGTTAAAAACAAGAATACAAATTTGTATTATAGATTCTATATCCTATTTATTTGCATTAAAGAAAAACGACTAAAAACTGATTACCGAATAAATATTGTTTCCGACCG…	Unknown	I
213	AC187913.5	105515	105936	421	ACAGGGAGTAGGGATGAAAACGGTCGGAAATGGTATTTATTCGGTAATCAGTTTTTTAGTCGTTTTTCTTTGATTGCGAATAAATAGAATATAGAATCTACCATACAAATTTGTATTCTTGTTTTTAACATTCAGCTTATAAAGATTCATAAAAGATAAACCTTAAATTCATCCTATATTTTCTTAAATAATAGATATAAACTTCGGTATGGATTCGGAAACAAATTCGGTAATTTTTTCAACTATTTGTGTTGTAGGGACCAAATAACACATAAAATAATTTATATAATTTATTATTCATATTTGTACTAATGTGCTTGATAACATAGGAAAAGATCAACATCAAATTTTATACATATCTATTTTAAAATATTAAATTTATCCTATCAGTTCGTATTA…	Unknown	R
214	AC195596.3	104592	105013	421	ATCAAAGGTAGGGATGAAAACGGTAATGGAAACTGTTAGAACAAATTTTATATTTTAAAATAGATATGCATAAAATTTAATGTTGATCTTTTATTATGTTATCTAGCGCATTAGTACGAATATGAATAAAATATTACACAAATTGTTTAATGTATTATTTGCTCCCTACAACACGAAACGTTGAAAAAATTACCGAATTTATTTCCGAATCCATACCGAAGTTTATATCTATTATTTGAGAAAATATATGATGAATTTGAGGTTTACCTTTTATGAATCTTTACAAGCTGGATGTTAAAAACAAGAATACAAATTTGTATTGTAGATTTTATATCCTATTTATTCGCAATCAAAGAAAAATGACTAAAAAACTGATTACCGAATAAATACCGTTTCCGA…	Unknown	I
215	AC189094.3	24339	24750	411	GTTCCATGTAGGGATGAAAACGGTCGGAAACGGTATTTATTCGGTAATCAGTTTTTTCTTTAATTGCGAATAAATAGGATATAGAATATACAATACAAATTTGTATTCTTGTTTTTAACATCCAGCTTGTTAAGATTCATAAAAGGTAAACCTCAAATTCATCCTACATTTTCTCAAATAATAGATATAAACTTCGGTATAGATTCGGAAATAAATTCGGTAATTTTTTCAACTTTTTGTGTTGTAGGGAGCAAATAATATATAAAACAACTTATATAATATTTTATTTATATTTGTACTAATGTGCTTGATAACATAAGAAAATATCAACATCAAATTTTATACATATCTATTTTAAAATATTAAATTTGTTTTAACAGTTCGGATTACCACTTTCAT…	Unknown	I
216	AC199193.3	66529	66949	420	GTCGGCAATAGGGATGAAAGCGGTAATTCGAACGGTTAGAACAAATTTAATATTTTAAAATAGATATGCATAAAATTTAATGTTGATTTTTCTTATGTTATCAAGCACATTTGTACAAATATGAATAAAATATTACACAAATTGTTTTATGTATTATTTGCTCCCTACAACACCAAACGTTGAAAAAATTACCGAATTTGTTTCTGAATCCATACCGAAGTTTATATCTATTATTTGAGAAAATATAGGATGAATTTGAGGTTTACCTTTTATTAATCTTTACAAGCTGGATGTTAAAAACAAGAATACAAATTTGTATTGTAGATTCTATATCCTATTTATTCGCAATCAAAGAAAAATGACTAAAACACTGATTACCCAATAAATACCGTTTCCGAC…	Unknown	G
217	AC196173.3	71760	72181	421	GCGACAACTAGGGATGAAAACAGACAGAAACGATATTTATTTGGTAATCAGTTTTTGATCATTTTTTATGATTACGAATAAACATGACGTAGAATCTACTATACAAATTTGTATTCTTGTTTTGAACATTGAGCTTATAAAGATTCATAGAAGGTAAAAACCTTAAATTCGTCCTATATTTTTTCAAATGATAGATATAAACTTCGGTATGGATTCGGAAACAAAATCGACAATTTTTTCACTTTCATGTAGGGAGCAAACAATACATAATTTTTTTAGTATTTTATTCTTATTTTTACTAATGTACTTGATAATATAAAAAAATATCAACATCAAATTATATATATATATATATATATCTATTTTAAAATATTAAATTTGTCTTAACCGTTCAGATTA…	1	I
218	AC197075.3	20201	20622	421	ATAGAGACTAGGGATGAAAACGGTCGGAAACGGTATTTATTCGGTAATCAGCTTTTTGGTCGTTTTTCTTTGATTGCGAATAAATAGGATATATAATGCACTATACAAATTTATATTCTTGTTTATAACATTGAGCTTGTAAAGATTCATGAAAGTTAATCCTCAAATTCATCATATATTTTCTCAAATGATTGATATAAAATTTGGTATGGATTCGAAAACAAATTCGGTATTTTTTCAACTTTTTTTTGCTGTAAGGAGCAAATAATACATAAAACAATTTATGAAATATTTTATTCTTATTTGTAATAATATGCTTGAGAACATAACACAAGCTCACCATCAAATTTTATACATATCTATTTTAAAATATTAAATTTGTCCTAACAGCTCAGATTA…	1	R
219	AC191351.3	184195	184606	411	TCGCATGATAGGGATGAAAACGGTCGGAAACGATATTTATTCGGTAATCAGTTTTTTCTTTGATTGTGAATAAATAGGATATAGAATATACAATACAAATTTGTATTCTTATTTTTAATATCCAACTTGTTAAGATTCATAAAAGGTAAACCTCAAATTCATCCTACATTTTCTCAAATAATAGATATAAACTTCGGTATGGATTCGGAAACAAATTCGGTAAATTTTTCAACTTTTTGTGTTGTAGAGAACAAATAATACATAAAACAACTTATATAATATTTTATTCATATTTGTACTAATGTGCTTGATAACATAAGAAAAGATTAACATCAAATTTTATACATATCTATTTTAAAATATTAAATTTGTTCTAACAGTTCGGATTACCACTTTCAT…	1	I
220	AC211404.3	125422	125833	411	GCAAGTTTTAGGGATGAAAACGGTCGGAAACGGTATTTATTCGATAATCAGTTTTTTCTTTGATTGCGAATAAATAAGATATAGAATATACAATACAAATTTGTATTCTTGTTTTTAACATCCAGCTTGTTAAGATTCATAAAAGGTAAACATTAAATTCATCCTACATTTTCTCAAATAATAGATATAAACTTCGGTATGGATTCGGAAACAAATTCGGTAATTTTTTCAACTTTTTGTGTTGTAGGGAGCAAATAATACATAAAACAACTTATATAATATTTTATTCATATTTGTATTAATGTGCTTGATAACATAAGAAAAGTTCAACATCAAATTTTATACATATCTATTTTAAAATATTAAATTTGTTCTAACAGTTCGGATTACCACTTTCAT…	1	I
221	AC177845.2	29822	30233	411	ATCATGGTTAGGGATGAAAACGGTCGGAAACGGTATTTTTTCGGTAACCAGTTTTTAGTCGTTTTTCGAATAAATAGGATATAGAATATACAATACAAATTTGTATTCTTGTTTTTAACATCCAGCTTGTTAAGATTCATAAAATATAAACCTCAAATTCATCCTACATTTTCTTAGATAATAGATATAAATTTCGGTATGGATTCGGAAATAAATCCGGTAATTTTTTCAACTTTTTGTGTTGTAGGGAGCAAATAATACATAAAACAATGTATGTAATATTTTATTCATATTTGTACTAATGTGCTTGATAACATAACAAAAGATCAACATCAAATTTTATACATATCTATTTTAAAATATTAAATTTGTCCTAACAGTTCGGATTACCACTTTCAT…	1	R
222	AC186223.3	97576	97959	383	GCCTTGATTAGGGATGAAAGTGGGTATCCAAATTGTCAGGACAAATTTAATATGTATGAAATTTGAGGCTAATTTTTCTTATGTTATAAGCACATTGTTACAAATAAGAATAAAATTTTGCATAAATTGTTTTATATGTGATTTGCTCTCTCCAACAAAAAAGGTGAAAAAATATCTATATATGTGTCCGAATTTTGTATCTAACATTTGAGAAGATATATGATAAATTTGAAGTTTACTTTTATATATCTTTACAAGCCTAATGCTAAAAACGAGAATACAAATTTGCATAGCAGATTCTATATCCTATTTATTCACAATCAAAGAAAAAAAGACCAAAAGTTGATATCCGAATAAATATTCGTTTTCATCCCTAGCCTCGAT	1	I
223	AC205595.3	106914	107330	416	CTTGCAGGTAGGGATGAAAGCGGTAATCCGAACTGTTAGAACAAATTTAATATTTTAAAATAGATATGTATAAAATTTGATGTTGATATTTTCTTATGTTATCAAGCACATTAGTACAAATATGAATAAAATATTATATAAGTTGTTTTATGTATTATTTGCTCCCCTACCACACAAAAAAGTTGAAAAAATTACCGGAATTTGTTTTCCGAATCCATACCGAAGTTTATATCTATTATTTGAGAAAATGTAGGATGAATTTGAGGTTTACCTTTTTTTTAATCTTTAACAGCTGGATGTTAAAAACAAGAATACAAATTTATATTGAAAAAACTATATCTTATTTATTCGCAATCAAAGAAAAAGTTGATTACCGAATAAATACTGTTTCCGACCGTT…	1	R
224	n/a	203635029	203635449	420	CCCCAAGGTAGGGATGAAAGTGGTAATTTGAACTATTAAGACAAATTTAATATTTTAAAATAGATATGTATAGAATTTGATGGTGATTTTGTGTTATATTCTCAAGCACATTATTACAAATAAGAATAAAATATTACATAAATTGTTTTATGTACTATTTGTTCCCTGCAACAAAAAAAGTTGAAAAAATTACCGAATTTGTTTTCGAATCCATACCGAATTTTATATCTATCATTTAAGAAAATATATGATGAATTTGAGGATTAACTTTTATGAATCTTTACAAGCTCAATGTTATAAACAAGAATACAAATTTGTATGGTGCATTATATATCCTATTTATTCGTTATCAAAGAAAAACGACCAAAAAACTGATTCCGAATAAATACCGTTTTCGAC…	1	R
225	AC214772.2	169005	169373	368	ATTTGGCGTAGGGATGAAAATGGATACTGATCTTTTTTTTCTTTGATTATGAATAAATAGATATAAAACCTGCTATATAAATTTATTTCTTGTTTTTTTAGCAGTGAGCTTGTAACCTTAAAATTATCATATATCTTCTCAAATGATAGATATAGAATTCGGGTACCATTCGAATACGGATATTTGTTTTCTCCTTTTTATTGTAGGGAGCAAATAATGCATAAAACAATTTATGCAAAGTTCTGGTCTTATCCATGATAATGTGCTTGATAACACAAGAAAATATTAACATCAAATTTCATACATATATTTTAAAATATTAGATTTTTCATAACAGTTCAGGTACCCGTTTTCATCCCTAATTTAACA	1	I
226	AC209430.2	62224	62644	420	CCTAGAAGTAGGGATGAAAACGGTCGGAAACGATATTTATTCGGTAATCAGTTTTTTAGTCGTTTTTCTTTGATTGCGAATAAATAGGATATAGAATCTACAATACAAATTTGTATTCTTGTTTTTACATCCAGCTTGTAAAGATTCATAAAGGATAAACCTTAAATTCATTATATATTTTCTTAAATAATAGATATAAACTTCGGTATGGATTCAGAAACAAATTCGGTATTTTTTTTAACTATTTGTGTTGTAGGGACCAAATAATACATAAGACATTTTATGTAATATTTTATTCATATTTGTACTAATGTGCTTGATAACATAAGAAAAGATCAACATCAAATTTTATACATATTTATTTTAAAATATTAAATTTGTTCTAACAGTTCGGATTAC…	2	I
227	AC193346.3	106569	106990	421	GAGCCGGTCAGGGATGAAAGTGGTAATCCGAACTGTTACGACAAATTTAATATTTTAAAATAGATATGTATAAAATTTGATGTTGATCTTTTTTTATGTTATTAAGCACATTAGTACAAATATAAATAAAATATTACATAAATTGTTTTATGTATTATTTGGTCTCTACAACACAAATAGTTGAAAAAATTACCGAATTTGTTTCCGAATCCATACCGAAGTTTATATCTATTATTTAAGAAAATATAGGATGATTTTAATATTTATCTTTTATGAATCTTTACAAGCTAGATGTTAAAAACAAGAATACAAATTTGTATTGTAGATTCTATATTCTATTTATTTGCAATCAAAGAAAAACGACTAAAAAACTGATTACCGAATAAATACCATTTCCGA…	2	R
228	AC193459.3	64671	65082	411	GCGCGCTCTAGGGATGAAAACGGTCGGAAACGGTATTTACTCGGTAATCAGTTTTTTCTTTGATTGTGAATAAATAGAATATAGAATATACAATACAAATTTGTATTCTTGTTTTTAACATCCAGCTTGTTAAGATTCATAAAAGGTAAACTTCAAATTCATCCTACAGTTTCTCAAATAATAGATAAAAACTTCGGTATGGATTCGGAAATAAATTCGGTAATTTTTCCAACTTTTTGTGTTGTAGAGAGCAAATAATACATAAAACAACTTATATAATATTTGATTCATATTTGTACTAATGTGCTTGATACCATAAGAAAAGATCAACATCAAATTTTATATATATTTATTTTAAAATATTAAATTTGTTGTAACAGTTCGGATTACCACTTTCAT…	2	R
229	AC217906.3	128367	128778	411	CTCGCAGGTAGGGATGAAAGTGGTAATCCGAACTGTTAGAACAAATTTAATATTTTAAAATAGATATGTATAAAATTTGATGTTGATCTTTTCTTATGTTATCAAGCACATTAGTACAAATATGAATAAAATATTACATAAATTGTTTTATGTATTATTTGCTCCCTACAACACAAAAAGTTGAAAAAATTACCGAATTTGTTTCCGAATCCATACCGAAGTTTATATCTATTATTTGAGAAAATATAGGATGAATTTGAGGTTTACCTTTTATGAATCTTAACAAGCTGGATGTTAAAAACAAGAATACAAATTTGTATTATATATTATATATCACAATAAAAGAAAAACGACAAAAAAACTGATTACCGAATAAATACCGTTTCCGACCGTTTTCAT…	2	I
230	AC211785.2	34736	35157	421	AACCCAAATAGGGATGAAAGCGGTAATCTGAACTGTTAGGACAAATTTAATATTTTAAAATAAATATATATAAAATTTGATATTGATATTTTCTTATGTTATCAAGCACATTAGTACAAATATGAATAAAATATTACATAAATTGTTTTATATATTATTTGGTCCCTACAACATAAATAGTTGAAAAATTTACCGAATTTATTTCCGAATCCATACCGAAGTTTATATCTATTATTTGAGAAAATGTAGGATGAATTTAAGGTTTATCATTTATGAATCTTTACAAGTTGGATGTTAAAAACAAGAATACAAAATTGTATTATGGATTCTATATCCTATTTATTCACAATCAAAGAAAAACGACTAAAAAACTGATTACCGAATAAATACCGTTTCCGA…	2	R
231	AC194871.3	150532	150910	378	ATTATGGTTAGGGATGAAAACGATACTATTTTTTGCCTTTTTTCTTTGATTGTGAATAAATAGGATGTAGAATCGGTTATCCAAATTTATATTCTAGTTTTTATCATTAAGCCTGTAAAGATTCATAAAAGGTAAATTTTAATCTATCATATATATTTTTTAAATGATAGATATAAAATTCGGATATGAATACCAATATTTTCACCTTTTTGTTGTAGGAGCAAATGATGTATAAAAAATTATACAAAATTTGATTATTTTTATAATAATGTGCTTGATAATGTAAGAAAAGATTAGCATCAAATTTCATACATATCTATTTTAAAATATTAAATTTGTCTTAATTATCTGGATATCCATTTTCATCCCTAATCATGGT	2	R
232	AC207205.3	19406	19825	419	GTCACAACTAGGGATGAAAACGGTCGGAAATGATACTTATTCGAATATCAGTTTTTTGGTCGTTTTTCTTTGATTGCGAATAAATACGATATAAAATTTGTTATACAAATTTGTAATCTTGTTTTTAGCATTAAGCTTGTAAGGGTTTATAAAAGGTAAACCTCAAAGTCATCATATATTTTCTCAGATGATAATTATAAAATTCGGTATGGATTCAGAAACAAAATCGGTAAAATTTTCACCTTTTTATTATATGGAGCAAATAAGGCATAAAACAATTTATACAAAATTTTATTCTTATTTGTAATAATGTGTTTGATAACATAAGAAAATATCTACACCAAATTTTATACATATATATTTTAAGATATTAAATTTGTCCTAACAATTTGGATTACC…	2	I
233	AC188744.3	96723	97130	407	CATGGAGGTAGGGATGAAAACGTTCGAAAACAGATACTTATTCAGATATCAATTTTTGGTCGTTTTTCTTGACCGCGAATAAATAGAATATAGAATGTGCTATACAAATTTGTATTTTTGTTTATACCATTTAGCTCGTAAAGATTTATAAAAGGTAAATCTCAAATATATCCTATATTTTCTCAAATGGTAGATATAAAATTTGCATATAGATTTGGATATTTATGTTCTTTTTTGTTATAGAGAGCAAATAATGCATAAAATAATTTATGTAAAATTATTTTCTTGTTTATAATAATATGCTTGGTAACATAAGAAAAGATCAACATCAAGTTTCAAATATATCTATTTTAAAATGTTTAATTTGTTCGAACAATTTGGATATTCAATTTCATCCCT…	2	I
234	AC206611.3	29117	29654	537	CATGAGCTTAGGGATGAAAAGGGGTACTCATTCGGGTATTGTTTTTTGGTCTTTTTTATTGTGAAGTAAATAAAATATAAAATCTGCTTTGTAAATTCATATTCTGGTTTTAGCATTGAGCCTGCAAAGTTTCATAAAAAGTAAAACTCAAATTTATCATATATCTTCTCAAATGGTAGATGTAAAATTTGGTTTTCACCTTTTTTTGTCGTATATAGCAAATACACCCTCTATACCGAAATATTAGTCGTTTAGCTCTTGCTTTTGTTGTCTATGTTCAAATGGATGATGATGAATCTATACACATATATAAAACTAATACATGAATTATTGTATGAATCAACTAAAAAAGTAAAATGAATTTTATTTTGGGACGGAGGGAGTAGTGTATAAAACAAT…	2	I
235	AC216008.3	6851	7262	411	CACGCATCTAGGGATGAAAGTGGTAATCCGAACTGTTAGAACAAATTTAATATTTTAAAATAGATATATATAAAATTTGATGTTGATCTTTTCTTATGTTATCAAGCACATTAGTACAAATATGAATAAAATATTATATAAGTTGTTTTATATATTATTTGCTCCCTACAACACAAAAAGTTAAAAAAATTACCGAATTTGTTTCCGAATCCATACCGAAGTTTATATCTATTATTTGAGAAAATGTAGGATGAATTTAAGATTTATCTTTTATGAATCTTAACAAGCTGGATGTTAAAAACAAGAATACAAATTTATATTGTATATTCTATATCATATTTATTCGCAATCAAAGAAAAAACTGATTACCGAATAAATACCGTTTCCGACCGTTTTCAT…	3	I
236	AC199803.4	42528	42933	405	GAACTAGCTAGGGATGAAACATATACTTATTCGAATACCAATTTTTTGGTCTTTTTTCTTTGATTGTGAATAAGTAGGATATAGAATCTGCTATGCAAATATATATTCTTATTTTTAGCATTAAGCTTGTAATGACTCATAAAATGTAAACCTTAAATGTATTATATATCTTCTTAAATGATAGATCTAGAATTCAGATACAATTTGGATACAAATATATTTTTTCACCTTTTTGGTTGTAGGGAGCAAATAATGTATAAAACAATTTATGCAAAAACTTATTCTTATTTGTAATAATGTGTTTGATAACATAAGAAAGAATAGCATCAAAATTCATACATATCTATTTTAAAATATTAAATTTGTCCTAATAATTTGGATACCTACTTTCATCCCTAG…	3	I
237	AC196105.3	65234	65645	411	GTGACATCTAGGGATGAAAACGGTCGGAAACGGTATTTACTCGATAATCAGTTTTTTCTTTGATTGTGAATAAATAGGATATAGAATATACAATACAAATTTGTATTCTTGTTTTTAACATCCAACTTGTTAAGATTCATAAAAGGTAAACCTCAAATTCATCCTACATTTTCTCAAATAATAGATATAAACTTCGGTATGGATTCGGAAATAAATTCGGTAATTTTTTCAACTTTTTGTGTTGTAGAGAGCAAATAATACATAAAACAACTTATATAATATTTTATTCATATTTGTACTAATGTGCTTGATATCATAAGAAAAGATCAACATCAAATTTTATATATATCTATTTTAAAATATTAAATTTGTTCTAACAGTTCGGATTACCACTTTCAT…	3	R
238	n/a	222906488	222906909	421	ATTTAAAGTAGGGATGAAAGTGGTAATCCGAACTGTTATGACAAATTTAATATTTTAAAATAGATATGTATAAAATTTGATGTTGATCTTTTCTTATATTATCAAACACATTAGTATAAATATAAATAAAATATTACATAAATTGTTTTATGTATTATTTGCTCTCTATAACACAAAAAGTTGAAAAAATTACCGAATTTGTTTCTGAATCCATACCGAAGTTTATATCTATTATTTGAGAAAATATAGGATGAATTTGAGGTTTATCTTTTATGAATCTTTACAAGCTGGATGTTAAAAACAAGAATACAAATTTGTATTGTAGATTCTATATCCTATTTATTCTCAATCAAAGAAAAACGACTAAAAAACTGATTACCGAATAAATACCGTTTTCGA…	3	R
239	AC205526.4	3757	4164	407	GATATTAGTAGGGATGAAAACGGTCGGAAACGGTATTTTTTCGGTAATCACTTTTTACTTTAATTGTGAGTAAGATATAGAATATACAATACAAATTTGTATTCTTGTTTTTAACATCCATCTTGTTAAGATTCATAAAAGATAAACCTCAAATTCATCCTATATTTTCTTAAATAATAGATATAAACTTTGGTATGGATTCGGAAATAAATTCGGTAATTTTTTCAACTTTTTATGTTGTAGGGAGAAAATAATACATAAAACAATGTATGTAATATTTTATTCATATTTGTACTAATGTGCTTGATAACATAAGAAAAGATCAACATCAAATTTTATACATATCTATTTTAAAATATTAAATTTGTTCTAACAGTTCGGATTACCACTTTCATCCCT…	4	R
240	AC207477.2	100772	101191	419	CCTCGACGTAGGGATGAAAACGGTCGGAAACGATATTTATTCGGTAATCAGTTTTTTAGTCGTTTTCATTGATTGCGAATAAATAGGATATATAATCTACAATACAAATTTGTATTCTTATTTTTAACATCCACCTTGTAAAGATTCATAAAAGGTAAATCTCAAATTCATCCTATATTTTCTCAAATAATAGATATAAACTTCGGTATGGATTCAGAAATAAATTCGGTAACTTTTTCAACGTTTCGTGTTGTAGGGAGCAAATAATACATAAAACAATTTGTGTAATATTTTATTCATATGTGTATTAATGTGTTTAATAACATAAGAAAAGATCAACATAAATTTTATGCATATCTATTTTAAAATATTAAATTTGTTCTAACAGTTCAGATTACC…	4	I
241	AC191407.2	97141	97548	407	GCTGTATCTAGGGATGAAAACGGTCGGAAACGGTATTTATTCGGTAATCAGTTTTTCCTTTGCGAATAAATAAGATATAGAATATACAATACAAATTTATATTCTTGTTTTTAACATCCAGCTTGTTAAGATTCATAAAAGGTAAACCTCAAATTCATCCTACATTTTCTCAAATAATAGATATAAACTTCGGTATGGATTCGGAAACAAATTCGGTAATTTTTTCAACTTTTTGTGTTGTAGGGAGCAAATAATACATAAAACAACTTATATAATATTTTATTCATATTTATACTAATGTGCTTGATAACATAAGAAAAGATCAACATCAAATTTTATACATATCTATTTTAAAATATTAAATTTGTTCTAAAAGTTCGGATTACCACTTTCATCCCT…	4	R
242	AC199573.3	137094	137505	411	TCTCCATCTAGGGATGAAAACGGTCGGAAACGGTATTTATTCGGTAATCAGTTTTTTCTTTGATTGCGAATAAATAGGATATAGAATATACAATACAAATTTGTATTCTTGTTTTTAACATCTAGCTTGTTAAGATTCATAAAAGGTAAACCTCAAATTCATCCTATATTTTCTCAAATAATAGATATAAACTTCGGTATGGATTCGGAAACAAATTCGGTAATTTTTTCAACTTTTTGTGTTGTAGAGAGCAAATAATTCATAAAACAACTTATATAATATTTTATTCATATTTGTACTAATGTGCTTGATAACATAAGAAAAGATTAACATCAAATTTTATACATATCTATTTTAAAATATTAAATTTGTTCTAACAGTTCGGATTACCACTTTCAT…	5	I
243	AC198939.3	105313	105733	420	TGGTATTATAGGGATGAAAATGGTCAAAATGGTATTTATTCGGTAATGAGTTTTTTAGTTGTTTTTCTTTGATTGCGAATAAATAGGATATAGAATCTACAATACAAATTTGTATTCTTATTTTTAACATCCAACTTGTAAAGATTTATAAAAGATAAACCTTAAATTCATCCTATATTTTCATAAATAATAGATATAAACTTTGGCATGGATTCGGAAACAAATTCGGTAATTTTTTCAGCTATTTGTGTTGTAGGGACCAAATAATACATAAAACAATTTATGTAATATTTTATTCATATTTGTACTAATGTGCTTGATGACATAAGAAAAGATCAACATTAAATTTTATACATATCTATTTTAAAATATTAAATTTGTCCTAACAGTTCGGATTAT…	5	G200
244	AC203860.3	87630	88052	422	CAATATGCTAGGGATGAAAACGGGTATCCGGATAGTTAGGACAAATTTAATGTTTTAAAATAGATAATGTATGAAATCTGATGCTAATCTTTTCCTATGTTATCAAGCATATTATTATAAATAATAATAAAATTTTGCATAATTTTTTTTATATATTGTTTTCTCCCTACAACAAAAAAAAGGTGAAAATACATGTATCCATATTATCTATCATTTGAGAAGATATATCATATATCATAAATTTTAGGTTTACCTTTTATAAAACTTTACAAGTTCAATGCTAAAAACAAGAATATGAATTTCCATAACCAATTCTACATCCTATTTATTCACAATCAAAGGAAAAAAAACTCCTACGCTTTCGGAAAAAAGGAAAAAAAACTGGTATCCAAATAAGTA…	5	G
245	AC211416.3	158396	158805	409	CTAATTGATAGGGATGAAAACGGGTACCTGAGCTGTTACGACAAATCTAATATTTTAAAATAGATATGTATGAAATTTGATGTTAATCTTTTTTTATGTTATCAAGCACATTGTCACATATAAGAATAAAATATTGCATAAATCGTTTTATATATTATTTTCTCTCTACAACAAAGAAGGTAAAAACTATTTGTATCTGTATCCAAATGATACCCGAATTTTATATCTATCATTGGAGAAGATATATGATAAATTTAAGGTTTATCTTTATGAAACCCTACAAGCTCATCGCTAAAAACAAGAATATAAATTTAAATAGCAGATTTTATATTCTATTTATTTACAATCAAAGAAAAAAGACCAAAATATTGGTATCCAAATCAGTACTTGTTTTCATCC…	5	I
246	AC214539.2	73688	74109	421	CTGCTAGCTAGGGATGAAAGTGGTAATCCAAACTGTTAGAATAAATTTAATATTTTAAAATAGATACTCATAAAATTTGATGTTGATCTTTTCTTATGTTATCAAGCACATTAGTACAAATATGAATAAAATATTACATATATTGTTTTATGTATTTGTTGCTCCCTACAACACAAAAAGTTGAAAAAATTACTGAATTTGTTTCCGAATCCATATCGAAGTTTATATCTATTATTTGAGAAAATATAGGATGAATTTGAGATTTACCTTTTATGAATCTTAACAAGCCGAATGTTAAAAACAAGAATACAAATTTGTATTGTATATTCTATATCCTATTTATTCGTAATCAAAGAAAAACGACTAAAAAACTGATTACCGAATAAATACCGTTTCCGA…	5	R
247	AC208913.3	54639	55058	419	CCTATATCTAGGGATGAAAGTGGTAATTCGAACTGTTAGGACAAATTTAATATTTTAAAATAGATATGTATAAAATTTGATATTGATCTTTTTTATGTTATCAAGCAAATTAGTACAAATACGAATAAAATATTACATAAATTGTTTTATGTTTTATTTTCTCCCTACAACACAAAAAGTTGAAAAATTTACCGAATTTATTTCTGAATCCATACCGAAGTTTATATCTATTATTTTAGAAAAAAATATGATGCATTTGAGGTTTACCTTTTATGAATCTTTAGAAGTTGAATGTTAAAAACAAGAATACAAATTTATATATAGATTCTATATCCTATTTATTCGCAATCAAAGAAAAACGACTAAAAACTGATTACCGAATAAATACCGTTTCCGACC…	5	R
248	AC191660.3	77194	77874	680	AATGTTCTTAGGGATGAAAGGGATACATTGTTTCTCCTTGTACACTTGATTACAAGCTACCATAATGACTGAATCCAGCAGAATATGTTCTCAGTATTAGTGTTTGTAGGAGTACAAATATCTACAATTTGTAAATCTGAAAAGTATACTGTGCACAGTAGAAGTAGGGATGGTAATGGGTCGGTTCGGATCGGGTGGAGCAAAAACCCATCCACGATCACATCCGTGAAGTCTACCTAAACCAGACCATGATCGCACCGGCGGGTGCAATTTTAAATAGGGATGAAAACGGTCGGAAACGGTATTTATTCGGTAATCAGTTTTTCCTTTGATTGCGAATAAATAGGATATAGAATATACAATACAAATTTGTATTCTTGTTTTTAACATCTAACTTGT…	5	G
249	AC206873.3	78067	78488	421	TTCCGACCTAGGGATGAAAGTGGTAATCTGAACTGTTAGGACAAATTTAATATTTTAAAATAGATATGTATAAAATTTGATGTTGATCTTTTCTTATGTTATCAAGCACATTAGTACAAATATGAATAAAATATTACATAAAATGTTTTATGTATTATTTGGTCCCTACAACACAAATAGTTGAAAAAATTACCGAATTTGTTTCCGAATCCATACCGAAGTTTATATCTATTATTTAAGAAAATATAGGATGAATTTAAGGTTTATCTTTTATGAATCTTTACAAGCTGGATGTTAAAAACAAGAATACAAATTTGTATTGTAGATTCTATATCCTATTTATTCGCAATCAAAGAAAAACAACTAAAAAACTCATTACCGAATAAGTACCGTTTCTGA…	6	R
250	AC209357.4	36196	36616	420	CTTGGGGCTAGGGATGAAAACGACCGGAAACAATATTTATTCGGTAATCAGTTTTTTTGTTATTTTTCTTTGATTGCGAATAAATAGGATATATAATGCACTATACAAATTTATATTCTTGTTTATAACATTGAGCTTGTAAAGATTCATAAAAGTTAATCCTCAAATTCATCATATATTTTCTTAAATGATTGATATAAAATTCAGTATGGATTCGAAAACAAATTCGGTAAATTTGTCAGCTTTTTTGTTGTAAGGAGCAAATAATACATAAAACAATTTATGTAATATTTTATTCTTATTTGTAATAATGTGCTTGAGAACATAACACAAGATCACCATCGAATTCTATACATATCTACTTTAAAATATTAAATTTGTCCTAACAGTTTAGATTAC…	6	R
251	AC186590.3	13277	13695	418	TGTACGGGTAGGGATGAAAGTGGATATCTAAAAATGTATGAATAGAGATGAAAGCGGATATCCGAATTGTTACGATAAATTTAATGTTTTAAAATAAATATGTATGAAATTTGATGTTGATATTTTCTTATGCTATCAAACACATTATAGAAAACACATATTTTTTTTGCATAAATGCTTTATGCATTGTTTGCTCTCTAAAACAAAAAAGGTGAAAAATTATCCGAATTATTCGAATATGTATCTAAATTTTATATCAATTATTTGAAAAGATATATGATAATTTATAGTTTACAAGATCAATGCTAAAAACAAGAATATAGATTTATATAGTAAAGTATATATCTTATCCATTCATAACAAAAAAATAGTAAAAATTAATATGTAAATAATTATCTA…	6	I
252	AC186407.3	171008	171428	420	TGGTATTATAGGGATGAAAATGGTCAAAATGGTATTTATTCGGTAATGAGTTTTTTAGTTGTTTTTCTTTGATTGCGAATAAATAGGATATAGAATCTACAATACAAATTTGTATTCTTATTTTTAACATCCAACTTGTAAAGATTTATAAAAGATAAACCTTAAATTCATCCTATATTTTCATAAATAATAGATATAAACTTTGGCATGGATTCGGAAACAAATTCGGTAATTTTTTCAGCTATTTGTGTTGTAGGGACCAAATAATACATAAAACAATTTATGTAATATTTTATTCATATTTGTACTAATGTGCTTGATGACATAAGAAAAGATCAACATTAAATTTTATACATATCTATTTTAAAATATTAAATTTGTCCTAACAGTTCGGATTAT…	6	I
253	AC219091.1	60927	61349	422	GTCCCTATTAGGGATGAAAGTGGTAATCTGAGCTGTTAGGACAAATTTAATATTTTAAAATAGATATGTATAAAATTTGATGGTGAGCTTGTGTTATGTTCTCAAGCATATTATTACAAATAAGAATAAAATATTTCATAAATTGTTTTATGTATTATTTGCTCCTTACAGCAAAAAAAAAGTTGAAAAAATACCGAATTTGTTTTCGAATCCATACCAAATTTTATATCAATCATTTGAGAAAATATATGATGAATTTGAGGATTAACTTTCATGAATCTTTACAAGCTCAATGTTATAAACAAGAATATAAATTTGTATAGTGCATTATATATCCTATTTATTCGCAATCAAAGAAAAACGACCAAAAAGCTGATTACCGAATAAATACCGTTTCCG…	7	R
254	AC213434.3	42014	42396	382	ATTATTAATAGGGATGAAACTGGGTATCCAAATTGTTAGTACAAATTAAATATTTTAAAATAGATATGTATGGAATTTGATGCTATTCTTTTCTTATGTTATAAGGCACATTATTACGGATAAGAATAAATTTTTGCATAAATTTTTTTATACATTATTTGATCCTTACAACAAAAAAGGTGAAAACATATTTGTATCTATATACGAATTTTATATCTATCGTTTCAGAAGATATATGATAAATTTGAGGTTTACCTTTTACGAATCTTTATAAACTCAATGCTAACATTAAGGATATGAATTTGCATAGCATATTCTATATCCTATTTATTCACAATCAAAGAAAAAGGCCAAATAAGTATATTTTCATCCCTAATTACAAA	7	I
255	AC197724.4	119332	119749	417	GGTGGAAGTAGGGATGAAAGTGGTAATTCGAACTGTTAGGACAAATTTAATATTTTAAAATAGATATGTATAAAATTTGATATTGATCTTTTTTATGTTATCAAGCACATTAGTACAAATACGAATAAAATATTACATAAATTGTTTTATGTATTATTTGCTTCCTACAACACAAAAAGTTGAAAAAATTACCGAATTTATTTCCGAATCCATACCGAAGTTTATATCTATTATTTAAAAAATATGATGAATTTGAGGTTTACCTTTTATGAATCTTTAGAAGCTGAATGTTAAAAACAAGAATACAAATTTGTATTATAGATTCTATATCCTATTTATTCGCAATCAAAGAAAAACGACTAAAAAACTGATTACCGAATAAATACCATTTCCGACCGT…	7	I
256	AC186571.4	120593	121013	420	TACCAAGTTAGGGATGAAAGTGATAATCCGAACTGTTAGGACAAATTTAATATTTTAAAATAGATATGTATAAAATTTAATGTTGATCTTTTCTTATGTCATCAAGCACATTAGTACAAATATGAATAAAATATTACATAAATTGTTTTATGTATTATTTGGTCCCTACAACACAAATAGCTGAAAAAATTACCGAATTTGTTTCCGAATCCATGCCAAAGTTTATATCTATTATTTATGAAAATATAGGATGAATTTAAGGTTTATCTTTTATAAATCTTTACAAGTTGGATGTTAAAAATAAGAATACAAATTTGTATTGTAGATTCTATATCCTATTTATTCGCAATCAAAGAAAAACAACTAAAAAACTCATTACCGAATAAATACCATTTTGAC…	7	G200
257	AC199904.3	99202	99613	411	CCTAATGGTAGGGATGAAAACGGTCGGAAACGGAATTTATTCGGTAATCAGTTTTTTCTTTGATTGCGAATAAATAGGATATAGAATATACAATATAAATTTATATTCTTGTTTTTAACATCCAGCTTATTAAGATTCATAAAAGGTAAACCTCAAATTCATCATATATTTTCTCAAATAATAGATATAAACTTCGGTATGGATTCGGAAATAAATTCGGTAATTTTTTCAACTTTTTGTGTTGTAGGGAGCAAATAATATATAAAACAACTTATATAATATTTTATTCATATTTGTACTAATGTGCTTGATAACATAAGAAAAGATCAACATTAAATTTTATACATATCTATTTTAAAATATTAAATTTGTTCTAACAGTTCGAATTACCACTTTCAT…	7	I
258	AC190715.3	69142	69523	381	ATTATCAGTAGGGATGAAAGGGGAAGGACAAATTTTATATTTTAAAATAGATTTATATGAAATTTGATGTTGTTCTTTTCTTTTGTTACCGAGCTCATTATTACAAATAAAAATATTTTTGTATAAGTTTTTATGCGTTATTTTCTCCATACAATAAAAAGGTGAAAAAATATCTGAATTTGTATCCAAAATTTATACCTATCATTTGAGAAAATATACGATAAATTTGAGGTTTATCTTTAATGAATCTTTATAAGTTCAATGCTAAAAACAAGAATATGAAATTGCATTGCAGATTCTATATCTTACTTAAATGCAATCAAAGAAAAAAGACAACTCGAATAAATAATTGTTTTTGACCATTTTCATCCCTAATTGTCAT	7	I
259	AC193788.3	130149	130525	376	AATGATCATAGGGATGAAAACGACGAAAACATATACTTATTTGGTATCAAATTTTTTTGTCGTTTTCCTTTAATTGGATATAAATCTGTTATACAAATTTGTATTCTTGTTTTTAGCATTGAGCTTGTAATTGTTCATAAAAGATAAACCTAAAATTTATCTATATTTTCTCAAATGATAGATATAAAATTCAGATATTTGTTCATATTTTGTTGTAGTGAGCAAATAGTGCATTAAACCATTTATGAAAAAAAATATTTATAATAATGTGTTTAATAACATCAGAAAATATCAATATCAAATTTCATACATATCTATTTAGAAATATTAAATTTGTCCGAACAAATCGGATATCCACTTTCATCCCTACGTGATCG	7	I
260	AC200752.3	76163	76574	411	GGATAAAGTAGGGATGAAAACGGTCGAAAACGGTATTTATTCGGTAATCAGTTTTTTCTTTTATTGCGAATAAATAGGATATAGAATATAGAATACAAATTTGTATTCTTGTTTTTAACATCCAGTTTGTTAAGATTCATAAAAGGTAAACCTCAAATTCATCCTACATTTTCTCAAATAATAGATATAAACTTCGGTATGGATTCGGAAACAAATTCGGTAATTTTTTCAACTTTTTGTGTTGTAGGGAGAAAATAATACATAAAACAATTTATATAATATTTTATTCATATTTGTACTAATGTGTTTGATAACATAAGAAAAGATCAACATCAAATTTTATACATATCTATTTTAAAATATTAAATTTGTTCTAACAGTTCGGATTACCACTTTCAT…	8	I
261	AC217306.3	20691	20271	420	ATATTTCATAGGGATGAAAACGGTCGGAAACGGTATTTATTCAGTAATCAGTTTTTTAGTCGTTTTTTTTTATTGCGAATAAATAGAATTTAGAATCTATAATACAAATTTGTATTCTTGTTTTTAACATTTAGCTTCTAAAGATTCATAAAAGGTAAACATCAAATTCATCATATATTTTTTTTAAATAATAGATATAAACTTCGGTATGGATTCAGAAATAAATTCGGTAATTTTTTCAACTTTTTGTGTTGTAGGGAGCAAATAATACATAAAACAATTTATGTAATATTTTATTCGTATTTGTACTAATGTGCTTGATAACATAAAAAAGATCAATATCAAAATTTATATATATCTATTTTAAAATATTAAATTTGTCCTAACAGTTCGAATTAC…	8	I
262	AC194935.3	60362	60752	390	ATGCAATATAGGGATGAAAGTGGATATCTGAATTGTTAGGATAAATTTAATATTTTAAAATAGATATGTATGAAATTTATCTTTTCTTATATTATCAAATACATTCTTACAAATAAGAATAAAAATTTGCATAAATTGTTTTATGCATTATTTGCTCCCTACAAAAAAGGTGAAAAAAAATCTGAATCCGTATCTGAATTTTATATCTATCATTTGAGAAGATATATGATAAATTTTCGGTTTACATGATATGAATCTTTACAAGCTCAATGCTGAAAACAAGAATACAGATTTGAATAGCAGATTCTATATCCTATTTATTCATGATCAAGGAAAAAAGACAAAAAAACGATATCCAAATAAGTATCTGTTTTCATCCCTAATGGAATA	8	G
263	AC210595.3	53949	54345	396	CTAATGGTTAGGGATGAAAACAAATACTTCTCCGCGTACCTGTTACTTTGTTCTCTTTTTTCCTTTGACTGTGAATAATTAAATAGGATATAGAATTGGCTGCGCAAATTCATATTCTTGTTTTTTAGCATTGAGCTTGTTAAGATTCATAAAATGTAAACTTCAAATCTATCGTATATCTTCTTAGATGATAGATATAAAATCCGAATATACAGATATTTTCACTTTTTTTGGAGTACATAATGTAAAAACAGTTATGCAAAAATTTATTCTTGTCGATAACAATGTGCTTCATAACATGTAAGAAAAGATTAGCATCAAAATTCATACATATATATTTTAAAATATTAAATTTATCCTAACTGTTCAGATACCCCTTTTCATCCCTACTCTCTCT	9	I
264	AC216259.3	162461	162842	381	TGCCAAACTAGGGATGAAAGTGGGTATCCAAATTGTTAGGACAAATTTAATATTTTAAATAGATATATATGAAATTTTATGTTGATCTTTTTCTTATTTTATCGAGCACATTATTACAAATAAGAATAAATTTTGCATAATTTTTTATGCATAATTTGCTCCCTACAGAAAGATGAAAATATATGTATCTATATCCGAATTTTATATCTATCATTTGAGAAAATATATGATAAATCTTTTATGAATATTTACAAGCTCAATGCTAAAAATAAGAATACGAATTTGCATAGAAGAATCTATATTCTATTTATTCACAATCAAAGAAAAAAAACCAAAAAAATTGATATATGAATAAGTGTACGTTTTCATCCCTATATAAACA	9	I
265	AC196277.3	194990	195409	419	CCAATGAGTAGGGATGAAAGTGGTAATCCGAACTGATAGAACAAATTTAATATTTTAAAATAGATATATATAAAATTTGATGTTGATCTTTTTTATGTTATCTAACACATTAGTACAAATATGAATAAAATATTACATAAATTTTTTTATGTATTATTTGCTCCCTACAACACAAAAGGTTGAAAAAATTACCGAATTTGTTTCCGAATCCATACCGAAGTTTATATCTATTATTTAAGAAAATATACGATGAATTTGATATTTACCTTTTATGAATCTTTACAAGTTGGATGTTAAAAACAAGAATACAAATTTGTATTATAGATTCTATATCCTATTTATTCGCAATCAAAGAAAAACGACTAAAAACTGATTACCGAATAAATACCGTTTCCGACC…	9	R
266	AC202184.3	140662	141073	411	TGTTGGTGTAGGGATGAAAACGGGTACCCGAACTGTTAGAACAAATCTAATATTTTAAAATAGATATGTATGAAATTTGATGCTAATCTTTTCTTGTGTTATCAAGCACATTATTATAGATAAGAATAAAATTTTGTATAAATTATTTTATACATTATTTGCTCTCTAGAACAAAAAAGGTGAAAAAGTAATCGTATCCTTATTCGAATTGTACCCAACTTTTATATCTATCATTTGAGAAGATATATGATAAAATTTGAGGTATACTTTTTATTAAACTTTACAAGCTCAATGCTAAAAACAAGAATATCAATTTACATAGATGATTTTATATCCTATTTATTCACAATCAAAGAAAAAAGCCAAAAAAATACTATACGAATATGTACCCGTTTTCAT…	9	R
267	AC212695.1	145947	146349	402	GATTGATTTAGGGATGAAAACGGATACTTATTCGGATATTAGTTTTCTTTTTGTCTTTTTTATGGTGAATAAATATAATATAAAATCTGCTATGTAAATTAATATTCTTGATTTTAGCATTGAACTTCTAAAGATTTATAAAAAATAAAGTTTAAATTTATCATATATCTTCTCAAATGATAGTATAAAATTCGGGTACCATTCGGATACAGATACTTTTTTTATATATTTTTGTTGTAGGGAGCAAGTAATGTATAAAATAATTTATGCAAAATTTTATTTTTATATGTAATAATATGCTTGATAAAATAAAAAGATTAACATCAAATTTTATACATATCAATTTTAAAATATTAGATTTGTTCCAAGAGTTCGGGTAACTGTTTTCATCCCTAGATT…	9	G200
268	AC198737.3	33888	34283	395	TAGCCGAGTAGGGATGAAAACATATACTTATTTAAACATTATTTTTTTGTCTTTTTCTTTGATTGCAAATAAATAGGATATAGAATCTGGTATGTAAATTTGTATTCTTGTTTTTTTAGTATTAAGCTTGTAAGGATTCATAAAAGGTAAACTTAGAATTTATCATATATCCTTTCAAATGATGGATGTAAAATTCGGTTACGAGTTCAAATATTTTTCACCTTTTTGCCTTGAGCAAATAATGTGTACAACAATTTATGCAAAATTTTATTCTTATTTGTAATAATGTGCTTGATGACATAAGAAATGTTTAGGATCAAATTTAATACATATCTATTTTAAATTATTAAATTTATCCTAATAATTCGAATATCCAATTTCATCCCTAATTAGGAG	10	I
269	AC203889.3	170895	170493	402	GGAGTAGGTAGGGATGAAAATGAATACTTATTCGGATATCAATTTTTTGTTTTTTCATTTATTGTGAACAAATAGGATATAGAATCAGCTATGCAAATTCATATTTTTGTTTTTAGCATTGAGCTTGTAAAGATTCATAAAAGGTAAACCTCAAATTTATCATATATCTTTGAAATGATAGATATAAAATTCGGATACAATCCGATACTGATACGGATACTTTTTCACCTTTTTGTTGTTGGTAGCAAATAATGTATAAAAAATTATGCAAAATTTTATTCGTATTTATAATAATGTGCTTGATAACATAAGAAAAGATTTACATCAAATTTCATACATACTATCTTAAAATATTAAATTTGTCCTAACAATTCGGATACTCGTTTTCATCCCTAGGAG…	10	R
270	AC200041.4	173696	173285	411	TCGTCTGCTAGGGATGAAAACGGTCGGAAACGGTATTTATTCGGTAATCAGTTTTTTCTTTGATTGCGAATAAATAGGATATAGAATATACAATACAAATTTGTATTCTTGTTTTTAACATCTAGCTTGTTAAGATTCATAAAAGGTAAACCTCAAATTCATCCTATATTTTCTCAAATAATAGATATAAACTTCGGTATGGATTCGGAAACAAATTCGGTAATTTTTTCAACTTTTTGTGTTGTAGAGAGCAAATAATACATAAAACAACTTATATAATATTTTATTCATATTTGTACTAATGTGCTTGATAACATAAGAAAAGATCAACATCAAATTTTATACATATCTATTTTATAATATTAAATTTGTTCTAACAGTTCGGATTACCACTTTCAT…	10	R
271	AC212968.2	51246	51648	402	GCAGAGAGTAGGGATGAAAACGGTCGGAAACGGTATTTATTCGGTAATCAGTTTTTCCTTTGATTGTGAACAAATAGGATATAGAATATACAATACAAATTTGTATTCTTGTTTTTAACATCCAGCTTGTTAAGATTCATAAAAGGTAAACCTCAAATTCATCCTACATTTTCTCAAATAATAGATGTAAACTTCGGTATGGATTCGGAAACAAATTCGGTAATTTTTTCAACTTTTTGTGTTGTAGGGAGCAAATAATACATAAAACAACTTATATAATATTTTATTCATATTTGTACTAATGTGCTTGATAACATAAGAAAAGATCAACATCAAATTTTATACATATCTATTTTAAAATATTAAATTTGTTCTAACAGTTCGGATTACCACTTTCAT…	10	I
272	AC211513.3	155014	155433	419	GCTAAGAACAGGGATGAAAGTGGTAATCCGAACTGTTAAAACAAATTTAATATTTTAAAATAGATATGTATAAAATTTGGTGTTGATCTTCTCTTATGTTATCAAGCACATTAGTACAAATATGAATAAAATATTATATAAGTTGTTTTATGTATTATTTGCTCCCTACAACACAAAAAGTTGAAAAAATTACCGAATTTGTTTTCGAATCCATACCGAAGTTTATATCTATTATTTGAGAAAATGTAGGATGAATTTGAGGTTTATCTTTTATGAATCTTAACAAGCTAGATGTTAAAAACAAGAATACAAATTTGTATTGTATATTCTATATCCTATTTATTCGCAATCAAAGAAAAAACTGATTACCGAATAAATACCGTTTCCGACCGTTTTCAT…	1	I
273	AC204661.3	2398	2809	411	AAAACATGTAGGGATGAAAGTGGTAATCCGAACTGTTAGAACAAATTTAATATTTTAAAATAGATATGTATAAAATTTGATGTTGATCTTTTCTTATGCTATCAAGCACATTAGTGCAAATATGAATAAAATATTATATAAGTTGTTTTATGTATTATTTTCTCCCTACAACACAAAAAGTTGAAAAAATTACCGAATTTGTTTTCGAATCCATACCGAAGTTTATATCTATTATTTGAGAAAATGTAGGATGAATTTGAGGTTTACCTTTTATGAATCTTAACAAGCTGGATGTTAAAAACAAGAATACAAATTTGTATTGTATGTTCTATATCCTATTTATTCGCAATCAAAGGAAAAACTGATTACCGAATAAATACCGTTTCCGACCGTTTTCAT…	1	I
274	AC191011.2	119357	119764	407	ATCCTATGTAGGGATGAAAACGGGTACCTATTCGCATACCAGTTTTTTGGTATTTTTTTCTTTGATAGTGAATAAATATGATATAGAATCTGCTAGACAAATTAATATTCTTGTTTTTAGCATTGAACTTGTAAAGATTTATAAAAAATAAACATCAAATTTATCATATTTTTTAAAATGATAGATATAAAATTTGGGTAGCATTCGGATACGGATACAAACATTTTTTCATCTTTTTGTTGTAAAGAGTAAATAATGTATAAAACAATCTATGTAAAATTTATTCTTATATATAATAGTGTGCTTATAACAGAAGGAAAGATTATGATTAAATTTTATACATATCTATTTTAAAATATTAGATTTGTTTTAAGAGTTCGGGTACCTGTTTTTATCCCT…	1	I
275	AC196022.3	22081	22492	411	GAATGAACTAGGGATGAAAACGGTCGGAAACGGTATTTATTCGGTAATCAGTTTTTCCTTTGATTGCGAACAAATAGGAT ATAGAATATACAATACAAATTTGTATTCTTGTTTTTAACATCCAGCTTGTTAAGATTCATAAAAGGTAAACCTCAAATTC ATCCTACATTTTCTCAAATAATAGATATAAACTTCGGTATGGATTCGGAAACAAATTCGGTAATTTTTTCAACTTTTTGT GTTGTAGGGAGCAAATAATACATAAAACAACTTATATAATATTTTATTCATATTTGTACTAATGTGCTTGATAACATAAG AAAAGATCAACATCAAATTTTATAAATATCTATTTTAAAATATTAAATTTGTTCTAACAGTTCGGATTACCACTT…	2	G200
276	AC194296.3	107825	108236	411	ATTAACGGCAGGGATGAAAACGGTCGGAAACGGTATTTATTCGGTAATTCGTTTTTTCTTTGATTGCGAATAAATAGGATATAGAATATACAATATAAATTTGTATTCTTGTTTTTAACATCCAGCTTGTTAAGAATCATAAAAAGTAAACCTCAAATTCATCCTATATTTTCTCAAATAATAGATATAAACTTCGGTATGGATTCGGAAACAAATTCGGTAATTTTTTCAACTTTTTGTGTTGTAGGGAGCAAATAATACATAAAACAACTTATATAATATTTTATTCATATTTGTACTAATGTGCTTGATAACATAAGAAAAGGTCAACATCAAATTTTATACATATCTATTTTAAAATATTAAATTTGTTCTAACTGTTCGAATTACCACTTTCAT…	3	R
277	AC213895.3	50040	50451	411	ACCCCTCCTAGGGATGAAAGTGGTAATCCAAACTGTTAGAACGAATTTAATATTTTAAAATAAATATGTATTAAATTTGATGTTGATCTTTTCTTATGTTATTAAGCACGTTAGTATAAATATGAATAAAATATTATATAAGTTGTTTTATGTATTATTTGCTCCTTACAATACAAAAAGTTGAAAAAATTACCGAATTTGTTTCCGAATCCATACCGAAGTTTATATCTATTATTTGAGAAAATGTAGGATGAATTTGAGGTTTACCTTTTATGAATCTTAACAAGTTGGATGTTAAAAACAAGAATACAAATTTGTATTGTATATTCTATATCCTATTTATTCGCAATCAAAGGAAAAACTGATTACCGAATAAATACCGTTTCCGACCGTTTTCAT…	3	R
278	AC199900.4	64223	63812	411	CCTAAAACTAGGGATGAAAACGGTCGGAAACGGTATTTATTCGGTAATCAGTTTTTTCTTTGATTGTGAATAAATAGGATATAGAATATACAATATAAATTTGTATTCTTGTTTTTAACATCCAACTTGTTAAGATTCATAAAAGGTAAACCTCAAATTCATCCTACATTTTCTCAAATAATAGATATAAACTTCGGTATGGATTCGGAAACAAATTCGGTAATTTTTTTAACTTTTTGTGTTGTAGGGAGCAAATAATACATAAAACAACTTATATAATATTTTATTCATATTTGTACTAATGTGCTTGATAACATAAGAAAAGATCAACATCAAATTTTATACATATCTATTTTAAAATATTAAATTTGTTCTAACAGTTCGGATTACCACTTTCAT…	4	R
279	AC190909.3	136965	137376	411	CTTAGCAGTAGGGATGAAAGTGGTAATCCGAACTGTTAGAACAAATTTAATATTTTAAAATAGATATGTATAAAATTTGATGTTGATCTTTTCTTATGCTATCAAGCACATTAGTGCAAATATGAATAAAATATTATATAAGTTGTTTTATGTATTATTTTCTCCCTACAACACAAAAAGTTGAAAAAATTACCGAATTTGTTTTCGAATCCATACCGAAGTTTATATCTATTATTTGAGAAAATGTAGGATGAATTTGAGGTTTACCTTTTATGAATCTTAACAAGCTGGATGTTAAAAACAAGAATACAAATTTGTATTGTATGTTCTATATCCTATTTATTCGCAATCAAAGGAAAAACTGATTACCGAATAAATACCGTTTCCGACCGTTTTCAT…	5	R
280	AC205523.3	94443	94858	415	GCACCGAACAGGGATGAAAACGGTCGAAAACGGTATTTATTCGGTAATCAGTTTTTTCTTTGATTGTGAATAAATAGGATATAGAATATACAATACAAATTTGTATTCTTGTTTTTAACATCCAGCTTGTTAAGATTCATAAAAGATAAACCTCAAATTCATCCTACATTTTCTCAAATAATAGATATAAACTTCGGTATGGATTCGGAAACAAATTCGGTAATTTTTTTTTTCAACTTTTTGTGTTGTAGGGAGCAAATAATACATAAAACAACTTATATAATATTTTATTCATATTTGTACTAATGTGCTTGATAACATAAGAAAAGATCAACATCAAATTTTATACATATCTATTTTAAAATATTAAATTTGTTCTAACAGTTCGGATTACCACTT…	5	R
281	AC200670.3	45886	46306	420	CAAACACCTAGGGATGAAAACGGTCGGAAACGGTATTTATTCGGTAATCAGTTTTTTAGTCGTTTTCTTTGATTGCGAATAAATATGATATATAATCTACAATACAAATTTGTATTCTTGTTTTTAACATCCAACTTGTAAAGATTCATAAAAGGTAAACCTCAAATTCATTCTATATTTTCTCAAATAATAGATATAAACTTCGGTATGGATTCGGAAATAAATTCGGTAATTTTTTCAACGTTTCGTGTTGTAGGGACCAAATAATACATAAAACAATTTGTGTAATATTTTATTCATATGTGTACTAATGTGCTTGATAACATAAGAAAAGATCAACATTAAATTTTATGCATATCTATTTTAAAATATTAAATTTGTTCTAACAGTTCGGATTAC…	5	R
282	AC186566.4	19203	19623	420	ATTGTGTGTAGGGATGAAAACGGTCGGAAACGGTATTTATTCGGTAATCAGTTTTTTAGTCGTTTTCTTTGATTGCGAATAAATATGATATATAATCTACAATACAAATTTGTATTCTTGTTTTTAACATCCAACTTGTAAAGATTCATAAAAGGTAAACCTCAAATTCATTCTATATTTTCTCAAATAATAGATATAAACTTCGGTATGGATTCGGAAATAAATTCGGTAATTTTTTCAACGTTTCGTGTTGTAGGGACCAAATAATACATAAAACAATTTGTGTAATATTTTATTCATATGTGTACTAATGTGCTTGATAACATAAGAAAAGATCAACATTAAATTTTATGCATATCTATTTTAAAATATTAAATTTGTTCTAACAGTTCGGATTAC…	5	R
283	AC203892.4	47143	47564	421	CCGGCATCTAGGGATGAAAACGGTAATCCGAACTCTTAGAACAAATTTAATATTTTAAAATAAATATGCATAAAATTTAATGTTGATCTTTTCTTATGTTATCAAGCACATTAGTACACATATGAATAAAATATTACACAAATTATTTTATGTATTATTTGCTCCCTACAGCACGAAACGTTGAAAAAATTACCGAATTTATTTCCGAATCCATACCGAAGTTTATATCTATTATTTGAGAAAATATAGAATGAATTTGAGGTTTACCTTTTATGAATCTTTACAAGCTGAATGTTAAAAACAAGAATACAAATTTGTATTGTAGATTATATATCCTATTTATTCGCAATCAAAGAAAGACGATCAAAAAACTGATTACCGAATAAATACCGTTTCCGA…	7	I
284	AC194344.3	61022	61433	411	CCCACATGCAGGGATGAAAGTGGTAATCCGAACTGTTAGAAAAAATTTAATATTTTAAAATAGATATATATAAAATTTGATGTTGATCTTTTCTTATGGTATCAAGCACATTAGTACAAATATGAATAAAATATTATATAAGTTGTTTTATGTATTATTTGCTCTCTACAACACAAAAAGTTGAAAAATTTACCGAATTTGTTTCCGAATCCATACCGAAGTTGATATCTATTATTTGAGAAAATATAGGATGAATTTGAGGTTTATCTTTTATGAATCTTAACAAGCTAGATGTTAAAAACAAAAATACAAATTTGTATTGTATATTCTATATCCTATTTATTCGCAATCAAAGAAAAAACTGATTACCGAATAAATACCGTTTCCGACCGTTTTCAT…	7	I
285	AC197021.3	33027	33438	411	CCTATTTGCAGGGATGAAAGTGGTAATCCGAACTGTTAGAACAAATTTAATATTTTAAAATAGATATGTATAAAATTTGATGTTGATCTTTTCTTATGTTATCAAGCACATTAGTACAAATATGAATAAAATATTGTATAAGTTGTTTTATGTATTATTTGCTCCCTATAACACAAAAAGTTGAAAAAATTACCGAATTTGTTTCCGAATCCATACCGAAGTTTATATCTATTATTTGAAAAAATGTAGGATGAATTTGAGGTTTACCTTTTATGAATCTTAACAAGCTGGATGTTAAAAACAAGAATACAAATTTGTATTGTATATTCTATATCCTATTTATTCGCAATACAAGAAAAAATTAATTACCGAATAAATACCGTTTCCGACCGTTTTCAT…	8	R
286	AC199401.2	30431	30853	422	CAGCCAAGTCGGGATGAAAGTGGTAATCTGAACTGTTAGAACAAATTTAATATTTTAAAATAGATATGTATGAAATTTGATGGTGATCTTTTGTTATGTTCTCAAGAATATTATTATAAATAAGAACAAAATATTACATAAATTGTTTTATGTATTATTTGCTCCCTACAACAAAAAAAAGTTGAAAAAAACACTGAATTTGTTTTCGAATCCATACCGAATTTTATATCTATCATTTGAAAAAATATATGATGAATTTGAGTATTAACTTTTATAAATCTTTACAAGCTCAATGTTATAAACAAGAATACAAATTTGTATAGTGTATTATATATCCTATTTATTCGCAATCAAAGAAAAACAACCAAAAAATTAATTACCGAATAAATACCGTTTCCG…	8	I
287	AC199315.4	111438	111784	346	TTTTTTAGTAGGGATGAAAACATATATTTATTCAAATATCAATTTTTTGGTCTTTACTCTTTTATTGCGAACAAAAATAATATAGTATCTGCTATGTAAATTCATATTCTTCTTTTTAGCATTAAGCTTGTAAAGACTCATAAAAGTTAAACCTCAAATTTATCATATATCTTCTTTAAACAATAGATATAAAATTCGGATACAGATACAGATATTGCTTCACCTTTTTTGTTGTACGGAGCAAATAACATATAAAACAAATTATACAAAATATTATTCTTTGTTTGTAATATGTGCTTTGATAACATATAAAAATATTAGCACCAAGTTTCATCCATATCTATTTT	8	I
288	AC216277.3	115169	115580	411	ACAAGGCATAGGGATGAAAACGGTCGGAAACGGTATTTATTCGGTAATCAGTTTTTTCTTTAATTGCGAATAAATAGGATATAGAATATACAATACAAATTTGTATTCTTGTTTTTAACATCTAGTTTGTTAAGATTCATAAAAGGTAAACCTCAAATTCATCCTACATTTTTTCAAATAATAGATATAAACTTCGGTATGGATTCGGAAACAAATTCGGTAATTTTTTCAACTTTTTGTGTTGTATGGAGCAAATAATACGTAAAACAACTTATATAATATTTTATTCATATTTGTACTAATGTGCTTGATAACATAAGAAAAAATCAACATCAAATTTTATACATACCTATTTTAAAATATTAAATTTGTTATAACAGTTCGGATTACCACTTTCAT…	9	R
289	n/a	90817763	90818184	421	AGTGATAGTAGGGATGAAAGTGGTAATCCGAACTGTTAGAACAAATTTAATATTTTAAAATAGATACGTATAAAATTTGATGTTGATCTTTTCTTATGTTATCAAGCACATTAGTACAAATGTGAATAAAATATTACATAAATTGTTTTATGTATTATTTGCTCCCTACAACACAAAAAGTTGAAAAAATTATCGAATTTGTTTCTGAATCCATACCGAAGTTTATATCTATTATTTGAGAAAATATAGGATGAATTTGAGATTTACCTTTTATGAATCTTAACAAGCTGGATGTTAAAAACAAGAATACAAATTTGTATTGTATATTCTATATCATATTTATTCGCAATCAAAGAAAAATGACTAAAAAACTGATTACCGAATAAATACCATTTCCGA…	9	R
290	AC199088.3	108127	108538	411	CCGGCATTCAGGGATGAAAACGATCGAAAACGGTATGTATTCGGTAATCAGTTTTTTCTTTGATTGCGAATAAATAGGATATAGAATATACAATACAAATTTGTATTCTTGTTTTTAACATCCAGCTTGTTAAGATTCATAAAAGGTAAACCTCAAATTCATCCTACATTTTCTCAAATAATAGATATAAACTTCGGTATGGATTCGGAAACAAATTCGGTAATTTTTTCAACTTTTTGTGTTGTAGGGATCAAATAATACATAAAACAACTTATATAATATTTTATTTATATTTGTACTAATGTGCTTGATAACATAAAAAAAGATCAACATCAAATTTTATATATATCTATTTTAAAATATTAAATTTGTTCTAACAGTTCGGATTACCACTTTCAT…	10	R
291	AC203889.3	126929	127334	405	TTCAAAACAAGGGATGAAATGTTAGGACAAATTTTATATTTTAAAATAGATATGTATAAAATTTGATGGTGATCTTGTATTATGTTCTCAAGCACATTATTACAAATAAGAATAAGATATTACATAAAAAAATTTATGTATTATTTGCTCCCTACAACAAAAAAGTTGAAAAATTTACCGAATTGTTTTAGAATCCATACCAAATTTTATATCTATCATTTGAGAAAATATAGGATGAATTTGATGTTTAACTTTTATGAATCTTTATAAGCTCAATGTTATAAACAAGAATACAAATTTGTATAGTGCATTATATATCCTATTTATTCGTAATCAAAGAAAAACGACCAAAAACCTGAGTACCGAATAAATATCGTTTCCCACTGTTTTCATCCCTAT…	10	R
292	AC191337.4	35460	35871	411	CCGAGGCCTAGGGATGAAAGTGGTAATCCGAACTGTTAAAACAAATTTAATATTTTAAAATAGATATGTATAAATTTTGATGTTGATCTTTTCTTATGTTATCAAGCATATTAGTACAAATATGAATAAAATATTATATAAGTTGTTTTATGTATTATTTGCTCCCTACAACACAAAAAGTTGAAAAAATTACCAAATTTGTTTCCGAATCCATACCGAAGTTTATATCTATTATTTGAGAAAATGTAAGATGAATTTGAGGTTTACCTTTTATGAATCTTAACAAGCTAAATGTTAAAAACAAGAATACAAATTTGTATTGTATATTCTATATCCTATTTATTCGTAATCAAATGAAAAACTGATTACCGAACAAATACCGTTTCCGACCGTTTTCAT…	Unknown	R
293	AC217660.3	66905	67316	411	ATGATCATTAGGGATGAAAACGGTCGGAAACGGTATTTATTCGGTAATCAGTTTTTCCTTTGATTGCGAACAAACAGGATATAGAATATACAATATAAATTTGTATTCTTGTTTTTAACATTCAGCTTGTTAAGATTCATAAAAGGTAAACCTCAAATTTATCTTACATTATCTCAAATAATAGATATAAACTTCGGTATGGATTCGGAAACAAATTCGGTAATTTTTTCAACTTTTTGTGTTGTAGGGAGCAAATAATACATAAAACAACTTATATAATATTTTATTCATATTTATACTAATGTGCTTGATAACATAAAAAAAGATTAACATCAAATTTTATACATATCTATTTTAAAATATTAAATTTGTTTTAACAGTTCGGATTACCACTTTCAT…	1	I
294	AC196188.3	124553	124971	418	CCCGACATCAGGGATGAAAGTGGCAATCCAAACTATTAGAACATATTTATTATTTTAAAATAGATCTGTATAAAATTTGATGCTGATGTTTTATTATGTTATCAAGCATATTATTAGAAATAAGAATAAAATATTGCATAAATTGTTTTATGCATTATTTGCTCTCTACAACAAAAAAGTGAAACATTATCGAATTTGTTTCCGAATCCATACCGAATTTTACATCTATCATTTGAGAAAATATAGGATGAATTTGTGGTTTACCTTTTATGAATATCTAAAAGCTCAATGTTAAAAACAAGAATACAAATTTGTATAGTAGATTATATATCCTATTTGTTCGCGAACAAAGAAAAATGACCAAAAATTTGATAACCGAATAAATATCGTTTCTGACCG…	1	G
295	N/A	226127168	226127583	415	CCCAACATCAGGGATGAAAGTGGCAATCCGAACTATTAGAACAAATTTATTATTTTAAAATAGATCTGTATAAAATTTGATGTTGATGTTTTATTATGTTATGAAGCACATTATTAGAAATAAGAATAAAATATTGCATAAATTGTTTTATGCATTATTTGCTCTCTACAACAAAAAGTGAAACATTACCGAATTTGTTTCTGAATCCATACCGAATTTTACATCTATCATTTAAGAAAATATAGGATGAATTTGTGGTTTACCTTTTATGAATATCTAAAAGCTCAATGTTAAAAACAAGAATACAAATTTGTATAGTAGATTATATATCCTATTTATTCGCAACCAAAGAAAAATGACCAAAAATTGATAACTGAATAAATATCGTTCCGACCATTT…	1	R
296	AC203085.3	40065	40457	392	TTGGGAAAGAGGGATGAAAACAGATACTTATTCGGATACCAATTTTTTGGTCTTTTTTTAATTGTGAATAAATAGGATATAGAAACGGCTATGCAAGTTTAAATTCTTGTTTTCAGCATTGAACTTGTAAAGATTCATAAAAGGTAAACTTCAAATTTATCATATATCTTCTCAAATGCTAGATATAAAATTCGGATACAGATACATATATTTTTTTCACCTTTTTTGTTGTAGGGAGCAAATAATGTATAAAAAAGTTATGCAAAATTGTATTCTTATTTATAATAATGTATTTGATTTTGATAACATAAGAAAAGATTAGCATAAAATCTATTTTGAAATATTAAATTTGTTCTAACTATTTGGATACCCATTTTCATCCCTAGTTAGAGT	1	I
297	AC190554.3	122737	123117	411	CACGAGACGAGGGATGAAAACGGTCGGAAACGATATTTATTCGATAATCAGTTTTTTCTTTGATTGCGAATAAATAGGATATATAATATACAATACAAATTTGTATTTTGTTTTTAACATACAGCTTGTTAAGATTCATAAAAGATAAACCTCAAATTCATCCTACATTTTCTCAAATAATAGATATAAACTTCGGTATGGATTCGAAAATAAATTCGGTAATTTTTTCAACTTTTTGTGTTGTAGGGAGCAAATAATACAAAAAACAACTTATATAATATTTTATTTATATTTGTACTAATGTGCTTGATAACATAAGAAAAGATCAACATCAAATTTTATACATATCTATTTTAAAATATTAAATTTGTTCTAACAGTTCGGATTACCACTTTCATC…	1	I
298	AC186420.3	51222	51643	421	CCAAGCATGAGGGATGAAAGTGGTAATCCGAACTGTTAGGACAAATTTAATATTTTAAAATAGATATGTATAAATGTTGATGTTGATCTTTTCCTATATTATCAAGCACATTAGTACAAATATGAATAAAATATTACATAAATTGTTTTATGTATTATTTGGTCCATACAACACAAATAGTTGAAAAAATTATCGAATTTGTTTCCGAATCCATACCGAAGTTTATATCTATTATTTAAGAAAATATAAGATGAATTTAAGGTTTATCTTTTATGAATCTTTACAAGCTGGATGTTAAAAACATGAATACAAATTTGTATTGTAGATTCTATATTCTATTTATTCGCAATCAAAGAAAAACGACTAAAAAACTGATTATCGAATAAATACCGTTTCAGA…	2	G200
299	AC185413.3	2648	3059	411	CCTGTAGGTAGGGATGAAAACGGTCGGAAACAGTATTTATTCGGTAATCAGTTTTTCCTTTGATTGCGAATAAATAGGATATAGAATATACGATACAAATTTGTATTCTTGTTTTTAACATCCAGCTTGTTAAGATTCATAAAAGGTAAACCTCAAATTCATCCTACAATTTCTCAAATAATAGATATAAACTTCGGTATGGATTCGGAAACAAATTCGGTAATTTTTTTAACTTTTTGTGTTGTAGGGAGCAAATAATATATAAAACAACTTATATAATATTTTATTCATATTTGTACTAATGTGCTTGATAACATAAGAAAAGATCAACATCAAATTTTATACATATCTATTTTAAAATATTAAATTTGTTTTAACAGTTTGGATTACCACTTTCAT…	2	I
300	AC209739.3	36297	36696	399	CCTCCCACTAGGGATGAAAGTGGTAATCCGAACTGTTAGGACAAATTTAATATTTTAAAATAGATATGTATAAAATTTGATGTTGATCTTTTCTTATGTTATCAAGCACATTAGTACAAATATGAATAAAATATTACATAAAATGTTTTATGTATTATTTGGTCCCTACAACACAAATAGTTGAAAAATTACCGTATTTGTTTCCGAATCCATACCGAAGTTTATATCTATTATTTAAGAAAATATAGGATGAATTTAAGGTTTATCTTTTATGAATCTTTACAAGTTGGATGTTAAAAAGAAAAATATAAATTTGTATTGTAGATTCTATATCCTATTTATTCGCAATAAAATAACAACTAAAAACTCATTACCGACCGTTTTCATCCCTCCCAGCTCC	2	I
301	AC207233.4	33141	33563	422	ACTGCAGGTAGGGATGAAAGTGGTAATCTGAACTGTTAGCACAAATTTAATATTTTAAAATAAATATGTATAAAATTTGATGGTGATTTTGTGTTATGTTCTCAAGCACATTATTACAAATAAGAATAAAATATTACATAAATTGTTTTATGTATTATTTGCTCCCTACAACAAAAAAAGTTGAAAAAATTACCGAATTTGTTTTCGAATCAATACCGAATTTTATATCTATCATTTGAGAAAATATATGATGAATTTGAGGATAAAATTTTATGAATCTTTACAAGCTCAATGTTATAAACAAGAATACAAATTTGTATAGTGCATTATATATACTATTTATTCGCAATCAAAGAAAAAACGACTAAAAAGCTGATTACCGAATAAATACTGTTTCTG…	2	R
302	AC201903.3	75787	76205	418	CCCTAAACTAGGGATGAAAACGGTCGGAAACGGTATTTATTTGATAATCAGTTTTTTGTCATTTTCCTTTCACTGCAAATAAATAGGATATAGAATCTAATATACAAATTTATATTCTTGTTTTTAACATTGAGCTTGTAAAGATTCATAAAAGTTAAACCTCAAATTCATCCTATATTTTCTCAAATGATAGATATAAAATTCGGCATGGATTCGAAAACAAATTCGGTAATTTTTCACTTTTTTTGTTGTAGGGAGCAAATAATACATAAAACAATTTATGTAATGTTTTATTCTTATTTGTAATAATGTGCTTGATAGCATAAGAAAAGATCAACATCAAATTTTATACATATATATTTTAAAATATTAAATTTTATCCTAACAGTTCGGATTAAC…	2	I
303	AC195235.3	78240	78661	421	GACGGGATATCACATGAAAACGGTCGGAAACGGTATTTATTCGGTAATCAGTTTTTTGGTCGTTTTTCTTTGATTGCGAATAAATAGGATATAGAATATACAATACAAATTTGTATTCTTGTTTTTAACATCCAGCTTATTAAGATTTATAAAAGGTAAATCTCAAATTCATCCTATATTTTCTCAAATAATAGTTATAAACTTCGGTATGAATTCGGAAACAAATTCGGTAATTTTTTCAACGTTTTGTGTTGTAGGGAGCAAATAATACATAAAACAATTTATGTAATATTTTATTCATGTTTGTACTAATGTGCTTGATAACATAAGAAAAGATCAACATCAAATTTTATACGTATCTATTTTAAAATATTAAATTTGTTCTAACAGTTCGGATTA…	2	I
304	AC195883.1	122499	122920	421	ATGTCCTAGAGGGATGAAAGTGGTAATCCGAACTATTAGAACAAATTTAATATTTTAAAATAGATATGCATAAAATTTAATGTTGATCTTTTCTTATGTTATTAAGCACATTAGTACACATATGAATAAAATATTACACAAATTGTTTTATGTATTATTTGCTCCCTACAACACGAAACGTTGAAAAAATTACCAAATTTATTTCCGAATCCATACCGAAGTTTATATCTATTATTTGAGAAAATATAGGATGAATTTGAGATTTACCTTTTATGAATCTTTATAAGCTGGATGTTAAAAACAAGAATACAAATTTGTATTGTAGATTATATATCCTATTTATTCGTAATCAAAGAAAAACGACTAAAAAACTGATTACCGAATAAATATCGTTTCCGA…	3	I
305	AC200876.4	81333	81754	421	GGATCGTAAAGGGATGAAAATGGTCGGAAATGGTATTTATTCGGTAATAAGTTTTTTAGTCGTTTTTCTTTGATTGCGAATAAATAGAATATAGAATCTACTATACAAATTTGTATTCTTGTTTTTAACATCCAGCTTGTAAAGATTCATAAAAGATAAACCTTAAATTCATCCTATATTTTCTTAAATAATAGATATAAACTTCGGTATGGATTCAGAAACAAATTCGGTAATTTTTTCAACTATTTGTGTTGTAGGGACCAAATAACATATAAAACAATTTATGTAATATTTTATTCATATTTGTACTAATGTGCTTGATAACATAGGAAAAGAGCAACATCAAATTTTATACATATCTATTTTAAAATATTAAATTTGTCCTAACAGTTCGGATTA…	3	I
306	AC200324.4	160393	159982	411	GCGTGGATAAGGGATGAAAGTGGTAATCCGAACTGTTAGAACAAATTTAATATTTTAAAATAGATATGTATAAAATTTGATGTTGATCTTTTCTTATGTTATCAAGCACATTAGTACAAATATGAATAAAATATTATGTAAGTTGTTTTATGTATTATTTGCTCCATACAACACAAAAAGTTGAAAAAATTACCGAATTTGTTTCCGAATCCATACCGAAGTTTATATCTATTATTTGAGAAAATATAAGATGAATTTGAGGTTTACCTTTTATGAATATTAACAAGCTAGATGTTAAAAACAAGAATACAAATTTGTATTGTATATTCTATATCCTATTTATTCGTAATCAAAGAAAAAACTGATTACCGAATAAATACCGTTTCCGACCGTTTTCAT…	3	R
307	AC211403.4	180201	180621	420	GCTGCCACCAGGGATGAAAACGGTCAGAAACAGTATTTATTAGGTTATCAGCTTTTTGGTCGTTTTTCTTTGACCATGAATAAATATGATATAGAATCTACTATACAAATTTGTATTCTTGGTTTTAACATTGAGCTTGTAAAGATTAATAAAAGGCAAACCTCAAATTCATCCTATATTTTGTCAAATGATAGATATAAAAATTGGTATGGATTCAGAAACAAATTATGTAATTTTTTCACCTTTTTGTTGTTGGGAGCAAATAATGCATAAAACAATTTATGAAATATTTTATTCTTATTTTGTAATAATGTACTTGTTAACATAAGAAAGGATCAACATCAAATTTTATATATATCTATTTTAAAATAATAAATTTGTCCTAACAGTTCAGATTAC…	3	R
308	AC205270.3	93196	93601	405	ACGAGCTATAGGGATGAAAACATATACTTATTCGAATATCATTTTTATCTTTTTTCTTTGATTACAAATAAATAGGATATAAAATCTGTTATGTAAATTCTTATTCTTGTTTTTAGCATTGAGCTTGTAAAAAATTATAAAATATAAACCTCAAATTTATCATATATCGTTTTTGAATTATAGACAAAATTCGGATACAGATTTGAGTACGGATTTGAATATTTTCACTTTTTTGTTGTAGGAGGCAAATAATGCATAAAACAATTAATACAAAATTTTATTCTTATTTATAATAATGTGCTTGATAACATAAGAAAAGATCAACATTAAATTTCATACATATCTATTTTAAAATATTAAATTTGTTCTAACAATCCAGATGCTCACTTTTATCTCTAA…	4	I
309	AC212285.2	14862	15273	411	ACCTTAGACAGGGATGAAAGTGTTAATCCGAACTGCTAGAATAAATTTAATATTTTTAAATATATATGTATAAAACTAGATGTTAATCTTTTACTATGTTATCCAGCACATTAGTACAAATCTAAATAAAATATTATATAAGTTGTTTTATGTATTATTTGCTCCCTACAACACAAAAAGTTAAAAAAATTCCCGCATTTGTTTCCGAATCCATACCGAAGTTTATATATATCATTTGAGAAAATGTCGGATGAATGTGAGGTACTCCTGTAATGAATCTGAATCAGCTTGATGTTAAAAACAAGCATACAAATTTATAGGGTATATTCTATACACTATTTATTCGCAATCAAAGAAAAAACTGATTACCGAATAAATGCCGTTTCCGACCGTTTTCAT…	5	I
310	AC209374.3	101337	101757	420	ACAATGTGGAGGGATGAAAACGGTCGGAAACGGTATTTATTCGGTAATCAGTTTTTAGTCGTTTTTCTTTGGTTGCGAATAAATAGGATATAGAATCTACAATACAAAATTGCATTCTTGTTTTTAACATCCAGCTTGTAAAGATTCATAAAAGGTAAACCTAAAATTCATTCTATATTTTCTCAAATAATATATATAAACTTCGGTATGGATTCGGAAACAAATTCGGTAATTTTTTTAACGTTTTGTGTTGTAGGGAGCAAATAATACATAAAACAATTTATGTAATATTTTATTCATATTTGTACTAATGTGCTTGATAACATAAGAAAAGATCAACATTAGATTTTATGCATATCTATTTTAAAATATTAAATTTGTTCTAACAGTTCGGATTAC…	5	G
311	AC203307.4	117910	118321	411	TGGAATAACAGGGATGAAAGTGGTAATCCGAACTGTTAGGACAAATTTAATATTTTAAAATAGATATGTATAAAATTTGATGTTGATCTTTTCTTATGTTATCGAGCATATTAGTACAAATATGAATAAAATATTACATACATTGTTTTATGTATTATTTGCTCCCTACAACACAAAAAGTTGAAAAAATTACCGAATTTATTTCCGAATCCATACCGAAGTTTATATCTATTATTTGAGAAAATATAGGATGAATTTGAGGTTTACCTTTTATGAATCTTAACAAGCTGAATGTTAAAAACAAGAAAACAAATTTGTATTGTATATTCTATATCCTATTTATTCGAAAAACGACTAAAAACTGATTACCGAAAAAATACCGTTTCCGACCGTTTTCAT…	6	R
312	AC193647.3	66405	66003	402	CTGATGTTAAGGGATGAAAGTGGTAATCCGAACTGTTAGAACAAATTTAATATTATAAAATAGATACGTATAAAATTTGATGTTGATCTTTTCTTATGTTATCAAGCACATTAGACAAATATGAATAAAATATTACATAAATTGTTTTATGTATTATTTGCTCCCTACAACATAAAAAGTTGAAAAAATTACCGAATTTGTTTCCGAATCCATACCGAAGTTTATATCTATTATTTGAGAAAATATAGGATGAATTTGAGATTTACCTTTTATGAATCTTAACAAGTTGGATGTTAAAAACAAGAATACAAATTTGTATTGTATATTCTATATCCTATTTATTCGCAATAAAAGAAAAACGACTAAAAAATTGATTACCGAATAAATACCGTTTCCGAC…	7	I
313	AC212287.4	7885	8294	409	ATATTTGAAAGGGATGAAAGTGGTAATCCGAACTATTAAAACAAATTTAATATTTTAAAATAGATATGTATAAAATTTGATGTTAATCTTTTCTTATGTTATCAAACACATTAGTACAAATATGAATAAAATATTATATAAGTTGTTTTATGTATTATTTGCTCTTTACAACAAAAAAGTTGAAAAAATTACCGAATTTGTTTCTGAATCCATACCGAAGTTTATATCTATTATTTGAGAAAATGTAGATGAATTTGAGGTTTATATTTTATGAATCTTAATAAGCTGGATGTTAAAAACAAGAATACAAATTTGTATTGTGTATTCTATGTCCTATTTATTCGCAATCAAAGAAAAAACTGATTACCGAATAAATACCGTTTCCGACCGTTTTCATCC…	8	I
314	AC186786.3	109181	109602	421	CTTGGCATTAGGGATGAAAACGGTCGGAAACGGTATTTATTCGGTAATCAGTTTTTTGGTCGTTTTTCTTTGATTGCGAATAAATAGGATATAGAATATACAATACAAATTTGTATTCTTGTTTTTAACATCCAGCTTGTTAAAAATCATAAAAGGTAAATCTCAAAATCATCCTATATTTTCTCAAATAATAGTTATAAACTTCGGTATAGATTCGGAAACAAATTCGGAAATTTTTTCAACGTTTTGTGTTGTAGGGAGCAAATAATACATAAAACAATTTATGTAATATTTTATTCATATTTGTACTAATGTGCTTGATAACATAAGAAAAGATCAACATCAAATTTTATACGTATCTATTTTAAAATATTAAATTTATTCTAACAGTTCGGATTA…	8	R
315	AC200610.4	53429	53851	422	CAGTAATATAGGGATAAAAGTGGTAATCCAAACTGTTAGGACAAATTTAATATTTTAAAATAAATATGTATAAAATTTGATGTTAATCTTTTCCTATGTTATCAAACACATTAGTACAAATATAAATAAAATATTACATAAATTGTTTTATATGTTATTTGTCCCTACAACACAAATAGTTGAAAAAATTACCGAATTTGTTTCCGAATCCATACCGAAGTTTATATCTATTATTTAAGAAAATATAGGATGAATTTAAGGTTTATCTTTTATGAATCTTTACAAGCTGGATGTTAAAAATAAGAATACAAATTTGTATGGTAGATTCTATATTCTATTTATTCGTAATAAAAGAAAAAACGACTAAAAAACTTATTACCGAATAAATACCGTTTCCGA…	8	I
316	AC212230.3	77660	78232	572	ATATTTTTTAGGGATGAAATTTAAAGAACGTTGCTATAGACAGCCTTAAGAGCTCCTTTAGCAAGCTTCAGCTCTAGTTTTTCTCTGGCAAAAAAACCAAAGCCCTTTAAAACGGCTTGCCGTGAAAACTATCTAAAAGTCAGAGCCATTTTTTACTACAAAGACAAAGAAAAGGCTATAAATAATAGCTTCACATATCCGAAGTGTTAGAACAAATTTAATATTTTAAAATAGATATTATACAATTCGATGTTGAACTTTTCTTATGTTATCAAGCACATTATTACAAATAAGAATAAAATATTGCATAATTTGTTTTATGTATTATTTGCTCCCTACAACAACAAAAAATTTAAAAATTACCAAAATTGTTTCTGAATCCATATCGAAGTTTATATC…	8	I
317	AC191082.3	101849	102251	402	GCGAGGGGTAGGGATGAAAGTGGATATCTGAATTGTTAGGACAAATTTAACATTTCAAAACAGATATGTATGAAATTTGATGCTGATCTTTTATTATGGTATCAAACACATTATTATGAATAAGAATAAAATTTTACATAAATGTTTTATGTATTATTTGTTCTGTACAACAAAAAGGTGAAAAATATCCGAATATGTATTCGAATTTTATATCTATCATTTGAGAAGATATATGATAAATTTTGGGTTTACCTTCTATGAATCTTTACAAGCTCTATGCTAAAAACAAGAATACGAATTTGTATAATAGATTGTATATATCCTATTTATTCACAATCAAAGAAAAAAAGAAATAAAAAATTGATATCCGAATAAGCAACCGTTTTCATTCCTAGCGAG…	8	G
318	AC203749.4	149587	149998	411	GCTGCAGCTAGGGATGAAAGTGGTAATCCGAACTGTTAGAACAAATTTAATATTTTAAAATAGATATGTATAAAATTTGATGTTGATCTTTTCTTATGTTATAAAGCACATTAGTACAAATGTGAATAAAATATTATATAAGTTATTTTATGTATTATTTGCTCCCTACAACACAAAAAGTTGAAAAAATTACCGAATTTGTTTTCGAATCCATACCGAAGTTTATATTTATTATTTGAGAAAATGTAGGATGAATTTGAGGTTTATCTTTTATGAATTTTAACAAGTTGGATGTTTAAAACAAGAATACAAATTTGTATTGTATATTCTATATCCTATTTATTCACAATCAAAGAAAAAACTGATTACCGAATAAATACTGTTTCCGACCGTTTTCAT…	9	R
319	AC198892.3	115110	115514	404	CATTCCTATAGTGGTAACCCAAATTGTTAGTATAAATTTAATATTTTAAAATAGTTATGTATAAAATTTGATATTGATCTTTTCTTATGTTATCAAGCACATTGTTACAAATAAGAATTAAATATTACATAAATTATTTTATTTATTATTTGCTCCCTAAAAGTTGATAAAATTATCGAATTTGTTTTCGAATCCATACCAAATTTTATTTCTATCATGTGAGAAAGTATAGAATGAATTTGCGGTTTACCTTTTATGAATCTTTAAAAGCTCAATATTAAGAACAAGAATACACATTCATACAGTATATTATATATTCTATTTATTCGCAATCAAAGAAAAACCACTAAAAAACTGATAACCGAGTAAATATATTTTCCGACTATTTTCATCTCTAAT…	9	I
320	AC197742.3	93031	93452	421	GTTCTTCATAGGGATGAAAACGGTCGGAAAAGGTATTTATTCGGTAATCAGTTTTTTAGTCGTTTTTCTTTGATCGCGAATAAATAAGATATAGAATATACAATACAAATTTGTATTCTTATTTTTAACATCCAACTTGTTAAGATTCATAAAAGGTAAATCTCAAATTCATCCTATATTTTCTCAAATAATAGATATAAATTTCGAAATGGATTCGGAAACAAATTCGGTAAATTTTTCAACTTTTTGTGTTGTAGGGAGCAAATAATACATAAAACAATTTATATAATATTTTATTTATATTTGTACTAATGTGCTTGATAACATAAGAAAAGATCAACATCAAATTTTATACGTATCTATTTTAAAATATTAAATTTGTTCTAACAGTTTGGATTA…	10	I
321	AC191693.3	40529	40936	407	GATTGTTGGAGGGATGAAAAACGTGTACATATTCTGATATTAATGTTTTAAATTTTTTATAGTGAATAAATATGATATAGAATCTGCTATACAAATTGATATTTTTGTTTCTAGTATTGAGCTTGTACATATTTATAAAACATAAACCTTAAATTTATTTTATATATTTTTAAATAATAAATATAAAATTTGGTATCATTCAGATATGGATATGAATACTTTTTCAATTTTTTTTGTTGTAGGGAGCAAACAACGTATAAATTAATTTATACAAAATTTTGTTTTTATATGTAATAATGTGATTGATAACATAAGAAAAAAATAACATCAAATCCCGTTTATATCTATTTTAAAATATTGGATTTTTTTCTAAGAGTTCGCGTAGCCGTTTTTATCCCA…	2	I
322	AC194275.3	116183	127413	11230	CTTGAAGGTAGGGATGAAAGTGGTAATCCGAACTGTTAGAACAAATTTAATATTTTAAAATAGATATGTATAAAATTTGATGTTGATCTTTTCTTATGTTATCAAGCACATTAGTACAAATATGAATAAAATATTATATAAGTTATTTTATGTATTATTTGCTCCCTACAACACAAAAAGTTGAAAAAATTACCGAATTTATTTCCGAATTCATACCGAAGTTTATATGTCACACCCGACTTTAAGGAACAAAGCCAGGTGCATCTCATACATGCGCCAAGAAGACAACATATATAATAACAGAGTGTATAGAGATAAATGTTATAAAACATCAGAGTATTTATTACATAGCGGAAGACTTATTACAAAATAAAAGAATAAACATAAAACGAACTAAGG…	1	R	LTR
323	AC195803.2	20447	21249	802	CTTACGAATAGGGATGAAAACAGATACTTATTTGGATACCAGTTTTTTTTTGCCTTTTCTCTTTGATTGTGAATAAATAGGATATAGAATCAGCTATGCAATTCATATTCTTGTTTTTAGCCTTGAGCTTATAAAGATTCATAAAAAGTAAATCACAAATTTATCATATATCTTTGCAAATGATAGATATACAATTCGGATACAGATACTTTTTCACCTTTTTTGTTGTAGGGAGCAAATAATGTATAAAAACTTATTCTTATTTATAATAATGTCCTTGATAACATAAGAAAAGATTAGCATCAAATTTCATACATATATATTTTAAAAGGGGCAATTATGATTATACCCTTCTCTGGCCTTGCAATTGTGATTTTACCCCTTGTTTTTAAAATTTGT…	2	G	Intergenic Seq
324	AC205607.3	117219	122849	5630	ATACTGAATAGGGATGAAAACGGTCGGAAACTGTATTTATTCGGTAATCAGTTTTTTAGTCGTTTTTCTTTGATTGTGAATAAATTAAATAGGATATATAATCCATAATAAATTTTGTATTCTTGTTTTTAACATCCAACTTGTAAAGATTCATAACAGATAAACCTTAAATTCATCCTATATTTTCTCAAATAATAGATATAAACTTCGGTATGGATTCGGAAACAAATTCGGTAATTTTTTTTAACTATTTGTGTTGTAGGGACCAAATAATATATAAAAAAATTTATGTAATATTTTATTCATATTTGTACTAATGTGCTTGATAACATAAGAAAATATCAATATCAAATTTTATATATATCTATTTTAAAATATTAAATTTGTGCTAACAGTTCG…	4	I	LTR
325	AC194591.2	63887	68061	4174	GTAATCACTAGGGATGAAAGTGGTAATCCTAACTGTTAGGACAAATTTAATATTTTAAAATAGATATGTATAAAATTTGATGTTGATCTTTTCTTATGTTATCAAGCACATTAGTACAAATATGAATAAAATATTACATACATTGTTTTATGTATAATTTTCTCCCTACAACATAAAAAGTTGAAAAAATTACCGAATTTATTTCCGAATCCATACCGAAGTTTATTTCCTTCTCTTTAAAGCAGCAAGGAATCCGCCTCCCCCGTGCGTCCACGTCGTCAAAAATTTTCTTTGCCGTTCGATAGACATCCAGTGGTGGCAGCGTTCTCCCCCTGTCCGTTGTTTGTAGATGGTTCCAGGTCTCTCTTCAAGTCTCACGCTCTCCTTCATCCCAACGTC…	5	R	Intergenic Seq
326	AC207222.3	79183	88787	9604	GTTGTAGTTAGGGATGAAAACGGTCGGAAACGGTATTTATTCGGTAATCAGTTTTTTAGTCATTTTTCTTTAATTGCGAATAAATAGTGAAAGTCGCCTAGAGGGGGGCGTGAATAGGGCGAATCTGAAATTTACAAACTTAATCACAACTACAAGCCGGGTTAGCGTTAGAAATATAAACGAGTCCGAGAGAGAGTACAAAACAAATCGCAAGCGAATAAAGAGTGTGACACGCGGATTTGTTTTACCGAGGTTCGGTTCTCGCAAACCTACTCCCCGTTGAGGTGGTCACAAAGACCGGGTCTCTTTCAACCCTTTCCCTCTCTCAAACGATCCCTCGGACCGAGTGAGCTTCTTCTTCTCAATCAAACGGGAACAAAACTTCCCCGCAAGGACCAC…	5	R	LTR
327	AC202071.2	34550	55528	20979	TCTATAGCTAGGGATGAAAACGGTCGGAAACGGTATTTATTCGGTAATCAGTTTTTTCTTTGATTGTGAATAAATAGGATATAGAATATACAATACAAATTTGTATTCTTGTTTTTAACATCCAGCTTGTTAAGATTCATAAAAGATAAACCTCAAATTCATCCTACATTTTCTCAAATAATAGATATGTAAAGCCCTAAAATTGGTAAAAGGGAAAAATAATAAAATAAATAAATAAAGGAATAAAATAGTAAAGTGAAATATCTCAAATTATACCTGAGCTTTGAATTTTGAATACATAATTTTGAAACCAAGAATTAACATAGAAAATAAATAATAGAAAGATACTCCATTGATTTGTTCTCCTCCTAAATTATACATACTCTTAAAACAATCAAG…	5	I	LTR
328	AC200609.4	170593	195441	24848	CTGAAAATTAGGGATGAAAGTAGTGTCGGGGACCATAATTAGGGGTACCCTCAAGGCTCCTAATTCTCAGCTGGTAACCCCCATCAGCATAAAGCTGCAAAGGCCTGATGGGTGCGATCAAGCCAGGGATCAGTCCATTCGAAGGACTCGATCACGCCTCGCCCGAGCCTAGCCTCGGACAAGGGCAGCCGACCCCGGAGGATCTCCGCCTCGCCCGAGGCCCCCCTCCAGCGGCGAATACGTTATCGGCTCGCCCGAGGCCCTGTCTTCGCCAAGAAGCAACCCCGACCAAATCGCAGGAGCATTTAATGCAAAGGTGGCCTGACACCTTTATCCTGACACGCGCCCCTCAGCTGACAGAGCCGAAGTGACCGCCGTCACTTCGCCGCTCCACTGACC…	6	I	LTR
329	AC205112.4	34005	40401	6396	CAGGCAGATAGGGATGAAAACAGTCGGAAACGGTATTTATTCGGTAATCAGTTTTTTGGGCGTTTTTCTTTGATTGCGAATAAATAGGATATATAATGCACTATACAAATTTGTATTCTTGTTTATAACATTGAGCTTATAAAGATTCATAAAAGTTATTCATCATATATTTTCTTAAATGATAGATATAAATTTCGGTATGAATTCGAAAACAAATTCAGTAATTTTTTCAACTTTTTATGTTGTAAGGAGCAAAAAAATACATAAAACAATTTATGTAATATTTTATTCTCATTTGTAATAATGTGTTTGAGAACATAACACAAGATCACCATCAAATTCTATATGTAAGAATAGTAGAGAATATGCAGAAAGCAGTACCTCTCCCAGGAGGTTGCC…	Unknown	R	LTR
330	AC190623.3	86071	87633	1562	AACGTGAATAGGGATGAAAACGAATTCTTATTCGGATATCAATTTTTTTTATCTTTTCCCTTTGGTTGTGAATAAATAGGATATAGAATCTGCTATGCAAATTTTTATTCTTGTTTTTAACATTGAGCTTGTAAAGATTTATATAAGGTAAATCTCAAATTTATCGTATACCTTCTCAAATAATGGATATAAAATTCGAATACGGGTACAGATACTTCTTCGCATTTATTGTTGTAGGGAGCAAATCATAGTCACAAAGTTCCCGGGTCGATAGGGTCAAGGGACGTGGTACCAAGGTTTTAAAGTCGGCTAGTCGACTCTAGTCGCCTGAGCACCGATAAGGTGACTAATCGTGATTAGTCGTCGATTTGCTCGATTAGTCGAGTCTAGTCGACTCCT…	3	G	Intergenic Seq
331	AC217531.3	47229	45594	1635	ACTAGAGGTAGGGATGAAAACGGTCGGAAATGGTATTTATTCGGTAATCGGTTTTTTAGTCGTTTTTCTTTGATTACGAATAAATATGATATATAATGCACTATACAAATTTCTATTCTTGTTTATAACATTGAGCTTGTAAAGATTCATAAAAGTTTATCCTCAAATTCATCATATATTTTCTCAAATGATAGATATAAAATTCGGTATGAATTCGAAAACAAATTCGGTAATTTTTTCAATTTTTTTGTTGTATGGAGCAAATAATACATAAAACAATTTATGTAATATTTTATTCACTGTCTGAACTGGAAGACTGAACCTGAAACTCTTGATGATTGAAAGTCTAAATCTAGGGAGGGTGGCGCTTCACTGGCCTTGTAGCGCTGGACTGTTGGA…	6	I	Intergenic Seq
Green	newly identified Ds	143
Red	fully annotated previously	184
Yellow	partially annotated previously	4
I	Intergenic DNA
R	Repetitive DNA
G	Gene
G200	Within 200 bp of a gene

## Sheet: ST3. Ds2
Table S3. Description of Ds2 elements
Ds2 Number	GenBank Accession Number	Start	End	Length	Sequence of Ds2 element plus 8-bp TSD	Chromosome	Nature of Ds2 Insertion Site	Sequences inserted into Ds2 elements
1	AC194008.3	13212	14378	1166	CAATAATCTAGGGATGAAAACGGTCGGGAACGGTCGGAAAAATACCTCTACCGTTTTCATTTTCATATTCAACTTGTGGGACGAAAACGAAAACGGGATATATCGGTAACGAAAACGAACGGGATAAATACGGGAATCGAAAAACGATACGATCCGGTCGGGTAAACGTCGAAATCGGACGGGAACCGGTAATTTTGTTCGGTAAAATCACACCATGAAACCATATATTCAAAACTTAACAATAAATAAAAAATTGCAAACACAAGTCTTAAATAAACATAGATATAGATAAAAGCCATGTAAATCCAGAGCACACATAGATTAATGTAGCACATAAGTCTTGGGCTCTTGGCTAACATAAGAAGCCATATAAGTCTACTAGCACACATGACACAATAT…	1	I
2	AC203751.3	128687	130211	1524	CGGATACCTAGGGATGAAAACGGTCGGGAACGGTCGGTAAAATACCTCTACCGTTTTCATTTTCATATTTAACTTGCGGGACGAAAACGAAAACGGGATATATCGGTAACGAAAACGAACGGGATAAATACGGTAAGCGAAAACCGATACGATCCGGTCGGGTTAAAGCCGAAATCGGACGGGAACCGGTATTTTTGTTCGGTAAAATCACACCATGAAAACATATATTCAAAACTTAAAAACAAATATAAAAAATTGTAAACACAAGTCTTAATTAAACATAGAAAAAAGTCATATAAATCTGGAGCACACATAGTTTAATGTATGGAGTGTTTGGTTTGAGGAACGATATAGTTCATCATCTTCTCACTCCTCACTTTTTTGTTTGGTTTGTGGAAT…	1	R
3	AC191653.3	70268	72417	2149	CCAATGAGTAGGGATGAAAGTAGGATGGGAAAATCCCAAACCGACCGCTATCGTATATCCGTTTGTATTAGTTTTGTCCCGATCGTTTTCGAACCCGATTTAAAAAACGAAAACGGGATATGTAAAACGGTAAACGAAAACGGTAGAGCTGTTTTCCCGACCGTTTAACCGGGATCCCGTTTTGTATTATGTATTTTGTAATTCGGGAAAACTTCAATATGGCCTCCTCCAGATAGTGACAACTTCTAGGCCCAGCCCATCTAAGCCGCGTCTAAACCTAATTCAAATCACACGATGTCGTGGCCTGGCCTCTGTCTCTCCACGCCGCCGCTAGCCAGAGCCAAGCTACTGCTTTGCTTCCTGCTGACTTGCTCATCGCCGCCGCTAGCCTAGCCCGCT…	1	R
4	AC211408.3	162417	163449	1032	CTCATGCGTAGGGATGAAAACGGTCGGGAATGGTCGGTAAAATACCTCTACCGTTTTCATTTTCATATTTACCTTACGGGACGAAAACGAAAACGGGATATATCGGTAACGAAAACGAACGGGATAAATACGGGAATCGAAAACCGATACGATCCGGTCAGATTAAAGCCGAAATCGGACGGGAACCGGTATTTTTGTTCAGTAAAATCACACCATGAAACCATATATTCAAAACTTAACAACAAATATAAAAAATTATAAACACAAGTTTTAATTAAACATAGATAAAAGCCGTATAAATCCGGAGCACACATAGTTTAATGTAGCACATAAGTGATAAGTTTTAGGCTCTTGGCTAACATAAGTGATAACTCTTAGCCTCTTGGCTAACATAAAAAG…	1	I
5	AC177907.4	87226	88520	1294	GATAAAACTAGGGATGAAAACGGTCGGGAACGGTCGGTAAAATACCTCTACCGTTTTCATTTTCATATTTAACTTGCGGGACGAAAACGAAAACGGGATATATCGGTAACGAAAACGAACGGGATAAATACGGTAAGCGAAAACCGATACGATCCGGTCGGGTTAAAGCCGAAATCGGACGGGAACCGATATTTTTGTTCGGTAAAATCACACCATGAAAACATATATTCAAAACTTAAAAACAAATATAAAAAATTGTAAACACAAGTCTTAATTAAACATAGAAAAAAGCCATATAAATCTGGAGCACACATAGTTTAATGTAGCACATAAGTGATAAATCTTGAGCTCTTGGCTAACATAAGAAGCCATATAAGTTTACTAGCACACATGACATAA…	2	I
6	AC182622.3	123803	124913	1110	CCTGTCTGTAGGGATGAAAGTAGGATGGGAAAATCCCGAACCGACCGTTATCGTATAACCGATTTTGTTAGTTTTGTCCCGATCGATTTCGAACCCGATGTAAAAAACGAAAACGGAACGAAAATGAGATATACAAAACGGTAAACGGAAACGGAAACGGTAGAGCTGTTTTTCCGACCGTTTAACCGGGATACCGTTTTTAATCGGGATGATCCCGTTTTGTTACCATATTTTATAATTCGGGAACACTAGGCCCAGCCCATCTAAGCTCAAACCTAACCAGCTAACCTAGTGATCCACACGCCGCCGCCCTCTCTCCAAAGTCCAAACGCCCGTCGCCCAGCACGGCAGGTCGGCAGCACATTCCTCTCCCAGTCCCAGGTCCCAGCCTCCGGCGGT…	2	G
7	AC198135.3	47632	48920	1288	GTGGTATGTAGGGATGAAAGTAGGATAGAAAAATCTCGTACCGACCGTTATCGTATAACCGATTTTGTTAGTTTTGTCCCGATCGTTTACGAACCCGACGTAAAAAACGAAAACGGGATATACAAAACGGTAAACGGAAACGGAAACGGTAGAGCTGTTTTACCGACCGTTTAACCGGGATCCCATTTTTTAATCGGGATGATCCCGTTTTGTTACCGTATTTTGTAATTCGGAATCACTTCAATATAGACAGCTATAGGCATCACTTTGAGGCCCAGCCCATCTAAGAAAAACCTAACGCGCTGTTCTGCTCTCAGGCGCCACCGTCCGCACTCCTCTCTCCCAGCTCGCTGCCGTAGTGTCGTCAGCCCGTCACTCCCAGGCGCCGGCGCGCCGCCG…	2	I
8	AC202906.3	138855	140089	1234	ATCTGCTTTAGGGATGAAAACGGTCGGGAACGGTCGGAAAAATACCTCTACCGTTTTCATTTTCATATTTACCTTGCGGGACGAAAACGGGATATATCGGTAACGAAAACGAACGGGATAAATACGGGAATCGAAAAACGATACGATCCGGTCGGGTTAAAGCCAAAATCGGACGGGAACCGGTATTTTTGTTCGGTAAAATCACACCTTGAAACCATATATTCAAAACTTAACAACAAATATAAAAAATTGTAAACATAAGTCTTAATTAATCATAGATAAAAGCCATATAAATCCGGAGCACACATAATTTAATGTAGCACATAAGTATTGGGCTCTTGGCTAACATAAGAAGCCATATAAATCTACTAGCACACATGACACAATATAAAGTTTAAA…	2	R
9	AC193746.3	81508	82688	1180	GCCGGGATTAGGGATGAAAGTAGGATGGGAAAATTCCGAACCGACCGTTATCATATAACCGATTTTGTTAGTTTTGTCCCAATCGATTTCGAACTCGATGTAAAAAACGAAAACGGAACGAAAACGGGATATACAAAACGGTAAACGGAAACGGAAACGGAAACGGTAGAGCTGTTTTTCCGACCGTTTAACCGGGATCCCGTTTTTAATCGGGATGATCCCATTTTGTTACCGTATTTTGTAATTCGGGAACACTAGGCCCAGCCCATCTAAGCCCAAACCTAACCAGCTAACCTAGTGCGGTAGTGCCTGGCAGCCTCGAGTCCTCCACACGCCGTTCATCCTGCTCTCCACACGCCGCCGCCCTCTCTCCAAAGTCCAAACGCCCGTCGCCCAGCA…	3	I
10	AC210142.3	77088	78387	1299	GGCCGACCTAGGGATGAAAGTAGGATGGAAAAATCTCGTACCGACCGTTATCGTATAACCGATTTGGTTAGTTTTGTCCCGATCGATTTCGATCCCAACGTAAAAAACGAAAACGGGATATAGAAAACGGTAAACGGAAACGGAAACGATAGAGTGGGTTTCCCGACCGTTTAGCCGGGATCCCGTTTTTAATCGGGATGATCCCGTTTTATTACCGTATTTTATAATTCGGGGTCACTTGAATATAGCCTGCTCCAAATCTCCAATCCAGACAACACTTTGAGGCCCAACCCATCTAAGAAAAACCTAACCTAGCACTGTCTCTCCCAGCTATAACGCAACGCCGCCGCCCGTCCCTAGCCCAAGCTCCCAGCCGTAACGCCACCGCTCGTCCCTAGG…	3	R
11	AC185300.4	34117	35764	1647	CCAACAAGTAGGGATGAAAATGGTCGGGAACGGTCGGAAAAATACCTCTACCGTTTTCATTTTCATATTTACCTTGCGGGACGAAAACGAAAACGGGATATATCGGTAACGAAAACGAACGGGATAAATACGGGAATCAAAAAATGATGCGATCCGGTCGGGTAAATGTCAAAATCGGACGGGAACCGGTATTTATGTTTGGTAAAATCACACCATAAAACCATATATTCAAAACTTAACAATAAATAAAAAAATTGCAAACACAAGTCTTAATTAAGCATAGATAAAAGTCATGTAAATCCGAATAGTGTAATGTAGCACATAAGTCTTGGTCTCTTGGCTAACATAAGAAACCATATAAGTCTACTAGCACACATGACACAATATAAAGTTTAGAAT…	4	I
12	AC215609.3	157463	158260	797	CATAAGGGTAGGGATGAAAATAGGATGGGAAAATCTCGAACCGACCGTTATCGTATAACCGATTTTGTTAGTTTTGTCCCGATCGATTTCGAACCCGATGTAAAAAACGAAAACGGGATATACAAAACGGTAAACGGAAACGGTAGAGTTCTTTTCCCGACCGTTTAACCGGGATCCCGTTTTTAATCGGGATGATCCCGTTTTGTTACCGTATTTTGTAATTCGGGAACACTTCAATTCGTAAACGATACATGGTAAACGGAACGACTGCTTGTTGCTCGGACATACTACTTGTTGCCTTGCTATTCACTTGACTGTTGGTGCATAGCTGTTGTTGTTTGATACTCCTTGCATACCAATTCATGTTGTATATGTATTTATCCAAAACTGACTTATTTT…	4	I
13	AC200316.3	103329	116047	12718	ACAATCAGTAGGGATGAAAACGGTAGGGAACAGTCGGAAAAATACCTCTACCGTTTTCATTTTCCATTTTCATATTTAACTTGCGGGACGAAAACAAAAACGGGATATATCGGTAACGAAAACGAACGGGATAAATACGGGAATCGAAAACGAAATCGGACGGGAACCGATATTTTTGTTTGGTAAAATCACACCATGAAACCATATATTCAAAACTTAACAAAAATAAAAAATTGCAAACCCAAGTCTTAATTAAACATAGATAAAAGCCATGTAAATCCAGAGCACACATAGTTTAATGTAGCACATAAGTCTTGGGTAGGCTCTTGGCTAACATAAGAAGCCATATAAGTCTACTAGCACACATGACACAATATTAAGTTTAGAACACATATTCAT…	5	G	LTR
14	AC211273.4	137522	139220	1698	GCTACTGCTAGGGATGAAAACGGTCGGGAACGGTCGGTAAAATACCTCTACCGTTTTCATTTTCATATTTAACTTGCGGGACGAAAACGAAAACGGAATATATCGGTAACGAAAACGAACGGGATAAATACGGTAATCGAAAACCGATACGATCCGGTCGGGTTAAAGCCGAAATCGGACGGGAACCGGTATTTTTGTTCGGTAATCACACCATGAAAACATATATTCAAAACTTAAAAACAAATATAAAAATTGTAAACACAAGTCTTAATTAAACATAGATAAAAGCCATATAAATCCGGAGCACACATAGTTTAATGTAGCACATAAGTGATAAGTCTTGGGCTCTTGGCTAACATAAGAAGCCATATAAGTCTACTACTACTAGCACACATGACA…	5	I
15	AC210858.3	166830	168354	1524	CGGGCGAGTAGGGATGAAAACGGTCGGGAACGGTCGGTAAAATACCTCTACCGTTTTCATTTTCATATTTAACTTGCGGGACGAAAACGAAAACGGGATATATCGGTAACGAAAACGAACGGGATAAATACGGTAAGCGAAAACCGATACGATCCGGTCGGGTTAAAGCCGAAATCGGACGGGAACCGGTATTTTTGTTCGGTAAAATCACACCATGAAAACATATATTCAAAACTTAAAAACAAATATAAAAAATTGTAAACACAAGTCTTAATTAAACATAGAAAAAAGTCATATAAATCTGGAGCACACATAGTTTAATGTATGGAGTGTTTGGTTTGAGGAACGATATAGTTCATCATCTTCTCACTCCTCACTTTTTTGTTTGGTTTGTGGAAT…	5	G200
16	AC225370.2	105207	106239	1032	CCAACACCTAGGGATGAAAACGGTCGGGAACGGTCGGAAAAATACCTCTACCGTTTCCATTTTCATATTTAACTTGCGGGACGAAAACGAAAACGGGATATATCGGTAACGAAAACGAACGGGATAAATACAGGAATCGAAAAACAATAGGATCCGGTCGGGTAAACGCCGAAATCGGACGGGAATCGGTATTTTTGTACGGTAAAATCACACCATGAAACCATATATTCAAAACTTAACAAAAAATAAAAAATTACAAACACAAGTCTTAATTAAACATAGATAAAAGCCATATAAATCCAGAGCACACATAGTTTAATGTAGCATATAAGTCTTGAGCGTGTGAACTAATGTAATGTTTGACTATGAATTCAAAATTCAAAGAGGTACAATGAATTC…	5	I
17	AC206221.3	96058	97412	1354	GTATCCGGTAGGGATGAAAGTAGGATGGGAAAATCTCGTACCGACCGTTATCGTATAACCGATTTTGTTAGTTTTGTCCCGATCGATTTCGAACCCGATGTAAAAAACGAAAACGGAACAAAAACAGGATATACAAAACGGTAAACGAAAACGGAAACGGTAGAGTTGGTTTCCCGACCGTTTCACCGGGATCCCGTTTTTAATCGGTATGATCCCGTTTTATTACCGTATTTTCTAATTCGGGATCACTGCAATATGGCCAGCTCCAACTCCAATCCATAATCACTTTGAGGCCCAGCCCATGTAAGAAAAGCCTAACCTAACGGCTAGCGACGCGTCTCGCCTGGCGCCTGCTCTCTCCCAGGCGGCCAGCCGCACCACACGCCGGATGCCCCACAC…	7	I
18	AC218954.2	105550	106949	1399	GTCTCCAGTAGGGATGAAAACGGTCGGGAACGGTCGGGAAAATACCTCTACCGTTTTCATTTTCATATCTACCTTGCGGGACGAAAACGAAAACGGGATATATCGGTAACGAAAACGAACGGGATAAATACGGGAATCGAAAAACGATACGATCCGGTCGGGTTAAAGCCGAAATCAGACGGGAACCGGTATTTTTGTTCGGTAAATCAACACCATGAAACCATATATTCAAAACTTAACGGCAAATAAAAAATTGTAAACACAAGTCTTAATTAAACACAAATAAAACTATAAAAGCCATGTAAATCCGGAGCACACAAAGTTTAATGTAGCACATAAGTCTTGGGCTCTTGGCTAACATAAGAAGTCATATAAGTCTACTAGCACACATGACACAAT…	7	I
19	AC215872.3	27076	28121	1045	CGTGTCGGTAGGGATGAAAACGGTCGGGAACGGTCGGTAAAATACCTCTACTGTTTTTATTTTCATATTTACCTTACGGGACGAAAACGAAAACGGGATATATCGGTAACGAAAACGAACGGGATAAATACGGGAATCGAAAACCGATACGATCCGGTCGGATTAAAGCCGAAATCGGACGGGAACCGGTATTTTTGTTCGGTAAAATCACACCATGAAACCATATATTCAAAACTTAACAACAAATATAAAAAAATTGTAAACACAAGTTTTAATTAAACATAGATAAAAGTCGTATAAATCCGGAGCACACATAGTTTAATGTAGCACATAAGTGATAAGTTTTGGGCTCTTGGCTAACATAAGTGATAACTCTTAGCCTCTTGGCTAACATAAAAA…	7	I
20	AC198987.2	110648	111953	1305	GGTGGGCTTAGGGATGAAAACGGTCGGGAACGGTCGGTAAAATACCTCTACCATTTTCATTTTCATATTTAACTTGCGGGACGAAAACGAAAACGGGATATATCGGTAACGAAAACGAACGGATAAATACGGTAAGCGAAAACCGATACGATCCGATCGGGTTAAAGCCGAAATCGGACGGGAACCGGTATTTTTGTTCGGTAAAATCACACCATGAAAACATATATTCAAAACTTAAAAGCAAATATAAAAAATTGTAAACACAAGTCTTAATTAAACATAGATAAAAGCCATATAAATCCGGAGCACAAATAGTTTCATGTAGCACATAAGTGATAAATCTTGAGCTCTTGGCTAACATAAGAAGCCATATAAATCTACTACCACACATGACACAAT…	8	G
21	AC200491.3	9582	10978	1396	CCCACGCCTAGGGATGAAAACGGTCGGGAACGGTCGGTAAAATGCCTCTACCGTTTTCATTTTCATATTTAACTTGCGGG ACGAAAACGAAAACGGGATATATCGGTAACGAAAACGAACGGGATAAATACGGTAATCGAAAACCGATACGATCCGGTCG GGTTAAAGCCGAAATCGGACGGGAACCGGTATTTTTGTTCGATAAAATCATACCATGAAAACATATATTCCCTTTCTTAA AACAAATATAAAAATTGTAAACACAAGTCTAATAACGAATCAAGCTGATTCATAGACCCCGNNNNNNNNNNNNNNNNNNN NNNNNNNNNNNNNNNNNNNNNNNNNNNNNNNNNNNNNNNNNNNNNNNNNNNNNNNNNNNNNNNNNNNNNNNNNNN…	8	G200
22	AC214821.3	81685	82806	1121	TTGACGGTTAGGGATGAAAGTAGGATGGAAAAATCCCGAACCGACCGTTATCGTATAACCGATTTTGTTAGTTTTGTCCGGATCGATTTCGAACCCGATGTAAAAAACGAAAATGGGATATACAAAACGGTAAGCGGAAACGGAAACGGTAGTTATTTTTCCGACCGTTTAACCGGGATCCCGTTTTTAATCGGGATGATCCCGTTTTATTACCGTATTTTGTAATTCGGAATCACTTCAATACGGCATGCTCCAATCCAGACATCACTTTGAGACCCAGCCCATATAAACAAAAACCTAACCTAGTATCGTCCTCTCCTCACTCCAGCTCTCTGCTCTCTCCCAGCCGTCGCAAACGCCGCCGTCTGCCCGTGATGCGTCCCTCCACTGCTCCAGCCG…	9	I	gene fragments
23	AC213047.3	165587	166979	1392	GCGGTAGGTAGGGATGAAAGTAGGATGGGAAAATCTCGTACCGACCGTTATCGTATAACCGATTTTGTTAGTTTTGTCCCGATCGATTTCGAACCCGATGCGAAAAAACGAAAACGAGACGAAAATGGGATATACAAAACGGTAAACGGAAACGGTAGAGCTGGTTTTCCGACCGTTTCACCGGGATCCCGTTTTTAATTGGGATGATCCCGTTTTGTTACCGTATTTTCTAATTCGGGGCAATATAGCCAGCTCCAACTCCAATCCATAATCACTTTGAGGCCCAGCCCATGTAAGAAAAGCCTAACCTAGTGGCTAGCGACGCGTCTCGCCTGGCGCCTGCTCTCTCCCAGGCGGCCAGCCGCACCACACGCCGACGCGTCTCGCCTGCTCTCTCCC…	9	I
24	AC193453.3	88546	89619	1073	ACTCCTGTTAGGGATGAAAGTAGGATGGGAAAATCCTGAACCGACCGTTATCGTATAACCGATTTTGTTAGTTTTGTTCCGATCGATTTCGAACCCGATGTAAAAAACGAAAACGGGATATACAAAACGGTAAACGGAAACGGAAACAGTAGAGCTGTTTTTAATCGGGATGATCCCGTTTTGTTACCATATTTTATAATTCGGGAACACTAGGCCCAGCCCATCTAAGCTCAAACCTAACCAGCTAACCTAGTGCTCCACACGCCGCCGCCCTCTCTCCAAAGTCCAAACGCCCGTCGCCCAGCACGGCAGGTCGGCAGCACATTCCTCTCCCAGTCCCAGGTCCCAGCCTCCGGCGGTCCGGCCCTCCGTCGTCCCTCTCCCTCTGACCTCTCCCTC…	10	I
25	AC198785.3	23643	24837	1194	TTCGCAGCTAGGGATGAAAGTAGGATGGGAAAATCCCGAACCGACCGTTATCGTATAACCGATTTTGTTATTTTTGTCCCGATCGATTTCGAACCCGATGTAAAAAACGAAAATGGAACGAAAACGGGATATACAAAACGGTAAACGGAAACGGAAACGGTAGAGCTGTTTTCCCGACCGTTTAACCAGGATCCCGTTTTTAATCGGGATGATCCCGTTTTGTTACCGTATTTTGTAATTCGGGAGCACTAGGCTCAGCCCATCTAAGCCCAAATCTAACCAGCTAACCTAGTGCCTGGCAGCCTCCAGTCCTCCACACGCCGTCCCTCCTGCTCTCCACACGCCGCCGCCCTCTCTCCAAAGTCCAAACGCCCGTCGCCCAGCAGGACAGGTCGGCAG…	10	R
26	AC195357.2	132808	133713	905	CTCCAGCATAGGGATGAAAGTAGATGGGAAAATCCCGAACCAACCGTTATCATATAACCGATTTTGTTAAATTTTTCCGATCGTTTTCGAACCCGATTAAAAAAACGAAAATGGGACGAAATCAGGACGCAAAAAACGGTAAACGAAAACGGTGGATCTGTTTTCCCGATCGTTTAACCGGGATCCCCTTTTAATTCGGGATGGTCCTGTTTTTTACCGTATTTTGCAATTCGGGAAGTGGCCCAGCCTAGCCCATCAATCAAACGCCTCTTGGTCTGGCCTCTCTGGTCTTGGCGAACAACACTACAACAGCGGTTCCCTGGCGGGCTGGCAGCTATGAGGCCCATGGCCCATGAGCTTGCTTTTATGACAACGAAGTCTGACACTTACGTAATGACA…	10	R
27	AC194026.3	46182	47404	1222	ATTGTACATAGGGATGAAAACGGTCGGGGACGGTCGGAAAAATACCTCTACTGTTTTCATTTTCATATTTACCTTGCGGGACAAAAACGAAAACGGGATATATCGGTAACGAAAACGAACGGGGTAAATACGGGAATCGAAAAACGATATGATCCGGTCGGGTTAAAGCCGAAATCGGACGGGAACCGGTATTTTTGTTCGGTAAAATCACACCTTGAAACCATATATTCAAAACTTAACAACAAATATAAAAAATTGTAAACATAAGTCTTAATTAAACATAGATAAAAGTCATATAATCCGGAGCACACATAGTTTAATGTAGGACATAAGTATTGGGCTCTTGGCTAACATAAGAAGCCATTTAAGTCTACTAGCACACATGACACAATATAAAGT…	Unknown	R
28	AC199701.4	7620	8733	1113	AGTCTGAGTAGGGATGAAAGTAGGATGGGAAAATCCCGAACCGACCGTTATCGTATAACCGATTTTGTTAGTTTTGTCCCGATCGATTTCGAACCCGATGTAAAAAACGAAAACGGAACGAAAACAGGATATACAAAACGGTAAACGGAAACGGTAGAGCTGTTTTTCCGACCGTTTAACCGGGATCCCGTTTTAAATCGGGATGATCCCGTTTTGTTACCATATTTTATAATTCGGGAACACTAGGCCCAGCCCATCTAAGCTCAAACCTAACCAGCTAACCTAGTGCTCCACACGCCGCCGCCCTCTCTCCAAAGTCCAAACGCCCGTCGCCCAGCACGGCAGGTCGGCAGCACATTCCTCTCCCAGTCCCAGGTCCCAGCCTCCGGCGGTCGGGCC…	Unknown	R
29	AC197240.3	78516	79794	1278	ACAAGGCATAGGGATGAAAGTAGGATGGGAAAATCCCGTACCGACCGTTATCGTATAACCAATTTTGTTAGTTTTGTCCTGATCGATTTCGAACCCGATGTAAAAAATGAAAACGGAACAAAAACGGAATATACAAAATGGTAAACGGAAACGGTAGAGTGGTTTTCCCGATTGTTTAACCGGGATCCCGTTTTTAATCGGGATGATCCCGTTTTGTTACCGTATTTTGTAATTCGGGATCACTTGAATATAGCCTGCTCCAAATCTCCAATCCAGATAGCACTTTGAGGCCCAGCCCATCTAAGAAAAACCTAACCTAGCACTATCTCTCCCAGCCCCAGGCAGCCAGGCTCCCAGCCGTAACGCAACGCCGCCACCTGTCCCTAGCCTAGGCTCCCA…	Unknown	R
30	AC187262.4	42364	43382	1018	CTTGCGGCTAGGGATGAAAGTAGGATGGGAAAATCTCGTACCGACCGTTATCGTATAACCGATTTTGTTAGTTTTGTCCCGATTGATTTCGAACCCGATGTAAAAAACGAAAACGGGATATATAAAACGGTAAACGGAAACGGTAGAGTGGTTTTCCCGACCGTTTAACCGGGATCCTGTTTTTAATCGGGATGATCCCGTTTTGTTACCGTATTTTGTAATTCCGGATCACTTGAATATAGCCTGCTCCAAATCTCTAATCCACACAGCACTTTGAGGCCCAGCCCATCTAAGAAAAACCTAACCTAGCACTGTCTCTCCCAGCCCCAGGCAGCCAGGCTCCCAGCCGTAACGCAACGTCGTCGCCCGTCCCTAACCTATCATGTTGTATATGTATTT…	1	I
31	AC201963.4	47945	49267	1322	CATGCAGCTAGGGATGAAAGTAGGATGGGAAAATCTCGTACCGACCGTTATCGTATAACTGATTTTGTTAGTTTTATTCCGATCGATTTCGAACCCGAGGTAAAAAACGAAAACGGAACGGAAATGGGATATACAAAACGGTAAACGGAAACGGAAACGGTAGAGCTAGTTTCCCGACCGTTTCATCGGGATCCCGTTTTTAATCGGAATGATCCCGTTTCGTTACCGTATTTTCTAATTCGGGATCACTGCAATATGGCCAGCTCCAACTCCCATCCATAATCACTGAGGCCCAGCCCATGTAAGAAAAACCTAGCGATCCGACCTGTCTCGCCTGGCGCTGCTCTGCCTCTCTCCCAGGCGGCCAGCCGCACGTCCGCACCACAGCATCACACATTC…	2	I
32	AC190810.3	44240	45054	814	ACTAGCACTAGGGATGAAAGTAGGATGGGAAAATCCCGAACTGACTGTTATCATATAACCGATTTTGTTAGTTTTGTCCCGATCGATTTCGAACCCGATGTAAAAAACAAAAACGAAACGAAAACGGGATATACAAAACGGTAAACGGAAACGGTAGAGTTCTTTTCCCGACCGTTTAACCGGGATCTCGTTTTTAATCGGGATGATCCCGTTTTGTTACCGTATTTTGTAATTCGGGAACACTTCAATTCGTTAAATGGTAAACGGAAACAGAACGACTACTTGTTGCTGGGACATACTGCTTGTTGCCTTGCTGTTCACTTGACTGTTGGTGCATAATTGTTGTTGTTTGATACTCCTTGCATACCAATTCATGTTGTATATGTATTTATTTATCCA…	8	I
33	AC207633.3	18055	19524	1469	AACCTGATTAGGGATGAAAACGGTCGGGAAAATACCTCTACCGTTTTCATTTTCATATTTACTTTGCGGGACGAAAACGAAAACGGGATATATCGGTAACGAAAACGAACGGGATAAATACGGTAATCGAAGAACGATACGATTCGGTCGGGTAAATGACGAAATCGAACGGGAACCAATATATAGATCCGTAAAATCACACCATGAAATCATATATTCATAACTTAACCACAAATAAAAAATTGCAAACACAAGTCTTAATCAAACATAGATAAAATCCACGTAAATCCGGAGCACACATAGTTTAATGTAGCACATAAGTCTTGCCTAACATAAGAAGTCATATAAGTCTACTAGCACACATGACATAATATAAAGTTTAGAACACATATTCATAGT…	10	I
34	AC194415.3	108916	110088	1172	GCTGCTCTTAGGGATGAAAACGGTCGGGAACGGTCGGAAAAATACCTTTACCGTTTTCATTTTCATATTTAACTTGCGGGACGAAAACGGAAACGGGATATATCGGTAACGAAAACGAACGGGATAAATACGGGAATCGAAAAACAATAGGATCCGGTCGGTTAAACGCCGAAATCGGACAAGAACCGGTATTTTTGTTTGGTAAAATCACACCATGAAACCATATATTCAAAACTTAACAAAAAATTCTAGTGCACGCATAGACTATTACAACCAATGCTTATTTGCTCACATCTCTGAACAAACATAAGATACATTGCTCATGGAGAGGAGCCACTTGCTACATCTTCATTATTCTTAAAAAATTCTAGTGCGTCTTCATCTTATTAATGCACAAAA…	8	R
35	AC211186.3	1	1150	1149	TCGGCCGATTAGGATGAAAGTAGATGGTAATTTCGACGACGTTTCAATACGATTTGTTAGTTGTCCATCGATTCGACCGAATTAAACCGAAACCGACGAACCGGGATATCAAACGTAACCGGAACCGGAACGGAAACGGTAGAGCTGTTTTTCCGACCGTTTACCGGGATCCCGTTTTATCGGGATGATCCCATTTGTTACCGTATTTTGTAATCGGGAACACTAGGCCCAGCCCATCTAAGCCCAAACCTAACCAGCTAACCTAGTGCGGTAGTGCCTGGCAGCCTCGAGTCCTCCACACGCCGTTCATCCTGCTCTCCACACGCCGCCGCCCTCTCTACAAAGTCCAAACGCCCGTCGCCCAGCACGTCAGGTCGGCAGCACATTCCTCTCCCAGTC…	8	I
36	AC225196.3	108206	106866	1340	GGTGGGGGTAGGGATGAAAGTAGGATGGGAAAATGCCGAACCGACCGTTATCGTATAACCGATTTGGTTAGTTTTGTC CCGATCGATTTCGAACCCGATGTAAAAAACAAAAACGGAACGAAAACGGGATATACAAAACGGTAAACGG AAACGGAAACGGTATAGTTGTTTTCCCGATCGTTTAACCGGGATCCCGTTTCTAATCGGGATGATCCCGT TTTGTTACCGTATTTTATAATTCGGGATCACTTCAATACGGCCTGCTTCAATCCAGATATCACTCTGAGG CCCATCCCATCTAAACAAAAACCAAACCTAGGTTACCTAGCGTCGTCCGCTCCTCTCTCTGCTCTCTCCT AGTCGTAGCAAACGCCGTCGTCCTCCTGCTCTCTCT…	8	I
37	AC202939.3	83520	84918	1398	CACGGCTATAGGGATGAAAACGGTCGGGAAAATACCTCTACCGTTTTCATTTTCATATCTACCTTGCGGGACGAAAACGA AAACGGGATATATCGGTAACGAAAACGAACGGGATAAATACGGGAATCGAAAAACGATACGATCCGGTCGGGTTAAAGCC GAAATCGGACGGGAACCGGTATTTTTGTTCGGTAAATCAACACCATGAAACCATATATTCAAAACTTAACAACAAATAAA AAATTGTAAACACAAGTCTTAATTAAACACAAATAAAACTATAAAAGCCATGTAAATCCGGAGCACACAAAGTTTAATGT AGCACATAAGTCTTGGGATGTTGGCTAACATAAGAAGTCATATAAGTCTACTAGCACACATGACACAATACAAAG…	1	R
38	AC177936.6	184349	182971	1378	CAGGATACTAGGGATGAAAGTAGGATGGGAAAATCCTGAACCGACCGTTATCGTATAACCGATTTTGTTAGTTTTGTC CCGATCGATTTCGAACCCGATGTAAAAAACGAAAACATAACGAAAACGGGATATACAAAACGGTAAACGG AAACGGTAGAGTTGTTTTCCCGACCGTTTAACCGGGATCCCGTTTTTAATCGGGATGATCCCGTTTTGTT ACCGTATTTTGTAATTCGGGATCACTTCAATATGGCCTGCTCCAATCCAGATATCACTCTGAGGCCCAGC CCATCTAAGCAAAAACCTAACCTAGGTTACCTAGCACCGTCTGCTCCTCTCTCTGCTCTCTCCCAGCCAT AGCAAACGTCGTCGCCCGCCCTCCACAACTTCATTG…	1	R
39	AC194106.3	98143	99467	1324	CAGGGATGAAAACGGTCGGGAACGGTCGGGAAAATACCTCTACCGTTTTCATTTTCATATCTACCTTGCG GGACGAAAACGAAAACGGGATATATCGGTAACGAAAACGAACGGGATAAATACGGGAATCAAAAAACGAT ACGATCCGGTCGGGTTAAAGCCGAAATCGGACGGGAACCGGTATTTTTCTTCGGTAAATCAACACTATGA AACCATATATTCAAAACTTAACAACAAATAAAAAATTGTAAACACAAGTCTTAATTAAACACAAATAAAA CTATAAAAGCCATGTAAATCCGGAGCACACAAAGTTTAATGTAGCACATAAGTCTTGGGCTCTTGGCTAA CATAAGAAGTCATATAAGTCTACTAGCACACATGACACAATACA…	unknown	R
Green	newly identified Ds	11
Red	fully annotated previously	2
Yellow	partially annotated previously	26
I	Intergenic DNA
R	Repetitive DNA
G	Gene
G200	Within 200 bp of a gene

## Sheet: ST4. Dsl3
Table S4. Description of Dsl3 elements
Dsl3 Number	GenBank Accession Number	Start	End	Length	Sequence of Dsl3 element plus 8-bp TSD	Chromosome	Nature of Dsl3 Insertion Site	Sequences inserted into Dsl3 elements
1	AC186301.3	108061	121609	13548	GGTCTAACTAGGGATGAAAACAAACGGAAATGGACGGAAAAACTCTTATCCTGTTTCTGCTCCCGCAATTCATCATCGGAAACGGGATCGGGAGTGGAACAACTACAGACGGAAGCCGGTCGGGGTTATACGGGTTTACGGAAACGAACCAAAACGACCAAAAATTAACCAAAAACGGAAGAAAATTGCCTCAACTGAAAAAATTAACAAGAAACAAACACTCACAAGGTGCACTCACTTAGGCCTTAGCCTACATAAATTTAATCCAGACACAATAACAATTAAGAGAGTAGTAGTCATAATCACACACTGACACACATACGGACACAATAAAAGTTATTCAATGTCTTCATGACATCAGACATTTGCAAGATTTCTTCACAGCTCGTCATCTTCATT…	1	R	LTR
2	AC186506.3	138869	142009	3140	ATCATCTCTAGGGATGAAAATGGGACGGGTACCCGGAATGGGTACCAGGTACGGGTATCAAAACGGAACTGAGTTTCGGATACAGATACAGGTATTTTTGCGTCGGGACGGATACGGGTACTACCCGGATAATGAACTCCTGGATATGGGTAGGATACGGAATCGCCAATACCCGACAAATACCTGAAAATACCGGGTAGGATACGGGTACCTCACGGTCGGGTACCCGGTTCCTGAACCGAATCTATAAATCCCAATTTTCACGTGTTGTTCGGCCCATTAGGCAAGCTAGCCGCCCCGGCCCATTAACGATTTCTAGTTAGGTTAGGCTTAGGCGTGGCTGCAGCCTGCAGTTTACCCGGCCAGCCGCCAGGCGCCCAGCCACGGCCACACCCCACG…	1	I
3	AC210006.3	145324	148362	3038	GTCACTTTTAGGGATGAAAGTGAAAGCGATAATTGCCGATTATCGAGAACCGTTTTTGATATTTTACCGGAATTTAGGGATAAACGAAAATAGAAATGGTATCCGACAATTCGAAATCTAAAACGGCAAAAAAATTCAAAAACGATAGCAAAAATGGTTTTAGGCTTTACCGACTGTTTTCGAAAATTACCACATTTGGTCGGTAATTTACCGTTGATAATTATCGGCTTCAACTGGCCCATTCGGCCATCCTGCCATCTACTAGCAGCCCAACCAGTCGTCCAGCCCAAATGGCCCAACCAGCACTCCAGCAGCCAGACAGATAACCTAGCAGCCAGACAGACAATCCCACTCGGCCAACAGTCTTTGTCTCCAAGACTCCAAGGACCTGCCGCCGAC…	1	R
4	AC186661.3	139981	142166	2185	TCCGCAGGTAGGGATGAAAACGAACGGGAATGAACGGGAAACTACCTCTCCCATTTCCGTTACCATTTTTTTACCAAAAATGGGAGCGGGAACGAAAAAGGCGGTAATGAAAACGGTTATGAAATATATGGGTATACGAAAACGAACGAATATTCACCGAAAACGAACGGTAACCGGACATTAGCCGAAACAACTACATGCACACAGCGGTGACAACACACAAGCAGCCTTGAGGACTTTACAAATGACAACAGTCAGCAGTTGCACACGGATTTAAATACACATAGGCACTAAGGCACATAGGTGCAGAGCTGCTGCTGCTCCATACAATAGTTTGATACAAAAGCTCAACAAAAAGTTCATGGTTCATCACACACATCACACAAGATATATCAAGGT…	3	R
5	AC209159.3	191904	194722	2818	TGTCGGAGTAGGGATGAAAACGGGACGGGTATCCGGAACGGGTACCGGATACGGGTACCAAAACGGGACGAATTTTCGGATACGGAAACGGGTATTTTATTTGTCGGGACGGATACGGGTACTACCCGGATATTGGCTCTCGGATACGGGTAGGATACGGAATCACTAATACCCGGTCAGTACCCGAAAATCCCGGGTAGGATACGGGTACTATTCGGGCGGGTACCCGGTTTCTGGATTTGGCTTGGGCCTACTTCCTGTTGGGCGTTGGCTGTTGGGCTGCTTGATCGGTCGGCCCATCAAGCATCAGGTGTTTAGGGTTTAGCGCTGATCCACATCCAGTGATCCAGGCATCCAGCCGCTGAGCGCCCGAGCCACAACCAGTCAGCCGACCACCGT…	3	G200
6	AC210015.3	114818	118879	4061	GCAAGGACTAGGGATGAAAACGGGACGGATACAGCCGGATACAGGGTCATCCCGTATCCTACCCTAATGTATTTATCTCGGATACGGGACCGGATACGGGTACTTCAGATTCGGGACGGATACAGGACGGGACCGGGTAATAATACGGGCGGATAAGAAACGGATAACAGATACTAATCGGGTAGGTACCAGATAGTTGTCGGGTAGTTCGTATCGATGGCATTAATTACCCAACCATCCAACAAATACATAAATTAAGCAATACATAATCATGTATATGATAGATCAAATGTGGAACCAACAACACAATATTAAAAAAATCGACAGCATGTACCCTCTTTTAGGCATAATCCACAAGTATATAACAGATAGATAATAGATAAATGACAAAATGAAACA…	3	I
7	AC187909.3	68775	72488	3713	GTGAGATATAGGGATGAAAACGGTCGAAAACGATCGGTAGAAGGCTAAACCATTTTCACTTTCAATTTTTTTTCCTGAAAACGGTAACGATACGATATTGTCAAAAATGATAGCGGCGTCGATATATCGATAATTTCGAAAGAGAGACTATTCGATCGAAAGCACATCGATTACGGTCGAAAATTATCAAATCGATATTTCAAAAATGAAAAACATATCAAACTATATAACTTCGCTAATAGCATAATATTATGATAGATATCATACACAAAGATAGAGATGACTAACTTCCTTGACACGTACATCACAGTGGCATAGACTAATAGACACATAGTCACTCACATTATAATATTACATAGACAGTAGAACCCATCTTAGAATCCAAGACAACCATACAGG…	4	R
8	AC199115.3	63348	67420	4072	CTGTCATTTAGGGATGAAAACGGGCTGGATACAGGGTCATCCCGTATCCAACCCTAATGTATTTCTCTCGGATACGGGACCGGATACGGGTAGTTAAGATTCGGGACGGATACAGGACGAGACCGGGTAATAATCCCGGGCGGGTAAGAAACGGATAATGGATAATACTCGGGTAGGTACCGGATAGTTGTCGGGTAGTTCGTCCCGATGATATGAATTATGCATATGATAGATCAAATGTAGGAAAGAAAATCTATTGACATCATGCAGTTCAAAGTTACTAATCACAAGGACATTGTGAAATCATCACCACAATATTAAAAAAATCGGTAGCATGTCCCCCTCTTTTAGGCATAATCCACAAGCCCACAAGTATATAACAGATAGTAGATAGTTGAC…	4	R
9	AC185432.3	174811	178874	4063	GCTCTGCGTAGGGATGAAAACGGGTCGAGTACCGGATACAGATAGTTAAAAACACGAATTTTCGGATACGGATACAGATAGTTTTGTTCACGGGGCGGATATGGGTACTACCTGGTTGATGTACTTCCGGATACGGGTCGGATACGGAATCGTCAGTACCCGGCAACTACCCGAATTCCTCGGGTCGGATACGGATACCCGACCATCGGGTACCCGGACTCACCGTTCACATGAATGGCCCATAACTATTATTTGGGTTGGGCTGGTTGAAAAACATTATGTTGGCCTGCTAGTAGCCGGCTAGCCGCTGCCTGCCTACCTCACATCCTCACAGGCTCACAGTCACAGCCACCGCAGGGTGCCAGGGTTAGGGTCTTAGGGCAAAGCATAGCAACGGCG…	5	R
10	AC217556.3	40880	44759	3879	CTCTGGACTAGGGATGAAAACGAACGGGAATGGGCGGGAAACTACCTCTCCCGTTTCCGTTACCATATTTTTTTACCGAAAACGGGAGCGGGAGCGGGAAAGGCGGTAGCGAAAACGGTTACGGAATATATGGGTATACGAAAACGAACAAATACGAACGAATATTCAACAAAAACGGACGGTAGCCGAACAACATCCGGATGAACAGCACACAGCAACATATTTATCGCACACAGGCACACAGTAGTACAACACACAGTTTTGTTCAGATTTAAATACACACAGTACACAGCACACAGCTACTGCTGCTCCATAGATGTTGCCAAACATGTTTATCGCACACAGCACACAGTTGCCAAACATGGACACAGCACACATCAACATATTTATCTAAATTCC…	5	R
11	AC197914.2	81915	90733	8818	CATGGCAGTAGGGATGAAAACGGTCGAAAACGATCGGAAGAAAGCTCAACCACTTTCACTTTCATATTATTTTTTCGAAAACGATAGCAGTACGATATTTGACGGTAACGAAAACGGCGACGATATTTAACGATAACTAAAGGATCGAAGACGCATCGAAATCGATCGAAAACCATCAAAACGATATTTAAAAACGATAAACTCATAAACATGTCAAGCCGTAGAACATGATAATATCTATAAATCTTGATCATATAACAATACTTACTATTACGGCATAATCACAATACCTATATATTATATAGCATCCAAAAAAGTGAAATAGCCATAAGTCCATATTCCATGAATATCATAGTCCATATTCCATAACCATAGCTAGAAATAAAATGATACACTGCA…	6	R	LTR
12	AC207663.3	25240	28978	3738	CCTTCAGCTAGGGATGAAAGTGAAAGCGATAATTGCCGATTATCGAGAATCGTTTTTGATATTTTATCGGAATTTAGGGATAAACGAAAATGGAAATGGTATCCGACAATTCGAAATAAAAAACGACAAAAAAATTTCAAAAACGGTAGCAAAAACGGTTTCAGGCTTTACCGACCGTTTTCGAAAATTACCACATTTGGTCGGTAATTTACCGTCGATAATTACCGGCTTCAACTAGCCCATTCGGCCATCCAGCGTCCAGCCATCTAACTAGCAGCCCAACCAGTCGTCCAGCCCAAATGGCCCAGCCAGCACTCCAGCAGCCAGACAGATAACCTAGCAGCCAGACAGACAATCCCACTCGGCCAGCAGTCTTCGTCTCCAAGACTCCAAGGAGGC…	6	I
13	AC195996.3	21213	25329	4116	CGGCCAGGTAGGGATGAAAACGGTACGGGAAAATCCCGTACCGTCCCGTTCCGAGTACCGGTTTTTTCCGATCGTTTTCGTATACTTCGGTTTTTTTTCGGTTTCGGTACGAAAACGGGTAGATTGTCTTCGGTAACGGTATCGAAAACGAGCAGACTGTTTTTTCGTTCGTTTTTGCGGTTACCGTTTTGGGTCGGGAAAATCCCGTTTTTGATACGGTTTAGGCTATTCGGTTTTGGGCCTTTCAATTCTCCAATGTGGCAATGTCAGCGCAGCCCATGAGCCCAAGGCGACAAGGCCCACCAACGCACACACATAACACATTAAACTGGAAACCCTATCCCGTGGCCTTGCCGGCTTGCGGCTTGCCCAGTTGCCCTTGCCCGTGGCCGCCGCCCG…	6	R
14	AC211857.4	40285	44180	3895	GCATAATATAGGGATGAAAACCAGAATGGTAATTGTCGAATTTTCGGAATCGTTTTTGACTTTTTATCGATTTTTCAGCGTAAACGAAAACGGTTACGGTTATTGACAATTCGAAATCGGTTCCGGTAAAAATAATACGAAACCGAAACCGAAATCGATATTAGTTTTATCGACCGTTTTCAATAATTTTCGATATTATTTGATAATTTACCGTCAATAATTTAGTCGATAATTTGAATTACATTGCAGCCCGACAGTAGAGGCCCAGCCAAAAGCCCATCAAGACATCAACCCTAAATCCCTAATCGCCTAATCCCCTCCATCCAATCTCCTCCTGTCTGCTGCCTCCACGCTCCACGGCTCCACACGCGTCCAGGGCCCAGGGGCACGCCGCACGCC…	7	I
15	AC214778.4	85184	89656	4472	CCCACGCATAGGGTTGAAAACGGTCGGAAACAATCGAAAAACACTAAAATCGTTACCATTTTCATATTTT TTTATCGGAAACGGTAACTCCGGAAACGGAAACGACATCGGTATTTCGGAATCATCGGAAACGAAAGTTC GGTACAAAAAAATACATCGATACCGGTCGGAATATAAAATACAATCGGTAACCATATCAATATGAAAATA TCTCAATATAACAATTTCACAATACAACAAAATTTACAAATATCACAAAAAACACAAGTTCACAATTTTC AATATCACTAGTTCACAATTCACAATATCACAAGTTGACAATATAACAAGTTCATCACACAGATCACAAG TTCACAATATAATAAGTGGATCACACAGATCACAAGTTCACAAT…	7	R	Dsl4
16	AC199708.3	64002	67434	3432	GACATGTGTAGGGATGAAAATAGGTCGGGTACCCGGGTCAGGTACCGAATACGAATAGTTAAAAAAACACGAATTTTCGGATACGGATAGTTTTGTTCACGAGACAGATACGAGTACTGCCCGATTGATATACTTCCGGATACGATCGGATATGGAATCGTCAGTATCCGGCAACTACCCGAATTCCTTGAGTCGGATACGGATACCCGACCATCGGGTACCCAGACTCAGCCGTTCACATGAATGGCCCATAACTATTATTCATTTATTTGGGCTGGGCTGGTTGAAAAACATTATGTTGGCCTGCTAGTAGCCGGGCTAGCCGCTGCCTGCCCCGCCTCACAGGCTCACAGCCGCCGCAGGGGTGCCAGGGCGTTAGGGCCCTTAGGGCAAAAGCAT…	8	R
17	AC195927.3	18332	35434	17102	GTAATACCTAGGGATGAAAGTTGTGACGAAACCTCCCAAGTAATTAGGCCCACCTACAGTTGTCCTTGTCTAACAGACATCAGACACCCTGTAGATGTTCCTAAGTCACTTGACAAGTTCGGTATCTTTTCTCACCTTACCAGGAACGATTCACCCGTCTTGCAGACATTACAGAACATCGGAGATAAAGAAATGCGGAAGCGAATTACATAAATTACATTTATTTTAAAAGCAAGCTTAAGTTACTTTATTACAGACCAGAGCTAAAAGTGAGTGCAGAGTAGTAATATTATACAAACCAAGGGAGGCACAAACTCCTCCCGATAAGCTTAAGCAAAAGATCCTATGTGGAGGACCAAGTCCTCCCGCACTTCAGTCTTGTTTTTCTTCTTTGGGAAC…	8	I	LTR
18	AC209070.4	145629	142418	3211	CACCAGACTAGGGATGAAATCAGTTCCGGAAATTTTTAGAATTCCGGAAACCATTTCCGGTTTTCTCGATCAGATTTATTGGTATCGGTATTTTTCGGAAATGGTATCAGTTGTCATAATTTGGATTCAGAATCGGTATCGAAAACGGTACGACGTTTTACCGACCGTTTCCATCGGTTATCGATTCTAATCGGAATTTTATCGGATTCAACCGTCAGAATTTCTGAAAATACCAAAGCACATTCCAGCCCACACAACCCAGTCGTCTGTGTCCTTAGCCCATGACCATGTGGGCCGATGTGACCGAGTGAGCCCTTGAGCCCTTGAGAGGAGGCCCACTGCGACACTGCCCACAGCCAAGAGCCAGGCCGTAGACTCCGTGTGGCCCGTGGGCGCCGT…	8	I
19	AC213394.3	61562	65592	4030	CCGCGCCCTAGGGATGAAAACGGGACGGATACAGCCGGATATAGGGTCATCCCGTATCCTACCCTAATGTATTTATCTCAGATACGGGACCGGATACGGGTACTTCAGATTCGGGACGGATACAGGACGGGACCGGGTAATAATACGGGCGGATAAGAAACGGATAACAGATACTGATCGGGTAGGTACCGGATAGTTGTCGGGTAGTTCGTATCGATGTCATTAATTGCCCAACCATCCAACAAACACATAAATTAAGCAATACATAATCATGTATATGATAGATCAAATGTGGAACCAACAGCACAATATTAAAAAAATTCGACAGCATGTCCCCTCTTTTAGGCATAATCCACAAGTATATAATAGATAGATAGTAGATAAATGACATCATTTAAC…	8	R
20	AC194871.3	120291	138827	18536	CTTACGTCTAGGGATGAAAACGAACGGGAACGGACGGGAAACTAAATCTCCCATTTCCGTTACCATTTTTTTTACCGAAAACGGGAGCGGGAGCGAAAAGGCGGTAACGAAAACAGTTACGAAATATATGGGTATACGAAAACGAACGAATATTCACCGAAAACGAACGGTAACCAGACATTAGCCGAAACAACTACATGCACACAACGGTGACAGCACACAAGCAGCCTTGAGGACTTTACAAATGACAACAGTCAACAGTTGCACACAGATTTAAATACACATAGGCACTAAGGCACACAAGTGCAGAGCTGCTGCTGCTCCATACAATAGTTTGATACAAAAGTTCAACAAAAGTTCATGGTTCATCACACACAACACACAAGATATATCAAGGTT…	5	I	LTR
21	AC199441.4	35368	38150	2782	GCCGCCACTAGGGATGAAAGTGAAAGCGATAATTGCCGATTATCGAGAATCGTTTTTGATATTTTATCGGAATTTAGGGATAAACGAAAATGGAAATGGTACCCGACAATTCGAAATAAAAAACGGCAAAAAAATTCAAAAACGATAGCAAAAACGGTTTCAGGCTTTACCGACCGTTTTCGAAAATTACCACATTTGGTCGGTAATTTACCGTCGATAATTACCGGCTTCAACTGGCCCATCCGGCCATCCAGCGGTCCAGCCATCTACTAGCAGCCCAACCAGCTGTCCAGCCCAAATGGCCCAACCAGCACTCGAGCAGCAGCCAGACAGATAACCTAGGCCTAGCAGCTAGACAGACGATCCCACTCGGCCAGCAGTCTTCGACTCTTCGTCTCC…	10	I
22	AC208625.3	130955	134039	3084	CACCCAGGTAGGGATGAAAACGAACAGGAAAAATACCGTCCCGTCCTGTACCATATTCCCGTTTTGAACCGTTCGTTTTCGTTTTTCCGGGAAAATTAGAAAACGGTACGGGAACCGGGATAGGTATGTCCGGGAACGGGTCCGAAAACGGTTGGAAGTGTTTCCCGCCCGTATTTACGGTATCCCGTATTGTACCGGGAATTTCCCATATTTTCTCGGACACCCAACCGTGTAGCAATGGCAAATGACACAAAGCCCATTAAACATTGGCGGATTGGACCACTGCCAGCCTACCACGCAGCCCATGCTAGCCACCAGACACGGCCCACAAAGCCTGCCGACCAGATGACCAGACGCAGCCACGCAGGCACGCAGCGTATGTGCTCGATGTGGACGGAG…	10	R
23	AC217978.3	135406	138389	2983	ACTGCGACTAGGGATGAAAACGGTTTCGGAATTTTTCGGAATTCCGGAAACCGTTTTCGATTTTTTTCGATCGGAATCGTCGGTATTGGTTTTTCTCGGAATCGGAATCGGTCATCGGAATTTGACATCGGAATCGGTATCGAAATCGGTACAGCCCTTTACCGACCGTATTCTTCGGTTACCGTTTTGGATCGGAATTTACCGAATTCAAAATTCGGAATTTACCGAAATTCATGGCCCAGCCCAAATTCTAAAATGTAAAAATCTAAATTCAGAACTTATGGCTCATGGGCGGCCCATGGAGCAAGGCAGCAAGCAGCCCAGCAGGCGCCGTCGGTCTCTGCCTGTCTTCCACTTCCGTCGCTCGCAGTCTCTCTCGCAGAACAGAACCAGCAGGCG…	10	R
24	AC193528.3	66453	69639	3186	ACGACAGTTAGGGATGAAAACGAACGGGAACGGATGGGAAACTACCTCTCCCATTTTCGTTACCATTTTTTACCGAAAATGGGAGCGGGAGGGAAAAAGGCGGTAGCGAAAACGGTTGCGGAATATATGGGTATACGAAAACAAACGAATACGAACGAATATTCACCGAAAACGAACGGTAACCGGACAGTAGTCGGAAAACTACATGCACACATCAGTGACAACACACATGCGCACCCTTGAGGACTTGACAAATGATTACAGTTGCACATGGATTTAAATACACATAGGCATTGAGGCACACAGGTGCAGAGTTGCTGCTGCTCCATAAAACAATTTGATACAAAAGTTCATGGTTCATCACACACATCACACAAACACATCAACATATATATCTAA…	Unknown	I
25	AC187404.3	76090	80381	4291	AAGTGACCTAGGGATGAAAACGATTGGGAAAAACCTCCAACCACTTTCAAATCCATATTTAAAAACAAAATCGGGATCGAAAATGGTAATGCCGATCGGGAAAACGAAACTGGGATTAACGGAATGACGGGAAACGATATAAATGATCGGAAACACATCGAAAACGGTTGAAAACTGGTAATTAAAATCGGAAACACCAACAAATGCAACCATTATTATATAGTTAATTGGTCAACATGTTGCCATTAAAGTTAAGCATGCATCATTAGAACAGATAAATAATTCAACAGACATATTATGGCAACATTACACCAAACATAAAGCAACATTTTCAGCCAAAGTTGCCACAGAACAATATAGTTATAAAGTTTCTAACTTAATTGGTGCAAGTCTGCAACA…	Unknown	R
26	AC199391.2	116236	125380	9144	GTTTTTAATAGGGATGAAAACGGTCGAAAATGATCGATAGAAGGCTAAATCATTTTCACTTTCACATTTTTTTCGAAAATGATAACAGCGTCGATATTTCGATAATTTCGAAAGCGAGACTACTCGACCGAAAGCACATCGATTTTGGTCAAAAATTATCAAATCTATATTTCAAAAATGAAAAACAGATCAAACTATATAACTTCGCTAATAGCATAATATTATTGATAGATACCATACACAAAGATAGAGCTGAGTACCTTCCTTGACACATACATCACAGTGGCATAGACTAATAGACACATAGTTACTCACATTATAATATTACATAGACAGTAGACACCTATCTAAGAATCCAAGACAACCATACATGTGATGTGACCGGCTCCTAGCCTCACA…	Unknown	I	LTR
27	AC203091.4	99745	103821	4076	GGAGTCGTTAGGGATGAAAACGAACAGGAATTATACCGTCCCGTTCCGTATTCCCATTTAGAACCGTCTGTTTTCGTTTTCTCGGGAAAATGTGAAAACGATATGGAAACCAGGTTAGGTATATCCGGGAACGGGTCCGAAAACGGTTTGAGGTGTTACCCGCCCGTATTTACGGTATCCCATATTCTATCAGGAATTTCCCGTTTTATTCCGTGAACGTCAAAGCCCATGAGCCATGAATTCTTGGCCCATAGCCCAGGTAGGGAATTTCATGTGCATTGTCCCGTTGTCCGGCTATCCCTAACTCCCTAAGACCGTAACCCTAACATACCTATGATTCAACAATAGGAGATGGACAGACTTTGGCTTTGGCCTTTGGGTGTGCGGCGGGCGGCGGCA…	2	I
28	AC177921.2	26712	30959	4247	GGTAGATCTAGGGATGTAAACGAATGGGAAACTACCTCTCCCATTTTCGTTACAATTTTTTTTACCGAAAACGGGAGCGGGAGCGAAAAGGCGGTAACGAAAACGGTTACGAAATATATGGGTATACGAAAACGAACGAATACGAACGAATATTCACCGAAAATGAACGGTAACCGGACATTAGCCGAAATAACTACATGCACACAGCGGTGATAGCACACAAGCAGCCTTTAGGACTTTACAAATGACAACAGTCAACAGTTGCACACGGATTTAAATACACATAGGCACTAAGGCACACAAGTGCAGAGCTGCTGTTGCTCCATACAATAGTTTGATACAAAAGTTCATGGTTCATCACACACAGCACACAAGATATATCAAGGTTCATGGTGCAGA…	2	I
29	AC193624.3	73043	77069	4026	GTGGACGTTAGGGATGAAAACGGGACGGATACAGCCGGATATAGGGTCATCCCGTATCCTACCCTAATGTATTTATCTCGGATACGGGACCGGATACGGGTACTTCAGATTCGGGACGGATACAGGACGGGACCGGGTAATAATACGGGCGGATAAGAAACGGATAACGGATACTAATCGGGTAGGTACCGGATAGTTGTCGGGTAGTTCGTATCGATGGCATTAATTACCCAACCATCCAACAAACACATAAATTAAGCAATACATAATCATGTATATGATAGATCAAATGTGGAACCAACAGCACAATATTAAAAAAATTCGACAGCATGTCCCCTCTTTTAGGCATAATCCACAAGTATATAACAGATAGATAGTAGATAAATGACATCATTTAAC…	3	R
30	AC210035.3	92740	88867	3873	GCCACATCTAGGGATGAAAACAAGAATGGTAATTGTCGAATTTTCGGAATCATTTTTGACTTATTATCGATTTTTCAGCATAAATGAAAACGGTTACTGTTATTGACAATTCGAAATCGGTTCAGGTAAAAATAATACGAAACCAAAACCGAAATCGATATTAGTTTTACCGACCGTTTTCGATAATTTTTGATATTATTTGATAATTTACCGTCGATAATTTGAATTACATTCCAGCCCAACTGTAGAGGCCCAGCCAAAAGCCCATCATGTAACCCTAATCCCCTCCATCTCCAGCCTCCTCCCCTCCACACCGTCACCAGTTCACCACCACTCAACCAGCCACCACCCACCAGGGCATGCACCGCACGCCGCTAGCGCTAGGGAGCCCGGCGCCCC…	4	I
31	AC194633.3	122814	126165	3351	ATTCTGATTAGGGATGAAATCGGTATGGGAAAATCCCGTACCGATCGACACCGTATGCCGGATAAAACGTTTGTTTACCATATTCCCAGGAAAACAGTAACGGGAAAAAATACAGGAAAATACAGCGGTTATGGGAACGATAACAGGTGAACGATTTTCCTGATCGTTTTTGCGGATCCTGTATTTTACCGAGAAAATTCTTGTCGGTATCCGTATAAACAGCAGTCATAGAATGACAGGAACAGGCCATGGCCACCAATCTGCCTTGTTCCCATACGTATATTCAGCCCGCTACAGCCTACAAGCCAATTTATGAGAGCCCATACGCATACAGACAAGAGACAACCCACGAGAGCCCATCTGCGGTCTACCCATCAGAACATCAACGCAGAAAACTTA…	8	R
32	AC197104.3	160473	164468	3995	TCCCTTGGTAGGGATGAAAACGGGACGAGTACCCGGAACGGGTACCAAAACGGGACGAATTTTCGGATACGGAAACGGGTATTTTATTTGGCGGGACGGATACGGGTACTACCCGAATATTGGCTCTCGGATACGGGTAGGATACGGAATCACTATTACCCGGTCAGTACCCGAAAATCCCGGGTAGGATACGGGTATTATTCGGGCGGGTACCCGGTTTCTGGATTTAGCTTGGGCCTACTTCCTGTTGGCTGTTGGGCTGCTTGATCGGCCGGCCCATCAAGCATCAGGTGTTTAGAGTTTAGCCAGGCATCCAATCCAGCCGCCGAGCGCCACACGCACACCCAGCCCTCCAGGCCAGGAGTCACCCAGTCGACCGCCGGTCCGCCGTGACGCCAT…	2	R
33	AC207452.4	124059	128018	3959	GCCTTACTTAGGGATGAAAACGGTCGGAAACGATCGGAAAACACTAAAACCGTTACCGTTTTCATATTTTTTATCGGAAA CGAAATCGAAAACGGTAATTCCGAAAACGGAAACGACATTGGTATTTCGGAATCATCGGAAACGGAAGTTCGGTACAAAA AAACATCGATATCGGTCGGAATCTAAAATACAATCGGTAACCATATCAATATGAAAATATCACAATACAACAAAGTTTAC AAATATCACAAAAACAAAAGTTCACAATTTTCAATATCACAAGTTCACAATATCACAAGTTCACAATAAAACAAGTTGAT CACAAGTTCACAATATCACAAGTTCACAATATCACAAGTTCACAATATAACAAGTTGATCACAAGTTCACAATAT…	5	R
34	AC190225.2	154319	162698	8379	CCAACTACTAGGGATGAAAACGGTCAAAAACGATCGGTAGAAGGCTAAACCATTTTCACTTTCATTTTTTTTTCCGAAAA CGGTAACGATACGATATTGTCGAAAATGATAGCGGCGTCGATATATCGATAATTTCGAAAGCGAGACTATTCGATCGAAA GCACATCGATTACGGTCGAAAATTATCAAATCGATATTTCAAAAATGAAAAACATATCAAACTATATAACTTCGCTAATA GCATAATATTATGATAGATATCATACACAAAGATAGAGATGACTACCTTCCTTGACACATACATCATAGTGGCATACACT AATAGACACATAGTCACTCACATTATAATATTACATAGACAGTAGAACCCATCTTAGAATCCAAGACAACCATAC…	8	G200	Intergenic Seq
35	AC206248.3	82330	86448	4118	AGTAGACCTAGGGATGAAAACGGTACGGGAAAATCCCGTACCGTCCCGTTCCGAGTACCGGTTTTTTCCGATCGTTTTCG TATACTTCGGTTTTTTTTTCGGTTTCGGTACGAAAAACGGGTAGATTGTCTTCGGTAACGGTATCGAAAACAAGCAGACT GTTTTTTCGTTCGTTTTTGCGGTTACCGTTTTGGGTCGGGAAAATCCCGTTTTTGATACGGTTTAGGCTATTCGGTTTTG GGCCTTTCAATTCTCCAATGTGGCAATGTCAGCGCAGCCCATGAGCCCAAGGCGACAAGGCCCACCAACGCACACACATA ACACATTAAACTGGAAACCCTATCCCGTGGCCTTGCCGGCTTGCGGCTTGCCCAGTTGCCCTTGCCCGTGGCCGC…	7	I
36	AC190528.3	93642	108465	14823	GCTAGACGTAGGGATGAAAACGGTACGGGAAAATCCCGTCCCGTCCCGTTCCGAGTACCGGTTTTTTGGATCGTTTTC GTATACTTCGGTTTTTTCGGTTTCGGTACGAAAACCGGTAGATTGTCTTCGGTAACGGTATCGAAAACGA GCAGACTGTTTTTTCGTTCGTTTTTGCGGTTACTGTAACGCCCCGAATTTTGCAGTTGAATTTTTTTTCT TTTCTTTACTCGCCAAAATTCGGGCGTTACCTTTCTTTTTCTTTTTCCCTCGCTAAACCTTGACCTTTTC CAAAGTTCTAGCGGGATTCGGTTTGGAATTCCCGTACGTATAAAAACCCTAAATACTTTATGTTGTTTGA TGCACCATGCCGAACCTTGCATTTCTTTTGATTGCT…	1	R	LTR
37	AC210981.3	151821	177101	25280	GTGTCCCTTAGGGATGAAAACGGGACGGGTACCCGGAACGGGTACCGGGTACGGGTATCAAAACGGGACGAATTTTCG GATACGGATACAGGTATTTTTGCGTCGGGACGGATACGGGTACTACCCGGATAATGAACTCCCGGATACG GGTAGGATACGGAATCGCCAATACCTGACAAATACCCGAAAATACCGGGTAGGATACGGGTACCTCACGG TCGGGTACCCGGTTCCTGAACCGAATCTGTAAATCCCAATTTTCACGTGTTGTTCGGCCCATTAAGCAAG CTAGCTGTCACACCCGGTTTTAAAGGACAAAGCCGGGTGCATCTCATACATGCGCCAAAGAAGACAACAT ATATAATAACAGAGTGTATAGAGATAAATGTCATAA…	7	I	LTR
38	AC196175.3	99001	94900	4101	GCCGGATGAAAACGATCGAAAACGATCGAAAAAACACTAACATTGGTTTTGGTTCCGTTTTACAACAACG GTACGAAAACGAAAACGAAAAGTTGAGGGTCGGTATACGGTATCGAAATTACCGGTCATTCGAAAACGAA AAAATCGAAACGAAGATACGTCGAAAACGATCGACATATGAAACTTGAGTCGGTAATTAACAAAAACAAA CAATAAACTGAATGACTTAATTCAAACATTAATATATATTAAGTTTATAGCATCAACATAATCACATAGT GACATTATTTGAGTGAGAAATTATATCTACACTCATGTCACATACAAGCATACTAATTAACTGATAGTTT ATCCAGAAGTGAGCAGCAGTGACCACATGCCCGTGAACTATGTA…	7	I
39	AC200662.4	162052	166139	4087	ACCACACCTAGGGATGAAAACAATTTCGGAATTTTTCGGAATTCCGAAAACCGTTTTCGATTTTTTCCGATCGGAATCGTCGGTATCGGTTTTTCTCGGAATCGGAATCGGTCATCGGAATTTGACATCGTAATCGGTATCGAAATCGGTACAACCCTTTACCGACCGTATTCTTCGGTTACCGTTTTGGATCGGAATTTACCGAATTCAAAATTCGGAATTTACCGAAACTCATGGTCCAGCCCAAATTCTAAAATGTAAAAATCTAAATTCAGAACTTATGGCTCATGGGCGGCCCATGGAGCAAGCAGCCCAGCAGGCGCCGTCGGTCTCTGCCTGTCTTCCACTTCCGTCGCTCGCAGTCTCTCTCGCAGAACAGAACTAGCAGGCGGCGGCACA…	3	R
40	AC197441.3	44402	46885	2483	GTTGTTCATAGGGATGAAAACGGGACGGATACAGCCGGATATAGGGTCATCCCGTATCCTACCCTAATGTATTTATCTCGGATACGGGACCGGATACGGGTACTTCAGATTCGGGACGGATACAGGACGGGACCGGGTAATAATACGAGCCGATAAGAAACGGATAACGGATACTAATCGGGTAGGTACCGGATAGTTGTCGGGTAGTTCGTATCGATGGCATTAATTGCCCAACCATCCAACAAACACATAAATTAAGTAATACATAATCATGTATATGATAGATCAAATGTGGAACCAACAGCACAATATTAAAAAAAATCGACAACATGTCCCCTCTTTTAGGCATAATCCACAAGTATATAACAGATAGATAGTAGATAAATGACATCATTTAAC…	3	I
41	AC209830.3	45585	47324	1739	CTTATGACTAGGGATGAAAACGGTCGGAAACGATCGGAAAACAGTAAAACCGTTACCGTTTTCATATTTTTTTTATCGGAAACGAAATCAGAAACGGTAATTCCCGGAAACGGAAACGACATCGGTATTTCGGAATCATCGGAAACGGAAGTTCGGTACAAAAAAACATCGACATCGGTCGAAATCTAAAATACAATCGGTAACCATATCAATATGAAAATATCACAATACAACAAAGTTTACAAATATCACAAAAACACAAGTTCACAATTTTCAATATCACAAGTTCACAATATCACAAGTTCACAATATAATAAGTGGATCACAAGTTCACAATATAACAAGTTGATCACAAGTTCACAATATAACAAGTTCATCACACAGATCACAAAGTACACA…	4	R
42	AC199041.2	8311	11114	2803	GCCGCGTCTAGGGATGAAAACGGGACGGGTACCTGGAACGGGTACCGGATACGGGTACCAAAACGGGACGAATTTTCGGATACGGAAACGGGTATTTTATTTGTCGGGACGGATACGGGTACTACCCGGATATTGGCTCTCGGATACGGGTAGGATACGGAATCACTAAATACCCGGTCAGTACCCGAAAATCCCGGGTAGGATACGGGGTACTATTCGGGCGGGTACCCGGTTTCTAGATTTGGCTTGGGCCTACTTCCTGTTGGGTGTTGGCTGTTGGGCGGGCTGCTTGATTTGGCCGGGCCCTTCAAGCATCAGGTGTTTAGGGTTAAGCGCTGATCCACATCCAGTGATCCAGGCATCCAGCCGCCGAGCGCCCAAGCCACAACCAGCCAGGAG…	8	R
43	AC199351.3	43377	46156	2779	GACGCGGCTAGGGATGAAAACGGGACGGATACAGCCGGATACAGGGTCATCCCGTATCCTACCCTAATGTATTTATCTCGGATACGAGACCGGATACGGGTACTTCAGATTCGGGATGGATACAGGACGGGACCGGGTAATAATACGGGCGGATAAGAAACGGATAACGGATACTAATCGGGTAGGTACTGGATAGTTGTCGGGTAGTTCGTACCGATGGCATTAATTGCCCAACCATCCAACAAACACATAAATTAAGCAATACATAATCATGTATATGATAGATCAAATGTGGAACCAACAGCACAATATTAAAAAAAATTCGACAGCGTGTCCCCTCTTTTAGGCATAATCCACAAGTATATAATAGATAGATAGTAGATAAATGACATCATTTAA…	8	R
44	AC207626.3	100420	104256	3836	GCTGCAGATAGGGATGAAAACGAACGGGAATGGGCGGGAAACTACCTCTCCCGTTTCCGTTACCATATTTTTTTACCGAAAACGGGAGCGGGAGCGGGAAAGGCGGTAGCGAAAACGGTTACGGAATATATGGGTATACGAAAACGAACAAATACGAACGAATATTCAACAAAAACGGACGGTAGCCGGACAGCATCCGGATGAACAGCACACAGCACACATGCCAAACATGGACAGCAACATATTTATCGCACACAGGCACACATGCCATTATGCCAAACATGGACAGCAACATATTTATCGCACACAGTTTTGTTCAGATTTAAATACACACAGTAGTGACAGTACACAGCACACAGCTACTGCTGCTCCATAGATGTTGCCAAACATGTTTATCGC…	4	R
Green	newly identified Ds	2
Yellow	partially annotated previously	42
I	Intergenic DNA
R	Repetitive DNA
G	Gene
G200	Within 200 bp of a gene

## Sheet: ST5. Dsl4
Table S5. Description of Dsl4 elements
Dsl4 Number	GenBank Accession Number	Start	End	Length	Sequence of Dsl4 element plus 8-bp TSD	Chromosome	Nature of Dsl4 Insertion Site	Sequences inserted into Dsl4 elements
1	AC191456.3	180382	180980	598	ATGACGAGTAGGGATGAAAACGATAAAAAACAGTTGGAAATGATGTCATCTACTCCCTCCAACATCACAATTCTGGTCGTCCTACACATGTAGCCAATTTCAAAATTGAAGTCGTTCTAGAGTTTTTTGCTCTACACTGGACCAAATAGCCACGCGCGGCCATGCTTAAACCAAACCTGAGGCAAGAAGAAATGATTTTGTGGGGCTTTGAACCCGCGACCTGAGCCTTCAACACAACAAGGACAACCAAGTAGATAGGCATGCGGTTTTGACTGAACTGGACTCGACGTCTATTTAATAGGGGCATATACAGAAATTTACATGCAATTATTTATTCCTTGGTATCACAAATAGTGTCCTAAACGACCTTAATTTTGAGTATGGAGGGTGTATACAAAA…	1	R
2	AC208897.2	56834	57819	985	TGAATCATTAGGGATGAAAATGGTTTCAAAATTTTTCGGTATTCCGGAAACCGATTTCGAAATTTTTCGATCAGATTCACCAGTAATGGTATTTTTCGAAGACAGAATCGGTTTTCGGAATTTTTTATCGGAATCGGTATCGGAATCGGCGTGGTGTTTCACCAACCGTTTCCTTTGGTAACTGGTTTTTTCAGAAATTACCGGATTTGTGTCTCGGAATTTTCCAGAATTGTGTCTCGGAATTTTTCGGAATTGTGTCTTAGATTTTTCGAAATTTTCTAGCATGTGATTTTTTGCATCGCCTGTACGTCTCTAGATAAGGATTACTTATTTTGTATTTTTTTTGACATCTTAAGATTTTTTGGGATAGATGGTGTTGGAAGGCAGTTGGGATTAACG…	1	R
3	AC203883.2	28985	29965	980	GTAACGGATAGGGATGAAAACGGTTTCGGAATTTTTCGGTATTCCGGAAACCGATTTCGAATTTTTTTGATCGGATTCACCGGTAACGGTATTTTTCGAAAATGGAATTGGTTTTCGGAATTTTCTATCGAAATCAGTATCAGAATCGGCGTGGTGTTTTACCGACTGTTTTCTTCGGTTACCGGTTTTTGTCAGAAATTACCGGAATTGTGTCTCGGAATTTTCCGGAATTGTGTCTCGGAATTTTTTTTGGAATTTTCCAGCATGTGTTTTTTCACATCGCCTGTACGTCTCTAGATAAGGATTACTTATTTTTGTATTTTTTGCATGCCTTAAGATTTTTTTGGGATACATGGTGTGGGAAGGCAGTTTGGATTAACGATTTGGTCTCTCGAATAA…	1	R
4	AC199551.3	91616	92573	957	CCCCTAATTAGGGATGAAAACGGTCAAAAACGGTCGGTAAACACTAAAACCATTACCGTTTTCATATTTTTTATCGGAAACAAAATCGAAAACGGTAACTCCGGAAACGAAAACGATATCGGTATTTCGGAAACATCGAAAACAAAAGTTTGGTGCGGAAAATACACCGGTAACGGTCGAAATCTAAAATACGATCGGTAAACATATCAAACTTCACAATACAACAAAGTTGATAAAAGATCACAAAGACTACAAGTTCACAATTCATGATATAACAAGTTCACAATATAACAAGTTCACAAGAATCACAATTTTATAATATAAAAAGTTTACAAAGATAACAAGTTCACAATATAACAAGTTCACAGTATAACAAGTTCACAGTATAACAAGTTCATA…	1	R
5	AC191411.3	64160	65129	969	CACACAAGTAGGGATGAAAACGGTCGGAAACAGTCGGTAAACACTAAAACCATTACCGTTTTCATATTTTTTATCGGAAACAAAATCGAAAACGGTAACTCCGGAAACGGAAACGATATCGGTATTTCGAAAACATCGGAAACGAAAGTTCGGTGCGGAAAATACACCGGTAACGGTCGAAATCTAAAATACGATCGGTAAACATATCAAACTTCACAATAAAACAAAATTGACAAAAGATCATAAATACCACAAGTTCACAATTCATGATATAACAAGTTCACAAGGATCACAAATTTATAATATAAAAAGTTTACAAAGATCACAAGTTCACAATATAACAAGTTCATAAAGATCACAAGTTCACAGACTCAAAGTTCACAATTCACAATATCCACT…	1	I
6	AC204931.3	94183	94757	574	TTCATGGGTAGGGATGAAAACGTGACGGGAAATTCCCGTCCCATCCCGTTTCGAATACTGTTTTTTTCCGATCGTTTTCGAATTGTTCAAGAACCGATTAGAAACGGTACGAAAACGATTTAGCTAGTTTTTCGATCGTTTTCGTATTTTTCATTTTCGAGTCGTGCTAATACCGTTTTCTACCGTTTTATATAATATGAGATAGATCTAGCACATAATTTATTTAAGTTATAGACTTTTGTTGTGTTCAAGTGAATGAATACGCGAAAAACAAATGTTATAATTACTCTAACTATTATGAATGATGAAAAAGAGTTGTTTGTGTATTTCTAAATCTTAAAAATTAGGCAATACATCACTTTATTATGTTTTTGATAAAACTACAAAATAGTTATCTTT…	1	I
7	AC211513.3	104078	105086	1008	GTCGTGGGTAGGGATGAAAACGGTCGGAAACGGTCGGTAAACACTAAAACCATTACCGTTTTCATATTTTTTATCGGAAACGAAATCGGAAACAGTAACTCCGGAAACGAAAACGATATCGGTATTTCGGAAACATCGGAAACGAAAGTTCGGTGCGGAAAATACACCGGTAACGGTCGAAATCTAAAATACGATCGGTAAACGTATCAAACTTCACAATAAAACAAAATTGATAAAAGATCACAAATACCACAAGTTCACAATTCATGATATAACAAGTTCACAATATAACAAGTTCACAAGGATCACAAATTTATAATATAAAAAGTTTACAAAGATCATAAGTTCACAATATAACAAGTTCATAAAGATCACAAGTTCACAGACTCAAAGTTCACA…	1	I
8	AC215247.3	61720	60734	986	ACTAAGGATAGGGATGAAAACGGTCGGTAAACACTAAAACCATTACCGTTTTCATATTTTTTATCGGAAATGAAATCGAAAACGGCAACTCCGGAAATGGAAACGATATCGGTATTTCGGAAACATCGGAAACGAAAGTTCGGTGCGGAAAATACACTGGTAACGGTCGAAAACTAAAATACGATCGGTAAACATATCAAACCTCACAATACAACAAAGTTGACAAAAGATCACAAAGACCACATGTTCACAATTTATGATATAACAAGTTCACAATATAACAAGTTCACAAGGATCACAAATTTATAATATAAAAAGTTTACAAAGATAACAAGTTCACAATATAACAAGTTCACAGTATAACAAGTTCATAAAAATCACAAGTTTACAGACTCAAAG…	1	G200
9	AC211340.3	20102	21040	938	GATGCTGGTAGGGATGAAAATGGTTTCGGAATTTTTCGGAATTCCGGAAACCGTTTTTGATTTTTTTCCGATCGGAATCGTCGGTATCGGTATTTCTTGGAATCGGAATCAGTCATCGGAATTTTAGATCGGAATCGGTATCGAAATTGGTACAGTCCTTTACCGACCGTATTCTTCGGTTACCGTTTTGGATCGGAATTTACCGAATTCAAAATTCGGAATTTACCGAAACTCATGGCCCAGCCCAGATTCTAAAAGCTAAATTCACAACTCATGGCTCATGGGCGACCCATGGGATCAAGCAGCCCACCACCACAGCCCATCGGGCGTCGGCCACTGCTCTTCCACTTCTGTCGCTCTCGCCCAGGCAGAATCGCACGCCCGCACAGCAAGCGCCAG…	1	R
10	AC186340.4	73013	73897	884	GGAGGCACTAGGGATGAAAACGGTTTCGGAATTTTTCGGTATTCCGGAAACCGATTTCGAAATTTTTCGATCGGATTCACCGGTAACGGTATTTTTCGAAAACGGAATCGGTTTTCGGAATTTTCTATCGGAATCGGCGTGGCGTTTTAGCGACCGTTTCCTTCGGTTACCGGTTTTTTGTCGGAAATTACCGGATTTGTGTCTCGGAATTATGTCTCGGAATGTTTCGGAATTTTCCAGCATATGATTTTTCGCATCGCCTGTACGTCTCTAGATAAGGATTACTTATTTATGTATTTTTTGGACGCCTTAAGATTTTTTTTTGGATAGATGGTGTTGGAAGGCAGTTGAGATTAACGATTTGGTCTTTTCCACACACTAGGTTTTAGGGTTTTCCTG…	1	I
11	AC217258.3	57063	57840	777	GAAGCTTATAGGGATGAAAACGGGACGGATACAGCCAGATAGAGGGTCATCCCATATCCTACCCTAATGTATTTCTCTCGGATACAGGACCGGATACGGGTAGTGAAAATTCGGGACGGATACAGGACGGGACCGGATAATAATCCGGGCGGGTAAAAAACGGATAACGGATATTACTCGGATAGATACCGGATAGTTGTCGGGTAGTTTATCTTGATAATATTAATTGTCCAACAATACAACAATCACATAAATTAACAAATATATAATCAAATATAGGATAGCTCAAATATAAGAAAGGCCACGTGAGCTGTGCATGATGCCTCTCACGGATGCACGACCAATCGCCCAAGCCAACCACGATGTCTCTCAGCGAGTCAGCCACTACCAAACGGCCAC…	1	I
12	AC197260.3	60354	61254	900	GTAATGATTAGGGATGAAAACGGTTTCGGAATTTTTCGGTATTCTGGAAACCGATTTCGAAATTTTTCGGTCGGATTCATCGGTAACGGTATTTTTCGAAAACAGAATCGGTTTTCGGAATTTTCTATCGGAATCGGTATCGGAATCGGCGTGGTGTTTTACCGACCGTTTCCTTCGGTTACCGGTTTTTGTCGAAAATTACCGGATTTGTGTCTCGGAATTTTCCGGAATTGTGTCTCGGAATTTTTCGGAATTGTGTCTCGGAATTTTCCAGCATGTGATTTTTTTGCATCGCCTGTACGTCTCTAGATAAGGATTACTTATTTTTGTATTTTTTGGACACCTTTAGATTTTTTTTGGATAGATGGTGTTGGAAGTCAGTTGAGATTAACGATTTGG…	1	R
13	AC186286.3	78140	79151	1011	ATTACTAGTAGGGATGAAAACGGTCGGAAACGGTCGGTAAACACTAAAACCATTACCGTTTTCATATTTTTTATCGGAAACAAAATCGAAAACGGTAACTCCGGAAACGGAAACGATATCGGTATTTCGGAAACATCGGAAACGAAAGTTCGGTGCGAAAAATACACCGGTAACGGTCGAAATCTAAAATACGATCGGTAAACATATCAAACTTCACAATCAAATAAAATTGACAAAACATCACAAATACCACAAGTTCACAATTCATGATATAACAAGTTTACAATATAACAAGTTCACAAGGATCACAAATTTATAAAATAAAAAGTTTACAAAGATCAAAAGTTCACAATATAACAAGTTCACAGTATAACAAGTTCATAAAAATCACAAGTTCAC…	1	R
14	AC186222.3	16471	17474	1003	GTCATGAGTAGGGATGAAAAACGGTCGGAAACGGTCGGTAAACACTAAAACCATTACCGTTTTCATATTTTTTATCGGAAACAAAATCGAAAACGGTAACTCCGGAAACGGAAACGATATCGGTATTTCGGAAACATCGGAAACGAAAGTTCGGTGCGGAAAATACACCGGTAACGGTCGAAATCTAAAATACGATCGGTAAACATATCAAACTTCACAATAAAACAAAATTGACAAAACATCACAAATACCACAAGTTCACAATTCATGATATAACAAGTTCACAATATAACAAGTTCACAAGGATCACAAATTTATAATATAAAAAGTTTACAAAGATCACAAGTTCACAATATAACAAGCTCACAGTATAACAAGTTCATAAAATCACAAGTTCAC…	1	I
15	AC186606.4	157705	158690	985	CAAGCAATTAGGGATGAAAACGGTTTCGGAATTTTTCGGAATTCCGGAAACCGATTTCGAAATTTTTCGATCGGATTCATCGGTAACGGTATTTTTCGAAAACGGAATCGATTTTCGGAATTTTCTATCGGAATCGGTATCGGAATCGGCGTGGTGTTTTACCGACCGTTTCCATCGGTTACCGGTTTTTGTCGGAAATTACCGGATTTATGTCTCGGAAATTTCCGGAATTGTGTCTCGGAATTTTTTCGGAATTTTTCAGCATGTGATTTTTTCGGATCGCCTGTACATCTCTGAATAAGGATTACTTATTTTTGTATTTTTGGATGCTTTAAGATTTTTTTGGGGTTAGATGGTGTTGGAAGGCAGTTGAGATTAACGATTTGGTCTCTCGAACGA…	1	I
16	AC199826.4	123970	124937	967	GCCGCAGGTAGGGATGAAAACGGTCGGTAAACACTAAAACCATTACCATTTTTCTATTTTTTTTTATCGGAAACAAATCGAAACGGTAACTCCGGAACGGAAACGATATCGGTATTTCGGAAACATCGAAAACGAAAGTTTGGTGCGGAAAATACACCGGTAACGGTCGAAATCTAAAATACGATCAGTAAACATATCAAACTTCACAATACAACAAAGTTGACAAAAGATCACAAAGACCACAAGTTCACAATTCATGATATAAAAAGTTCACATAACAAGTTCACAAGGATTACAAATTTATAATATAAAAAGTTTACAAAGATCACAAGTTCACAATATAACAAGTTCACAGTATAACAAGTTCATAAATATCACAAGTTCACAGACTCAAAGTTC…	1	R
17	AC210812.5	143178	144147	969	CCTGCGGCTAGGGATGAAAACAGTTTCGGAATTTTTCGGTATTCTGGAAACCGATTTCAAGTTTTTTCGATCGGATTCACCAGTAACGGTATTTTTCTAAAACGGATCGGTTTTCGGAATTTTCTATCGGAATCGGTATCGGAATCGGCATGGTGTTTTACCGACCGTTTCCTTCGGTTACCGGTTTTTGTCGGAAATTACCAGATTTGTGTCTCGGAATTTTCCGGAATTGTCTCTTAGATTTTTTGGAATTTTCCAGCATGTGATTTTTCGCATCGCCTGTACATCTCTAGATAAGGATTACTTATTTTTGTATTTTTTGGATGCCTTAAGATTTTTTTGGGAAGCAGTTGGGATTAACGATTTGGTCTCTCAAACGAATCCACACTTTTCTATGCA…	1	R
18	AC200754.4	47972	48849	877	ACTGCAAGTAGGGATGAAAACGGTCGGTAAACACTAAAACCATTACCGTTTTCATATTTTTTATCGGAAACGGTAACTCCGGAAACGGAAACGATATCGGTATTTCGGAAACATCGGAAACGAAAGTTTGGTGCGGAAAATACACCGGTAACGGTCGGAAACTCGGAATCTAAAATACAATCGGTAAATATATCAAACTTCATAATACAACAAAGTTGACAAAAGATCACAAAGACCACAAGTTCACAATTCATGATATAACAAGTTCACAATATAAAAAGTTCACAAGGATCACAAATTTATAATATAAAAAGTGTACAAAGATCACAAGTTCACAATATAACAAGTTCACAGTATAACAAGTTCATAGACTCAAAGTTCACAATTCACAATATCCAC…	1	G
19	AC199893.4	42945	43954	1009	ACCACATGTAGGGATGAAAACGGTTTCGGAATTTTTCGGTAATCCGCAAACCGATTTCGAAATTTTTCGATCGGATTCACCGGTAACGGTTTTTTTCAAAAACGGAATCAGTTTTCAGAATTTTCTATCAGAATCGGTATCGGAATCGGCGTGGTGTTTTACCGACCGTTTCCTTCAGTTACCGGTTTTTGTCGGAAATTACCGGATTTGTGTCTCAGAATTTTCCGGAATTGTGTCTCGGATTTTTTTAGAATTGTTTCTTAGATTTTTCGGAATTTCCCAGCATGTGATTTTTCGCATCGCCTATACGTCTCTAGTTAAGGATTACTTATTTTTGTATTTTTTGAATGCCTTAAAATTTTTTGGGATAGATGGTGTTGGAAGGTAGTTAGGATTAAC…	1	I
20	AC201797.4	7649	8577	928	ACAACACCTAGGGATGAAAACGGTTTCGGAATTTTTCGGAATTCCGGAAACCGATTTCGAATTTTTTCGATCGGATTCATCGGTAACGGTATATTTCGAAAACGGAATCGGTTTTCGGAATTTTCTATCGGAATCGGTATCGGAATCGGCGTGGTGTTTTACCGACCGTTTCCTTCGGTTACCGGTTTTTGTCGGAAATTACCGGATTTGTGTCTCGGAATTTTCCGGTATTGTGTCTCGGAATTTTTCGGAATTGTGTCTCGGAATTTTTCGGAATTTTCCAGCATGTGATTTTTCGCATCGCATGTATGTCTCTGGATAAGGATTATTTATTTTTGTATTTTTTGGACGCCTTAAGATTTTTTTTGGGATATATGATGTTGGAAGGCAGTTGAGATT…	1	I
21	AC186189.3	133796	134765	969	ATGTTTACTAGGGATGAAAACGGTTTCGGAATTTTTCGGAATTCCGAAAACCGTTTTCGATTTTTTTCGATCAAATTCACCGGTAACGGTATTATTCGGAAACGGAATCGGTATCGGAATTTTTTATCAGAAACGGTATCGAAATCGGTATGTCATTTTACCGACCGTTTTGTTCGGTTACCGATTTTAATCGGAATTTACCGATTTTTTTCTCGGAATTTTACCGAAATAAAAAAAGCCCATCGGCCCATGAAGCCAACAGGTCTGAGTAGGCAAGCCTTAGTGCACCAATTGGTCGGCCCATGAAGCCAACAGGTCACAGCAGGCAAGCCTCACCAATTGGACAACGTGGTCTCATTTTATAACATTCCTCTCGTGTTGCTCATTCAAATTTTCCAA…	1	I
22	AC177936.6	110667	111586	919	ATCGTCGCTAGGGATGAAAACGGTTTCGGAATTTTTCGGTATTCCGGAAACCGATTTTGAAATTTTTCGATCGGATTCATCGGTAACAGTATTTTTCGAAAACGGAACCGGTTTTCAGAATTTTCTATCGGAATCGGCGTGGTGTTTTACCGACCGTTTCCTTCGGTTATCGGTTTTTTGTCGGAAATTACCGGATTTGTGTCTCAGAATTTTCGGAATTGTGTCTCGGAATTTTTCGGAATTGTGTCTCGGAATTTTCCAGCATGTGATTTTTCATTTCGCCTGTACGTCTCTAGATAAGGATTACTTATTTTTGTATTTTTGGAAGACTTAAGATTTTTTTGGGATAGATGGTGTTGGAAGGCAGTTGAGATTAATGATTTGGTCTTTTCCACACAC…	1	I
23	AC186622.4	132191	133163	972	TCTGCAGGTAGGGATGAAAACGGTCGGAAACGGTCGGTAAACACTAAAACCATTACCGTTTTCATATTTTTTATCGGAAACAAAATCGAAAACGGTAACTCCGGAAACGGAAACGATATCGGTATTTCGGAAACATCGGAAACGAAAGTTCGGTGCGGAAAATACACCGATAACGGTCGAAATCTAAAATACGGTCGGTAAACATATCAAACTTCACAATAAAACAAAATTGACAAAACATCACAAATACCACAAGTTCACAAGGATCACAAATTTATAATATAAAAAGTTTACAAAGATCACAAGTTCACAATATAACAAGTTCACAGTATAACAAGTTCATAAAGATCACAAGTTAACATACTCAAAGTTCACAATTCACAATATCCACTCGATTTA…	1	R
24	AC195355.3	116407	117385	978	TGCGCGACTAGGGATGAAAACGGTCGGAAACGGTCGGTAAACACTAAAACCATTACCGTTTTCATATTTTTTATCGGAAACAAAATCGAAAACGGTAACTCCGGAAACGGAAACGATATCGGTATTTCGGAAACATCAGAAACGAAAGTTCGGTGCAGAAAATACACCGGTAACGGTCGAAATCTAAAATACGATCGGTAAACATATCAAACTTCACAATAAAACAAAATTGACAAAACATCACAAATACCACAAGTTCACAATTCATGATATAACAAGTTCACAAGGATCACAAATTTATAATATAAAAAGTTTACAAAGATCACAAGCTCACAATATAACAAGTTCACGGTATAACAAGTTCATAAAGATCACAAGTTAACATACTCAAAGTTCACA…	1	I
25	AC210051.3	59950	60719	769	CCAGCACATAGGGATGAAAACGAACGGGAACGGGCAGGAAACTACCTCTCCCATTTTCGTTACCATTTTTTTACCGAAAACGGGAGCGGGAGCGGAAAAGGCGGTTGCGAAAACGGTTACGGAATATATGGGTATACGAAAACGAACGAATACAAATGAATATTCACCGAAAACAGACGGTAGCCGGACAGTAGTCGGAACAACTACATGCACACAGTAGTGACAGCACACAAGCGCTGGAAAAAAAAACAGCGCACTACATAGTGCGCCCACGGCCAATGCGAGGTTAACAGTAGTCCAGCATCCAGGCCAACAGCTTTACTTATTAGGGTCCCTAGCTCCATGAGGCACATGCACACTACAGAGTCACACAGGAAACAAAGCTACAATGTCTCAAGG…	1	R
26	AC203966.4	113810	114744	934	GATGTCATTAGGGATGAAAACGGTTTCGGAATTTTTTGGAATTCCGAAAACCGATTTCAAAATTTTTCGATCGGATTCACCAGCAACGGTATTTTTCGAAAACGGAATCGGTTTTCAGAATTTTCTATCGGAATCGGCGTGGTATTTTACCGACCGTTTCCTTCGGTTACCGGTTTTTGTCGGAAATTACTGGATTTCTGTCTCGGAATTTTCCGGAATTGTGTTTCGGAATTTTCCAGCATGTGATTTTTTCGCATCACCTGTACATCTCTGGACAAGGATTACTTATTTTTGTATTTTTGACGCTTTAAGATTTTTTTGGGGATAGATGGTGTTGGAAGGCAGTTGAGATTAACGATTTGGTCTCTCAAACGAATCCACCATTTTGTATGCACATGT…	1	R
27	AC193473.2	42375	43495	1120	CCAAGGTGTAGGGATGAAAACGGTACGGAAAAATCCCGTACCGCCCCGTTCCGATTACCGATTTCTTCGGATCGTTTTCGTATACTTCGGTTATTTTTCGGTTTCGGGACGAAAACGGGTAGACTGTCTTCGGTAACGGTATCGAAAACGAACATACTGTTTTTTCGTTCGTTTTTGCGGTTACCGTTTTGATTCGGGAAAATTCCGTTTTTGTACCGTTTAGGCTATTCGGTTCTGGGCCTTTTAATTTTTGTCTTCCACTCTTCCAGCGATCCAGAATTCCAGATTCCAGCCCAAGGCCCAAGTTGAACACACAAAACGTGAAAACCTAATACCCGACCCCGGTTGCTACCCTGCCGTCCCTGCGTCCCTGCCCTGCTGCCCAGCTGCTGCCTGCTA…	1	R
28	AC200216.2	100754	102229	1475	CTTTTCGATAGGGATGAAAACGGTTTCAGAATTTTTCGGAATTTCGGAAACCGTTTTCGACTATTTCTGATTGGAGTCTTCGGTAACGGTATTTTTCGGAAACGGTATCGGTTGTCGAAATTTTGGTTCGGAATAGGTATCGAAATCGGTATGACGTCTTACCGACCGTTTTTATCGGTTTTCGATTTTAATCGGAATTTACCAAATTCAATTTTTGGAATTTACCAGAAATAATAAAGAACCGGCCCACAGTCTAACATACCAGTGCCTAGCCCACTACCGTAACTAGGCCACAAGGCGACAAGCCGACAACAGTGAGCCTCAACTCAAGTCCGTGACTACCTTGAGCAGTTGAGCTCGTGCGGACAAGCGGCTAGGTGCCACGCAGCACATCCGACG…	1	R
29	AC208459.2	81896	83809	1913	AGGATGGGTAGGGATGAAAACGGTTTCAAAAATTTTCGGAATTCCGGTAACTGTTTCGAATTTTTTTCGATCAGATTCACCGGTAACGGTATTTTTCGGAAACGGAATCGGAATTTTTTATCGAAATCGGTATGGCATATTACCGACCGTTTACTTCAGTTACCGATTTTAATCAAAATTTACTGGAACACTTTCTTGGAATATTACCAGAAATAAAATAGGTCTAGCCCACCAGCCCCATCGGGCCACCCCTCTTCTAGTAAGCCCACCAAGTGCCCAGCCATTCCACCATCAGACGCCTAGCCGACCGGCCCCACTCTCCGAGCCGACCCACCACGCCCACCATCAGGCTCTTTACTCACAAAAATAGTAAAAATAATGGGGAGAAGGGGATTTGAA…	1	G
30	AC202192.3	136887	138026	1139	ACTCTATCTAGGGATGAAAACGGTCGAAAACGATCGAAAAAACATTGATATTGGTTTTGGTTTTGTTTTATAACAACGGTACGAAAACGAAAACGAAAATGTTAGGGTCGGTATACGGTATCGAAATTACCGGTCATTCGAAAACGAAAAATTCGAAACGAAGATACGTCGAAAACGATCGACATACGATAAACTTGAGTCGGTAATTAACAAAAACAAACAATAAACTGAATGACTTAATCCAATCATTAATATATATTAAGTTCATAGCATCAACATAAACACATAATGATATTATTTGAGTGAGAAATTATATCTACACTCATGTCACATACAAGTATACTGATAGTTTGACGCTATGGCACAGATCATATGCAAACAACAAAAATGAAATATGTA…	1	I
31	AC205841.3	141796	144756	2960	GCCGCATTTAGGGATGAAAACGGTCGGAAACGGTCGGTAAACATTAAAACCATTTCCGTTTTCATATTTTTTATTCGGAAAGGAAATCGGAAATGGTTAATCCGGAAACAGAAACGATATCGATATTTCGAAAACATCGGAAACGAAAGTTCGATACGAAAAATACATCGGTAATGGTCGGAATCGAAAATACGACCGGTAAACATATGAATATAACAAGTTCACAATACAACAAAGATCACAAGTCAATAATTCACAATATAACAAGTTTATAACATAACAAGTTCAAAATATAACAAGTTCATAAAGATCACATGTTCATGGACTTAAGGTTCAACATTTTCTTGCTCTAACTATTCATCCATATTACATAGTACAGTATTCTCTCCGTCTACATGA…	1	I
32	AC211752.4	104232	105664	1432	AGTACATATAGGGATGAAAATGGATCGGATACTGCCTCTCCCATATCCTAACCCACTTTTATTTATTGGATTCGGAGCGGAGCGGATAATACGTGGATGTGGATGTGGATGCGAATGTGGATTTTTTTGGATGTCAGGAATGGTGTGGAGCGGAATTGGATCGGATATGGATTCAAATAGTCAAGTAATATGTGCATACATAGAGAATTATATACTTATCAAAGATTAATTTAGTAAAGAAATAATGAGAAGAAGTAGACAATAATCTTACGTTGTAGTCCATATTGTCGCTCACAATTAACACTTAGCAAGATATCTATGCTCAAATGTTAAATTATTATTCAATAAGTAATCACTTGCAGGAAGTTTTCAATTCAAAAGTTAAAACATAAAACAACC…	1	I
33	AC225638.2	96654	97981	1327	CTGGTCTATAGGGATGAAAACGGTTTCAGAATTTTTCGGATTTTTGAAAACCATTTTCATTTTTTTCCGATCCGATTCACCGGTTACGGTAATTTTCGAAAACGGAATCGGTAATCGGAATTTTATTTTAGAATCAATATCGGAATTGGTTTAACGTTTTACCGACCGTTTTCATCGGTTACCAATTTTAATCAGAATTTACCGAATTTAAATCTCAGAATTTTTCGAAAACAAAAAACAAACAGGCGGCCAGTGGCGCACCCTCCCACTCCAGCCAACTTGTCCGTTGTCCGGCACGAGCTTGCAACAAAGGTCATCCGCCTGAGCATCCTTTATATAGAAAGAATTTATGGCTCCATGTTATTTAACTGGGCAAGGTGGTACTAAACGCACATGAAG…	1	I
34	AC191595.3	177682	178583	901	GCAGCCGGTAGGGATGAAAACGGTTTCAGAATTTTTCGGTATTCCGGAAACCGATTTCGAAATTTTTCGATCGGGTTCGTCGATAATGGTATTTTTCGAAAAAGGAATCGGTTTTCGGAATTTTCTATTGGAATCGGTATCGGAATCGGCGTGGTGTTTTACCGACCGTTTCCTTCGGTTATCGGTTTTTGTCGGAAATTACCAGATTAGTGTCTCGGAATTTTCCGGAATTGTGTCTCGGATTTTTTCGGAATTTTCCAGCATGTGATTTTTCGCATCGCCTGTACGTCTCTAGATAAGGATTACTTATTTTTGTATTTTTTGGACGCCTTAAGATTCTTTTGCGATAGATGGTGTTGGAAGGCAGTTGAGATTAACGATTTGGTCTTTTCCACACAC…	1	I
35	AC226534.2	42816	43806	990	CCGATAATTAGGGATGAAAACGGTCGGAAACGGTCGTTAAACACTAAAACCATAACCGTTTTTATATTTTTTATCGGAAACAAAATCGGAAACGATAACTCCGGAAACGGAAACGATATCGGTATTTCGGAAACATCGGAAACGAAAGTTCGGTGCAGAAAATACATCGGTAACGGTCGAAATCTAAAATACGATCGGTAAACGTATCAAACTTTACAATAAAACAAAATTGACAAAAGATCACAAATACCACAAGTTCACAATTCATGATATAACAAGTTCACAATATAACAAGTTCACAAGGATCACAAATTTATAATATAAAAAGTTTACAAAGATCACAAGTTCACAATATAACAAGTTCATAAAGATCACAAGTTCACAGACTCAAAGTTCACA…	1	I
36	AC195840.3	26516	27341	825	GTTTGAACTAGGGATGAAAACGGTTTCGGAAATTTTCGGAATTCCGGAAACCATTTTCGAAATTTTTTGATCGGATATGTCGGTAATGGTATTGTTCGGAAATGAAACCAGTAATCGGAATTCTTTGTCGGAAACAGTATCGGAATCGGTTTAGCACTTTACCGACCGTTTCCTTCGGTTACCGGATTTAGTCGGAATTTTCCGAAATTAACCATCGGATTTTTCCGGAAATAGTCAGCCCAACTGGTTTAGTCACTTACTTGGCCCAGGCGGTTAGCAGCCCACGCCCACACGCGGCCACGCGGTCGGCCTCACCTAGCGGGCGAGACGGACGCCCGGCGGCCAGAGCCTGAGGCTGTGACCGGGCCTCATGCACAATTGCGCCGTGCGTGCACATGT…	1	G
37	AC206958.3	74861	75764	903	GGGATGGGTAGGGATGAAAACTATTTCGGAATTTTTCGGTATTCCGGAAACCGATTTCGAAATTTTTCGGTCGGACTCACCGGTAACGGTATTTTTCGAAAAACGGAATCGGTTTTCGGAATTCTCTATCAGAATCGGTATCGGAATCGGCGTGGTGTTTTGTCGACCGTTTCCTTCGGTTACCGGATTTGTGTCTCAGAATTTTCCAAAATTGTCTCGGAATTTTTCGAAATTGTGTCGGAATTTTTCGAAATTTTTCAGCATGTGATTTTTCGCATCGCCTATACGTCTTTAGATAAGAATGACTTATTTTTGTATTTTTTGGTCGCCTTAAGATTTTTTTGGGATAGATGGTTTAAAAAGGCAGTTGAGATTAACGATTCGGTCTTTTCCACACAC…	1	I
38	AC214051.3	144014	144926	912	CGTATAACTAGGGATGAAAACGGTTTCAGAATTTTTCGGAATTCTGGAAATCGATTTCGATTTTTTTCGATCGGATTCACCGGTAACGGTATTTTTCGAAAACAGAATTGGTTTTCGGAATTTTCTACCAGAATCGGTATCGGTATCGGAATCGGCGTGGTGTTTTACCGATCGTTTCCTTCTGTTACCGGTTTTTGTCGGAAATTACCGGATTTGTCTCGAAATTTTCCAGAATTGTGTCTCGGAATTTTCCAGCATGTGATTTTTTGCATGGACTGTACGTCTCTAGATAAGGATTACTTATTTTTGTATTTTTTGGACGCCTTAAGATTTTTTGGGATAGATGGTGTTGGAAGGCATTTGAGATTAACGATTTGGTCTTTTCTACGAACTAGGTTT…	1	R
39	AC209943.4	124739	125638	899	TCCGTAAGTAGGGATGAAACGGTCGGAAACGATCGGTAAACACAAAAACCATTTTCATATTTTTCCTTGGAAACGAGATCGAAAACGGTAACTCCAGAAACGAAAATGACATCGGTAATTCGGAAACATCGGAAACGAAAGTTCGGTACGAAAATTACACCGGTTACAATCGGAACCTAAAAATTCGATCGGTAAAAACTGTAACATGTACTCTCAATTGACTTCAAAAATTCACGCAAGTCATACATTTATATAAAATTAGTAATAATATATAAGGTAGGAGGTCACAATAAAATATATAAAGTAAGAAGTCATAAAACAATAAAATCATTATTATATATTTAAATAAAGTAGAATCAAGATTTGTATAATGATATGGCACTTACATTCTATTTGTAC…	1	I
40	AC194676.3	148339	149233	894	GTCATGAGTAGGGATGAAAACGGTCGGAAACGGTCGGTAAACACTAAAACCATTATCATTTTCATATTTTTTATCGGAAATGAAATCGAAAACGGTAACTCCGAAAACGGAAACGATATCGGTATTTCGGAAACTTCGGAAACGAAAGTTCGGTACGGAAAATACACCGGTAACGATCGAAATCTAAAATACGATCGGTAAACATATAACATAACAAGCTCACAATACAACAAAGACCAAAAGTTCACAATTTACAAAGATCAAAAGTTCAACCTTTTTGTGCTCTAATTATGTTAAAAAATGTCAACTCAAACAGCTCGACTTTAAAAACAAATACAATATATATAGAGACATATAATATATATATATATATAAACGCACGCACGTTGCTCCGGCCAT…	1	I
41	AC208308.3	20605	21528	923	ACGACGAGTAGGGATGAAAACGGGACGGATATAGGGTCATCCCATATCCTAACCTAATGTATTTCTCTCGGATACAGGTACGGGTAGTTAAAATTCGGGACGGATACAGGACGAGACCGGGTAATATTACAGGCGGGTAAGAAATAGATATCGAGTATTACTTGGGTAGATAACAGATATTTATCAGATAGTTCGTCTCGATAATTTTAGTTGTCCAGCAGTCCAACAAACAAATTTTAGGGTCACAACTACATTATAGAACCAATAACACATTTTAAAAAACGACAATATATCTCCTCTTTCATATGGCTGTTGAGGTATTTCTTTCAAAAACGAATTTGGGTAGTCACACCACCATAACAATGATCTTTGGTGTATTTAGATACCTAAGTGGCATTT…	1	R
42	AC214542.3	166460	167545	1085	CGAACGTCTAGGGATGAAAACGGTCGGAAACGGTCGGTAAACACTAAAACCGTTTTCGTTTTCATAATTTTTATCGGAAATGGAATCGGAAACGGTTAAACCGGAAACGGAAACGATATTGATATTTCGGAAACATCGGAAACAAAAGTTTAATACGGAAAATACATCGGTAACGGTCGGAATCTAAAATACGACCGGTAAACATATAAATATAACAAGTTCACAATACAATAAAGATCACAAGCCAACAATTCACAATATAACAAGTTTATAAATATCACAAGTTCATAACATAATAAGTGCACAATATAACAAGTTCATAAATATCACATGTTTATAGATTCAAGGTTCAACATTTTCTTACTCTAACTATGTATAACTTTATTCATCCATATCACA…	1	R
43	AC212453.4	115367	116360	993	TTGATAGGTAGGGATGAAAACGGTCGGTAAACACTAAAACCATTACCGTTTTCATATTTTTTATCAGAAACAAAATCGAAAACGATAACTCTAAAAACGGAAACGATATTGATATTTCGGAAACATCAGAAACGAAAGTTTGGTGCGGAAAATACACCGGTAACGGTCGAAATCTAAAATACGATCGGTAAACATATCAAACTTCACAATACAACAAAGTTGACAAAAGATCACAAAGACCACAAGTCCACAATTCATGATATAACAAGTTCACAAGGATCACAAATTTATAATATAAAAAGTTTAGAAAGATCACAAATTCACAATATAACCAGTTCACAGTATAACAGTTCATAAAGATCACAAGTTCACAGACTCAAAGTTCACAATTAACAATAT…	1	I
44	AC206862.3	75232	76126	894	TCTATCACTAGGGATGAAAACGGTTTCGGAATTTTTCCGTATTTCGGAAACCGATTTCGAAATTTTTCGGTCGGATTCATCGGTAACGGTATTTTTCAAAAACGGAATCGCTTTTCGGAATTTTCTATCGGAATCAGTATCGGAATCGGCGTGGTGTTTTACCAACCGTTTCCTTCGGTTACCGGTTTTTATCAGAAATTACCGGATTTGTGTCTCGGAATTTTCCAGAATTATGTCTCGGAATTTTTCAGAATTTTCCAGCATGTGATTTTTCGCATCGCCTGTACGTCTCTAGATAAGGATTACTTATTTTTATATTTTTTGGACACCTTTAGATTTTTTTGGATAGATGGTGTTGGAAGGCAGTTGAGATTAACGATTTGGTCTTTTCCACACACT…	1	I
45	AC209825.3	145556	146338	782	GCCATAGCTAGGGATGAAAACGAACGGGAACGGGCGGGAAACTACCTCTCCCATTTCCGTTACCATTTTTTTTACCAAAAACGGGAGCGGGAGCGGAAAAGGCGGTAGCGAAAACGGTTACGGAATATATGGGTATGCGAAAACGATCGAATACGAACGAATATTCACCGAAAACGGACGGTAGTCGGACAGTAGTCGGAACAACTACATGCACACAGCAGTGACAACACACAAGCGCCGGAACAAAAAAAACAGCGCACTACACAGTACGCCCACGACCAACGCGAGGTTAGCAGTAGTCCAGCGTCCAGGCCAGCAGCTTCACTTATTAGGGTCCCTAGCTCCATGAGGCACATGCACACTACAGAGTCACACAGGAAACAGAGCTACAATGTCTCA…	1	R
46	AC202525.2	108466	109246	780	GCTACGGCTAGGGATGAAAACGAACAGGAATTATACCGCCCCGTCCCGTCCCATATTCCCGTTTAAAACCATCTGTTTTCGTTTTATCGGGAAAATGTGAAAACGGTACGGGAACCGGGATAGGTATATCCGGGAACGGGACCGGAAACAGTTGAAGGTGTTTCCCGCCCGTATTTACGGTATCCCGTATTGTATCGGGAATTTCCCGTTTTATTCCGTTTTACATTTTGCGGATCGTGTGCATGTATCAAAGCCCATGAATTCTTGGCCCATTGGTCACTGTCGTTTCCCATAGGGAGTTTCAAGTGCACGAATATACAGCCTGTGTGTGTGCAGCAGCTCTGCCTCTGCTTGGCTGGACGACTGCATCTGTGCTTGAGGCCTTGAGACATTGTAGCT…	1	R
47	AC194192.3	178730	181057	2327	CCGATGCCTAGGGATGAAAACGATCGGAAACACCGGTGTCGGCGTTTCGAAACCCGGGGGTCCCTGGACCGACAAGTAAACTGTCGCCGCGTGCCCCAGCCCAGATGGGTCAGCGCGAGACGGAGCGCGAAGGGGGAGGCAGCCGAAGAGGAGACGGGTGTGAGAGGTAGAAATCCCGCGGCCTTCGTGTTTGTCCCGCGCCCAGGTCGGGTGCGCTTGCAGTAGGGGGTTACAAGCGTCCACGCGGGAGAGAGCGAGCGGCCTCACGCGAGCGCCCGTCCCGTCCTTCCCCGCGCGGCCAACCCTCTGTAAGAGGGCCCTGATCCTTCCTTTTTATAGGCGCAAGGAAAGGATCCAGGTGTACAATGGGGGGTGTAGCAGTGTGCTAACATGTCTAGC…	1	I
48	AC190631.4	23293	24379	1086	ACCGCAGGTAGGGATGAAAACAGGACGGATATAGCCGGATACAGGGTCATTCCGTATCCTACCCTAATGTATTTCTCTCGGATACGGGACCGGATATGGGTAACTAAGATTCGGGGCGGATATAGGACGGGACCGGGTAATAATCCGGACGGGTAAGAAACGGATAACGGATACTACTCGGTAGGTACCGGATAATTGTCGGGTAGTTCATCCGATGATATTAATTGTCCAACCATCCATAAGTTAAGCAATACATAATCATGTATATGATAGATCAAAATGTAAGAAAGGAAACCGGTAAAATTGACATCATGCAGTTCAAAGTAGCTTATCACAAGGACATTGTAGAACTAACACCACAATATTTAAAATTCATAAAATATTCTAGTTTCACTAAAA…	1	R
49	AC221056.3	170926	169838	1088	CGCAAAAGTAGGGATGAAAACGGGACGAGTACCCAGAACGGGTATCGGATACGGGTACCAAAATGGGACGTAATTTTGGATACGGATACAGGTATTTTGTTTGTCGGGACGGATACGGGTATTACCCGGATATTGAACCTCGAATACGGGTAGGATACAGAATCACTAATACCCGGTCAGTACCCGAAAATCCCGGGTCGGATACGGGTACCCGGAATTCGGGTACCCGTTTTTTTTCTTTCTGCATAATATAGTTATAAAATCATAACTTTTACATATGAAATCAGATCAAGATAAAGTTTATATAAAAATTGTAGAGCGTGAAGAGATCTATGACTTTGTAATACATCAATTTTTTGTTTAAACAATATTTTAATGATTTAATTGTATTTTGATGAT…	1	G200
50	AC191371.3	123128	124202	1074	CCTCCCGCTAGAAATGAAAACAATTTCGGTTTTTTTCGGTTTTTCGAAAACCGTTTTTGATTTTTTCGACTGAAACCAGC AGTACCGGTATTTTTCGCAGCCGGCATCGGTTATCGGAATTTTGTTTCAAAATCGGTATCGAAAACAATATAAGATTTTT CCGACCGTTTTAATCGGTTCCCGTTTTCAAACGAAATTTACCGAATTTAGGTATCGGAATTTTTCCAAAAACAAAAAATT AAGTAGGCTATTTAAAAGCCCACACTCAATAATGGACGCTCAGGCCCAAGTGCCTACCGTTTCATCTGGCTCGAGCTGTT ATCTAGATGAGACTCTTCTTCGATGACATTTAGGTGGGCGAGGTGAGACTAAATAATGTTGTGCACTGTACCCAT…	1	I
51	AC198361.3	4244	4827	583	AGGAACTTGAGGGATGAAAATTGGTTGATTAATAGACATTAGCGTTTAGAGGGTAACTAGTATGCACCCATTAAGCTTAGAAGAGTGAAGTGAGAGTTTGTGATTGGTACTCTTGGTGATCGATATTACGGTTTAGTGGTGATCGAGAGTGCGTTGATTATCTAGAGAACTTGTGGGTGCCCGACTCGGTATTGTACATGGTTGTGAGCAGTTCATCATATTGGAGCAACGAAGAACAGGCTTGTAGAGAGCACTTGATCCTTGCGTGGACCAAAGGGGAGCGAAGGGGAGCGACACCCTTATGTAGGCGCTTTAATGAGGATTAGTGGGAGTGCTGACTCTTTAAGACCACGGTAAAACATTGAGTATTCTAATCCTTACTTTACTATATGTATTTAC…	1	I
52	AC196793.2	132058	133630	1572	CCCATGACTAGGGATGAAAACAATGAGGAAAATTATCATCATGTCCCGTTCCACATTCTCGTTCGAAACCATATGTTTTTGTTTTTCTGGGAAAATATAAAAACAGTACGAGAATCAGGTCGGTCTGCTCGGGAACGGGAACGAAAATAATTAGAGGTGTTTCTCGCCCATATTTATAGTATCCCGTATTTTACCGAAAAATTTCCGTTTTATCATGTTATACATTAAGCGGGAGATGATTTTGGCCCAGGCCTTCTTGGCCCATTAAAACTTGCCCACTTAAAACCCTATACGGCTATACCATCTACATGAGTCCGCTAGCTGCCCGCGGCTGGCCGAGGCGCTGAGCAGTGAGCACGCGTGCCGGTTGTTGCCTATTACTGCGTTCTAGCGTTCGTG…	1	I
53	AC195844.2	14856	15851	995	TCCATGCGTAGGGATGAAAACGGGACGGGTACCCGGAACGGGTATCGGATACGGGTACCAAAACGGGACGTAATTTCGGGTACGGATACGGGTATTTTGTTTGTCGGGACGGATACGGGTATTA CCCGGATATTGAACCTCGGATACGGGTAGGATACGGAATCACTAATACCCGGTCAGTACCCGAAAATCCC GGGTCGGATACGGGTACCCGGAATTCGGGTACCCGTTTTTGCTTTTTTCTGCATAATATAGTTATAAAAT CATAACTTTTACATATGAAATCGGATGAAGATAAAAGTTTATATGAAAATTGTAGAGCTTGAAGAGATCT ATGACTTTGTAATACACATTTTTTTTGTTTAAACAATATTTTAATGATTTAATTGTATTTT…	1	R
54	AC197233.2	61964	63801	1837	GGTAACGACTAGGGATGAAAACGGTTTCGGAATTTTTCGGTATTCCGTAAACCGATTGCGAAATTTTTCGATCGGATTCA CCGGTAACGGTATTTTTCGAAAACGGAATCGGTTTTCGGAATTTTCTATCGGAATCGGTATCGGAATCAGTGTGTGTTTT ACCAACCATTTCCTTCGGTTACCGGTTTTGTCGGAATTACTGATTTGTGTCTCGATTTTTTCGATGTGTCTCGATTTTTT TCGGATTTCCAGCATGTGATTTTTCGCATCGCCTTGATGTCTCTGGATAAGATNNNNNNNNNNNNNNNNNNNNNNNNNNN NNNNNNNNNNNNNNNNNNNNNNNNNNNNNNNNNNNNNNNNNNNNNNNNNNNNNNNNNNNNNNNNNNNNNNNNNCC…	1	I
55	AC191034.3	33441	34498	1057	AATACGCCTAGGGATGAAAACGGGACGGATACAGTCGGATACAGGGTCATCCCGTATCCTACTCTAATGTATTTCTTTTGGATACGAGACCGGATACGGGTAGTTAAGATTCGGGACGGACACAGGACGGGACCGGGTAATAATCCGGACGGGTAAGAAACGGATAACAGATACTACTCGGTTAGGTACCGAATAATCGTCGGGTAGTTCATCCGATGATATTAATTGTCCAACCATCCATAAGTTAAGCAATACATAATCATGTATATGATAGATTAGATGTAAGAAAGGAAACCGGTAAAATTGACATCATGCAGTTCAAAGTTGCTTATCACAAGGATATTGTAGAACCAACACCGTAATATTTAAAATTCATAAAATATTCCAGTTTCACTAAAA…	1	I
56	AC186302.3	62169	63255	1086	TGCACCGGTAGGGATGAAAACGGGACGGGTACCCAGAACGGGTATCGGATACGGGTACCAAAACGGGACGTAATTTCGGGTACGGATACGGGTATTTTGTTTGTCGGGACGGATACGGGTATTACCCGGATATTAAACCTCGGATACGGGTAGGATACGGAATCACTAATACCCGGTCAGTACCCGAAAATCCTGGGTCGGATACGGGTACCCGAAATTCGGGTACCCGTTTTTTCTTTTTATGCATAATATAGTTATAAAATCATAACTTTTACATATGAAATCGGATGAAGATAAAGTTTATATGAAAATTGTAGAGCTTGAAGAGATCTATGACTTTGTAATACAACAATTTTTTGTTTAAACAATATTTTAATGATTTAATTGTATTTTGATGAT…	1	R
57	AC205710.2	106508	105251	1257	CACCTGGGTAGGGATGAAAACGGGACGGATACAGCCGGATATAGGGTCATCCCTTATCCTACCCTAATGTATTTCTCTCGGATACGGGACCGGATACGGGTAGTTAAGATTCGGGACGGATACAGGACGGGACCGGGTAATAATCCGGACGGGTAAGAAACGGATAACGGATACTACTCGGGTAGGTACCGGATAATTATCGGGTAGTTCATCTGATGACATTAATTGTCCAACCATCCATAAGTTAAGCAATACATAATCATGTATATGATAGATCAGATGTAAGAAAGGAAACCGGTAAAATTGACATCATGCAGTTCAAAGTTGCTTATCACAAGGACATTGTAGAACCAACACCGCAATATTTAAAATTCATAAAATATTCTAGTTTCACTAAAA…	1	R
58	AC194882.3	51899	52983	1084	CACGCAGGTAGGGATGAAAACGGGACGGATACAACCGGATATAGGGTCATCCTGTATCCTACCCTAATGTATTTCTCTCGGATATGGGACCGGATACGGGTAGTTAAGATTCGGGACGGATACAGGACGGGACCGGGTAATAATCCGGACGGGTAAGAAACAGATAACGGATACTACTCGGGTAGGTACCGGATAATTGTCGGGTAGTTCATCCGATGATATTAATTGTCCAACCATCCATAAGTTAAGCAATACATAATCATGAATATGATACATCAGATGTAAGAAAGGAAACCGGTAAAATTAACATCATGCAGTTCAAAGTTGCTTATCACAAGAACATTGTAGAACCAACACCGCAATATTTAAAATTCATAAAATATTCTAGTTCTAAAAATT…	1	R
59	AC200299.4	72937	74021	1084	CTGCTCGGTAGGGATGAAAACGGTACGGATACAGTCGGATATAGAGTCATCCCGTATCCTATCCTAATGTATTTCTCTCGGATACGGGACCGGATACGGGTACTTAAGATTCGGGACGGATACAGGACGGGACCGGGTAATAATCCGGACGGGTAAGAAACGGATAACGGATACTACTCGGGTAGGTACCGGATAATTGTCGGGTAGTTCATCCGATGATATTAATTGTCCAACCATCCATAAGTTAAGCAATACATAATCATGTATATGATACATCAGATGTAAGAAAGGAAACCGGTAAAATTGACATCATGCAGTTCAAAGTTGCTTATCACAAGAACATTGTAGAACCAACACCGCAATATTTAAAATTCATAAAATATTCTAGTTCTAAAAATT…	1	I
60	AC208702.3	116455	117538	1083	CTCCTGGGTAGGGATGAAAACGGGACGGATACAGCCGGATATAGGGTCATCCCGTATCCTACCCTAATGTATTTCTCTCGGATACGGGACCGGATACGGGTAGTTAAGATTCGGGACGGATACAGGACGGGACCGGGTAATAATCCGGACGGGTAAGAAACGGATAACGGATACTACTCGGGTAGGTACCGGATAATTGTCGGGTAGTTCATCCGATGATATTAATTGTCCAACCATCCATAAGTTAAGCAATACATAATCATGTATATGATACATCAGATGTAAGAAAGGAAACCGATAAAATTGACATCATGCAGTTCAAAGCTGCTTATCACAAGAACATTGTAGAACCAACACCGCAATATTTAAAATTCATAAAATATTCTAGTTCTAAAAATT…	1	R
61	AC205278.3	119427	120466	1039	ACCATGTGTAGGGATGAAATCGGTTTCGGAATTTTTCGGAATTTCGGAAACCGTTTTCGATTTTTCTCGGTCGGATTTATCGGTAACAGTACTTTTCGGAAACGGAATCGGTATTGGATTTTTTCTATCGGAAACGGTATCGGATAAGGTTTAGCGTTTTACCGATCGTTTCCTTCGGTTACCGGATTTTATCAGAATTTACCGGAACATCTTCTCGGAATTTACCGAAAATAAAAAAGGACATAAACCCGTAAATGCACAAATGCCATAACGACCCAGTCCAGTAGTCGTCGTGCCAGCCCACTTGCCCTGTGCTCGCATGGCCACAGGCCCGCATGGCGCATAGGCCTAGCTGCCGCATCCATGTAACCGTGTTTTTATCTCAATATCTCATGCCCG…	1	R
62	AC209684.4	132154	132711	557	TTTAGGACTAGGGATGAAAACGATCGAAAACGATCGAAAAAACAGCTAAATTGGTTTTGTTTTCATATTTTTTGGTCGGGACGAAAACGAAAACGAAAATCAACGGTCGAAATACGAGATCGGAATTGTCGGTTATCCGAAAACGATAAACTATAGTCGGAAAGATAACTATTTTGTAGTTTTATCAAAAACATAATAAAGTGATGTATTGCCTAATTTTAAAGATTTAGAAATACACAAACAACTCTTTTTCATCATTCATATTAGTTAGATTAATTATAACATTTACTTTTCGCTTATACATTCACTTGAACACAACAAAAGTCTATAACTTAAATAAATTATATGCTAGATCTATCTCATATTATATAAAACGGTAGAAAACGGTATTAGCACGAC…	1	G
63	AC211887.3	124539	125500	961	GATGTTACTAGGGATGAAAATGGTCGGTAAACACTAAAACCATTACCGTTTTCATATTTTTTATCGGAAACGAAATCGAAAACGGTAACTCCAGAAACGGAAACGATATCGGTATTTCGAAAACATCGGAAACGAAAGTTCGGTACGGAAAATACACCGGTAACGGTCGAAATCTAAAATACGATCGGTAAACATATCAAACTTCATAATACAAAAAAGTTGACAAAAGATCATAAAAACCACAAGTTCACAATTCATGATATAACAAGTTCACAATATAACAAGTTCACAAGGATCACAAATTTATAATATAAAAAGTTTACAAAGATAACAAGTTCACAGTATAACAAGTTCATAAAGATCACAAGTTCACAGACTCAAAGTTCACAATTCACAATA…	1	I
64	AC205771.3	58281	58844	563	ACCCCCTGTAGGGATGAAAACGGGACGGAAATTCCTGTCCCGTTTCGAATACTGTTTTTTCCCGATCGTTTTCGAATTGTTCAGGAACTGATTAGAAATGGTATGAAAACGATTTAGCTAGTTTTTCGATCGTTTTCGTATTTTTCGTTTTCGAGTCGTGTTAATACCGTTTTTCTACCGTTTTATATAATATGAGATAGATCTAGCATATAATTTATTTAAGTTATAGACTTTTGTTGTGTTCAAGTGAATGAATACGTGAAAAACAAATGTTATAATTACTCTAACTATTATGAATGATGAAAAAGAGTTGTTTGTGTATTTCCAAATCTTAAAAATTAGGCAATACATCACTTTATTATGTTTTTGATAAAACTACAAAATAGTTATCTTTCCGAC…	1	I
65	AC214364.2	88347	88904	557	CACGCGAGTAGGGATGAAAACGGGACGGGAAATTCCCGTACCGTACCGTTTCGAATACTGTTTTTTCTCGATCGTTTTCGAATTGTTCGGGAACCGATTAGAAACGGCACGAAAATGATTTAGCTAGTTTTTCGATCGTTTTCGTATTTTTCGTTTCCGAGTCGTGCTAATGCCGTTTTCTACTGTTTTATATAATATGAGATAGATTTAGCATATAATTTATTTAAGTTATAAACTTTTGTTGTGTTCAAGTGAATGAATAAGCAAAAAGCAAATGTTATAATTAATCTAACTAATATGAATGATGAAAAGGAGTTGTTTGTGTATTTCTAAATCTTAAAAATTAGGCAATACATCACTTTATTATATTTTTGTTAAAACTACAAAATAGTTATCTTT…	1	I
66	AC217903.4	146960	146251	709	CTTTTATATAGGGATGAAAACAAAAGGAAACGATCTGAAACTCCTCTCCCATTTTTGTTACCATATTTTTTACAAAAAAGGGAGCAGGAACGGTATAGCCGAAAACGGGAAACTGTTGTGGGACATATAGTGACACGAAAATGGATTAAAACGAACGGTAACCGGAAAATTTGACAGGAACATGCAATATTGTACAAATAACTTAGCAAACTACAATATTAAGATGTTAGGGCACTATAAATCATAACTTCACCAGTTTAAAAGGCAACATAAAAACATATATTTTTTAAAGATCTAAAACATGCGTAAAGATAACATTTTTTGTCAACATTCTTCAATTATTAACCATAAACTTGTGGATACATAAAAACTAGAGGGAGCACCCTGTATGATTGTAAC…	1	I
67	AC186520.5	171534	172561	1027	CATACATGTAGGGATGAAAACGAACGGGAATGGGCGGGAAACTACCTCTCCCGTTTCCGTTACCATATTTTTTTACCGAAAACGGGAGTGGGAGCGGGAAAGGCGGTAGCGAAAACAGTTGCGGAATATATGGGTTTACGAAAACGAACACATACGAACGAATATTCAACGAAAACGGACGGTAGTCGGACAGCAGCCGGATGCACACAGGCGCATTGCAGTTGTCGACCATCTTTTTTTTTCAGATATGTCTCATGCAATGACAATAACAATGACACAGGCACACTGCAGTTGCACACATATTTAAGCACACATAATGACAAATTTGTTGTTGCCGCATAGAACAGTTCGAGTTTTCCATTTAACTGTCTAACTGAGCACTGAGGAGTGTACTAAACT…	1	I
68	AC186624.4	63346	64604	1258	TCAGGCAGTAGGGATGAAAACGGGACGGATACAGTCGGATACAAGGTCATCTCATATCCTACCCTAATGTATTTCTCTCGGATACGGGACCGGATACGGGTAGTTAAGATTCGGGACGGATACAGGACGGGACCGGGTAATAATCCGGACGGGTAAGAAACAGATAATTGATACTACTCGGGTAGGTACCGGATAATTGTAGGGTAGTTCATCTGATGATATTAATTGTCCAACCATCCATAAGTTAAGCAATACATAATCATGTATATGATAAATCAGATGTAAGAAAGGAAACCGGTAAAATTGACATTATGCAGTTCAAAGTTGCTTATCACAAGGACATTGTAAAACCAACACCGCAATATTTAAAATTCATAAAATATTCTAGTTTCACTCAAA…	1	R
69	AC217903.4	73053	73622	569	GTTATGGATAGGGATGAAAACGGTCGAAAACGATCGAAAAAACAGCTAAATTGTTTTTGTTTTCATATTTTTTGGTCGGGACGAAAACGAAAACGAAAACCAACGGTCGAAATACGAGATCGGAAGTGTCGGTTATTCGAAAACGATCGAAAACGATAAACTATAGTCGGAAAGATAACTATTTTGTAGTTTTATCAAAAACATAATAAAATGATGTATTGCCTAATTTTTAAGATTTAGAAATACACAAACAACTCTTTTTCATCATTCATATTAGTTAGAGTAATTATAACATTTGCTTTTCGCGTATTCATTCACTTAAACACAACAAAAGTCTATAACTTAAATAAATTATATGCTAGATCTATCTCATATTATATAAAACGGTAGAAAAACGGT…	1	R
70	AC207892.3	126614	127543	929	TCCTTTCGTAGGGATGAAAACGGGTCGGGTATACCCGTCGGGTACCAGATATAGGTAGTACAAATACCCGTTTTTCGGATACAGATTCGGGTAGTTTTATATTCGGGATGGACACGTGTAATACCCGGATACTGTAGCTTCGGATTCGGGTCGGATACGGAGCGAGCACTACCCGGAAAATACCCGGATATTCGGGTCGGAGACGGGTACCCGTTTTTTCTTTTTCAGCATAATATAGTTATAAAATCATAACTTTTACATATGAAATCGGATGAAGATAAAGTTTATATAAAAATTGTAGAGCTTGAAGAGATCTATAACTTTGTAATACATCAATTTTTTGTTTAAACGTATCTTTTAGACCAAAATCAATGAAATAATGTCCAAATTTATATCAAA…	1	I
71	AC205613.3	163975	163067	908	TGCACCGGTAGGGATGAAAACGGTCAGTAAACACTAAAACCCTTACCATTTTCATATTTTTTATCAGAAACAAAATCAAAATCGGTAACTCCAGAAACGGAAACGATATCAGTATTTCGGAAACATCAGAAACGAAAGTTTGGTGCGGAAATACACCGGTAACGGTCGAAATCTAAAATACGATCGGTAAACATATCAAACTTCACAATTCAACAAAGTTGACAAAAGATCACAAAGACCACAAGTTCACAATTCATGATATAACAAGTTCATAATATAACAAGTTCACAAGGATCACAAATTTATAAAATAAAAAGTTTATAAAGATCACAAGTTCACAATATAACAAGTTCACAGTATAACAAGTTCATAAAGATCACAAGTTCACAGACTCAAGGT…	1	R
72	AC210729.3	152816	153370	554	CTCGGGACTAGGGATGAAAACGGTGGAAAACGATCGAAAAAACAGCTAAATTGTTTTTTGTTTTCATATTTTTTTGGTCGGAACGAAAACGAAAACGAAAACCAACGGTCGAAATACGGGATCGAAAGTGTCGGTTATTCAAAAACGATCGAAAACCATAAACTATAGTCGGAAAGATAACTATTTTGTAGTTTTATCAAAAAACATAATAAAGTGATGTATTGCCTAATTTTTAAAATTTAGAAATATATAAATAACTCTTTTTCATCATTCATATTAGTAGAGTAATTATAACATTTACTTTTCGCGTATTTATTCACTTGAACACAACAAAATTCTATAACTTAAATAAATTATATGCTAAACATATCTCATATTATATAAAACGGTAGAAAAACA…	1	I
73	AC186520.5	14072	15300	1228	ACGTCATCTAGGGATGAAAACGGGACGGGTACCCGGAACGGGTATCGGATACGGGTACCAAAACGAGACGTAATTTTGGATACGGATACGTGTATTTTGTTTGTCGGGACGGATACGGGTAGGATACGGAATCACTAATACTCGGTCAATACCCGAAAATCCCGGGTCGGATACGGGTACCCGGAATTCGGGTACCCGTTTTTTCTTTTTCTGCATAATATAGTTATAAAATCATAATTTTTACATATGAAATCGGATGAAGATAAAGTTTATATGAAAATTGTAGAGCTTGAAGAGATCTATGACTTTGTAATACATCAATTTTTTGTTTAAACATATCTTTTAGACCAAATTCATTGAAATAATGTCCAAATTTATATTAAATTAATAGACTTTATC…	1	I
74	AC177887.2	127147	127790	643	CTGGTGGCTAGGGATGAAAACGGACGGAAACGGACGGAAAACCCCCTCTCCCATTTCTGTATCCATATTGTATCATCGGA AACGAGATCGGGTCCGGAATAGTCGAGAACGGAAACGGGAGCGGGATAAACGGAATTGCGAAAACGAACAGAAACGGAAA TACTAACGGAAACTCATAATTTAATACAAATAGATAATGGTATTAATGTTTGACTATTGATTGATTGGCAGGACAATAAC ATAAAACAAATAGATATAGAGACGCAACATTGTAGTGTTGTTTGGTTGTTAATAGTGTACATTTAGCTACATCCGATGTT GTTTAAGACTTTAGACCATGTGTCATTGAAAAGAGACGATGGTTATGATGGCCACTTGTGCTATAATTTGTCACC…	1	G
75	AC210661.2	133408	134312	904	CTCAAGACTAGGGATGAAAACGGTTTCGGAATTTTTCGGTATTCTGGAAACCGATTTCGAAATTTTTCGGTCGGATTCATCGGTAACGGTATTTTTCGAAAACGGAATCGGTTTTCGGAATTTTCTATCGGAATCGGTATCGGAATCGCCGTGGTGTTTTACCGACCGTTTCCTTCGGTTACCGGTTTTTGTCGGAAATTACCGGATTTGTATCTCGGAATTTTCCGGAATTGGGTCTCGGAATTTTTCGGAATTGTGTCTCGGAATTTTCCAGCATGTGATTTTTCGCATCGCCTGTACGTCTCTAGATAAGGATTACTTATTTTGTACTTTTTGGACACCTTTAGATTTTTTTGATAGATGGTGTTGGAAGACAGTTGAGATTAACGATTTGGTCTT…	2	I
76	AC206615.3	90250	91136	886	CTTGCGGCTAGGGATGAAAACAGTCGAAAACGATCGGTAAACGCTAAAATCATTTCCGTTTTCATATTTTTTATCGGAAACGAAATCGGAAACGGTAATTTCGGAAACGGAAACGATATCGGTATTTCGAAAATATCGGAAATGAAAGTTCGGTACGGAAAATACACCGGTACCAGTCGAAACCTAAACCATAATCGGTAAATATATCAATATAAAAAAATCGATATAAGAAATCCGCAATATAAAAAAATGACATAGATTACAAGTTCACAATTCATAATACATATGTAGTGTGTATATATATAGAGTATATTATATATATATATATTTATATTATATATAATGTATGTATATAGTATATTTACATATTTATTATATATATGTTCGTTACACACACAT…	2	I
77	AC208618.3	87129	88074	945	CCCGAGGGTAGGGATGAAAACGGTTTCGGAATTTTTCGGTATTCCGGAAACCGATTTCGAAATTTTTCGGTCGGATTCATCGGTAACGGTATTTTTCGAAAACGGAATCGGTTTTCTAAATTTTCTATCGGTATCGGTATCGAAATCGGCGTGGTGTTTTACCGACCGTTTCCTTCGGTTACCGGTTTTTGTCGGAAATTACCGGATTGTGTCTCAGAATTTTCCGGAATTGTGTCTCGGAATTTTTCGGAATTGTGTCTCGGAATTTTTCGGAATTTTTCAGCATGTGATTTTTCGCATCGCCTGTACGTCTCTAGATAAGGATTACTTATTTTTGTATTTTTTGGACACCTCTAGATTTTTTTGGATAGATGGTGTTGGAATGCAGTTGAGATTAAC…	2	R
78	AC197340.3	32504	33447	943	CTTGCGGGTAGGGATGAAAACGGTCGGAAACGGTCGGTAAACACTAAAACCATTACCGTTTTCATATTTTTTATCGGAAACAAAATCGAAAACGGTAACTCCGGAAACGGAAACGATATCGGTATTTCAGAAATATCGGAAACGAAAGTTTGGTGCGGAAAATACACCGGTAACGGTCGGAATCTAAAATACAATCGGTAAATATATCAAACTTCATAATACAACAAAGTTGACAAAAGATCACAAAGGTTACAAGTTCACAATTCATGATATAACAAGTTCACAATATAAACAGTTCACAATGATCACAAATTTATAATATATAAAGTGTACAAAGATCACGAGTTCACAATATAACAAGTTCACAATATAACAAGTTCATAAAGATCACAAGTTCAT…	2	I
79	AC177831.3	149783	150755	972	TTGACGACTAGGGATGAAAACAGTTTCGGAATTTTTCGGAATTCCGACAACCGATTTCGAATTTTTTCGATCGAAATCACTGGTAACGGTATTTTTCGAAAACGGAATCGATTTTCGGAATTTCTATCGGTATCGGAATCGGCGTGGTGTTTTATATACCGTTTCTTTCGGTTGCCGGTTTTTGTCGGAAATTATCGGATTTGTGTCTCGAAATTTTCTGGAATTGTGTCTCGGAATTTTTTTCGGATTTTTCCAGTATGTGATTTTTTTGCATCGCATGTACGTCTCTGGATAAGGATTACTTATTTTTGTATTTTTTGGACGCTTTAAGATTTTTTTTGGGGGATAGATGGTGTTGAAAGGCAGTTGAGATTAACAATTTTAGTCTCTCGAACGAAT…	2	I
80	AC190670.3	108517	109490	973	CTCCCCACTAGGGATGAAAACGGTCGAAAACGGTCGGTAAACACTAAAACCATTACCGTTTTCATATTTTTATCGGAAACAAAATCGAAAACGGTAACTCCGGAAACGAAAACGATATCGGTATTTCGAAAACATCGGAAACACAAGTTCGGTGCGGAAAATACACCGGTAACGGTCGAAATCTAAAATACGATCGGTAAACATATTAAACTTTACAATACAACAAAGTTGACAAAAGATCACAAAGACCACAAGTTCACAATTCATGATATAACAAGTTCACAATATAAACAAGTTCACAAGGATCACAAATTTATAATATAAAAAGTTTACAAAGATCACAAGTTCACAATATAACAAGTTCATAAAGATCACAAGTTCACACACTCAAAGTTCAAA…	2	R
81	AC200415.4	79796	80661	865	ATCAAAATTAGGGATGAAAACGGTCGGAAACGGTCGGTAAACACTAAAACCATTACCGTTTTCATATTTTTATCGGAAACAAAATCGAAAACGGTAATTCCGGAAACGAAAACGATATCGGTATTTCGGAAACATCGGAAACGAAAGTTCGGTACGGAAAATACACCGGTAACGGTCGAAATCTAAAATACGATCGGTAAACATATCAAACTTCACAATGAAACAAAATTGACAAATGATCACAAAGACCACAAGTTCACAATTCATGATATAATAAGTTCACAAGGATCACAAATTTATAATATAAAAAGTTTACAAAGATCACAAGTTCACAGTATAACAAGTTTATAAAGATCACAAGTTCACAGACACAAAGTTCACAATTCACAATATCCACTC…	2	R
82	AC218982.2	89539	90552	1013	CCTCACTGTAGGGATGAAAACGGTCGGAAACGGTCGGTAAACACTAAAACCATTACCGTTTTCATATTTTTTATCGGAAACAAAATCGAACGGTAACTCCGGAAACAGAAATGATATCAGTATTTCGGAAACATCGAAAACAAAAGTTTGGTGCGGAAAATACACCGGTAACGGTCGAAATCTAAAATACGATCGGTAAACATATCAAACTTCACAATACAACAAAGTTGACAAAAGATCACAAAGACCACAAGTTCACAATTCATGATATAACAAGTTCACAATATAACAAGTTCACATGGATCACAAATTTATAATATAAAAAGCTTACAAAGATCACAAGTTCACGATATAACAAGTTCACAGTATAACAAGTTCATAAAGATCACAAGTTCACAG…	2	I
83	AC213828.3	108214	108981	767	GTTGTACTTAGGGATGAAAACGGTCGGAAACGGTCGGTAAACACTAAAACCATTACCGTTTTCATGTTTTTTATCGGAAACAAAATCGAAAACGGTAACTCCGGAAACGGAAACGATATCGGTATTTCAGAAACATCGGAAACGAAAGTTTGGTGCGGAAAATACATCGGTAACGGTCGAAATCTAAAATACGATCGGTAAACATATCAAACTTCATAATACAACAAAGTTGACAAAAGATCACAAAGACCACAAGTTCACAATTCATGATATAACAAGTTCACAATATAACAAGTTCATAAGGATCACAAATTTATAAAATAAAAAGTTTACAAAGATCACAAGTTCACAATATAACAAGTTCACAATATAACAAGTTCATAAAGATCACAAGATCTC…	2	R
84	AC219071.3	147878	148861	983	AGAAACATTAGGGATGAAAACGGTTTCGGAATTTTTCGGAATTCCGGAAACCGATTTCGAAATTTTTCGATCGGATTCACCGGTAACGGTATTTTTCGAAAACGGAATCGGTTTTCGGAATTTTCTGTCGGAATCGGTATCGGAATCGGCGTGATGTTTTACCGACCGTTTTCATCGGTTACCGGTTTTTGTCGGAAATTACCGGATTTGTGTCTCGAAAATTTCCGGAATTGTGTCTCGGAATTTTTTCGGAATTTTTTTCGGAATTTTCCAGCATGTGATTTTTTTCGCATCGCCTGTACATCTCTGGATAAGGATTACTTATTTTTGTATTTTTTTGGACGCTTTAAGATTTTTTTGGGGTTAGATGGTATTGGAAGGCAGTTGAGATTAACGATT…	2	I
85	AC177815.2	144774	145685	911	CATAGAAGTAGGGATGAAAACGGTCGGAAACGGTCGGTAAACACTAAAACCATTACCGTTTTCATATTTTTTATCGGAAACAAAATCGAAAACGGTAACTCCGGAAACGGAAACGATATCGGTATTTCGGAAACATCGGAAACGAAAGTTTGGTGCGGAAAATACACCGGTAACGGTCGGAATCTAAAACACAATCGGTAAATATATCAAACTTCATAATACAACAAAGTTGACAAAAGATGACAAAGACCACAAGTTCACAATTCATGATATAAGAAGTTCACAAGGATCACAAATTTATAATATAAAAAGTGTACAAAGATCACAAGTTCACAATATAACAAGTTCATAAAGATCACAAGTTCATAGACTCAAAGTTCACAATTCACAATTTCCACT…	2	R
86	AC213760.4	54293	55208	915	TTCACATGTAGGGATGAAAACAGTTTCGGAATTTTTCGGTATTCCGGAAACCGATTTCGAAAATTTTCGATCGGATTCATCGGTAACGGTATTTTTCGAAAACGAAATCGGTTTTCGGAATTTTCTTTCGGAATCGGCGTGGTGTTTACCGACCGTTTCCTTCGGTTACCGGTTTTTGTCGGAAATTACTGGATTTATGTCTCGGAATTTTCCGGAATTGTGTCTCGGAATTTTTCGGAATTGTTTCTCAGAATTTTTTGGAATTTTCCAGCAAGTGATTTTTCGCATCGCCTGTACGTCTCTAGATAAGGATTACTTATTTTTGTATTTTTTGGACGCCTTAAGATTTTTTTGGGATAGATGGTGTTGGAAGGCATTTGAGATTAACGATTTGGTCTT…	2	R
87	AC206762.3	17560	16593	967	GTCGTGGTTAGGGATGAAAACGGACAGAAATGGTCGGTAAACACTAAAACCATTACCGTTTTCATATTTTTTATCGGAAACAAAATCGAAAACGGTAACTCCGGAAATATAAACGATATTGGTATTTCGGAAACATCGGAAATGAAAGTTCGGTGCGGAAAATACACCAGTAACGATCGAAATCTAAAATACGATCGGTAAACATATCAAACTTCACAATACAACAAAGTTGACAAAAGATCACAAAGACCACAAGTTCACAATTCATGATATAACAAGTTCACAATATAACAAGTTCACAAGGATCACAAATTTATAATATAAAAAGTTTACAAAGATCACAAGTTCACAATATAACAAGTTCACAGTATAACTAGTTCATAAAGATGACAAGTTCAC…	2	I
88	AC190600.2	106622	107602	980	GCTGATATTAGGGATGAAAACGGTCGGAAACGGTCGGTAAACACTAAAACCATTACTGTTTTCATATTTTTTATCGGAAACAAAATCGAAAACGGTAACTCCAGAAACGGAAATGATATCGGTATTTCGGAAACATCGGAAACGAAAAGTACGGTGCGGAAAATACACCGATAACAGTCGAAATCTAAAATACGATCGGTAAACATATCAAACTTCACAGTAAAACAAAATTGACAAAAGATCACAAATACCACAAGTTCACAATTCATGATATAACAAGTTCATAAGGATCACAAATTTATAATATAAAAAGTTTACAAAGATCATAAGTTCACAATATAACAAGTTCACAGTATAACAAGTTCATAAAGATCACAAGTTCACAGACTCAAATTTTAC…	2	I
89	AC202406.4	146046	147030	984	CAGTTAACTAGGGATGAAAACGGTTTCGGAATTTTTCGGAATTCCGGAAACCGATTTCGAAATTTTTCGATCGGATTCACCGGTAACGGTATTTTTCGAAAACGGAATCGGTTTTCGGAATTTTCTATCGGAATCGGTATCGGAATCGGTGTGGTGTTTTACCGACCGTTTCCATCGGTTATCGGTTTTTGTCGGAAATTACCGGATTTGTGTCTCGGAAATTTCCGGAATTGTGTCTCGGAATTTTTTCGGAATTTTTTTCGGAATTTTTCAGCATGTGATTTTTTCGCATCGCCTGTACATTTCTGGATAAGGATTGCTTATTTTTGTATTTTTGACGCTTTAAGATTTTTTGGGGGTTAGATGGTGTTGGAAGGCAATTGAGATTAACGATTTGGT…	2	I
90	AC208450.3	30089	30988	899	GGTATGGGTAGGGATGAAAACGGTCGGTAAACACTAAAACCATTATCGTTTTCATATTTTTTTATCGGAAACAAAATCGAAAACGGTGACTCCAGAAACGGAAACGATATCGGTATTTCGGAAACATCGGAAACGAAAGTTTGGTGCGGAAAATACACCGATAACGCTCGTAATCTAAAATACGATCGGTAAACATATCAAACTTCATAATACAACAAAGTTGACAAAAGATCACAAAGACCACAAGTTCACAATTCATGATATAACAAGTTCACAAGGATCACAAATTTATAATATAAAAAGTTTACAAAGATCACAAGTTCACAATATAACAAGTTCACAAAATAAGAAGTTCATAAAGGTCACAAGTTCACAGACTCAAAGTTCACAATATCCACT…	2	I
91	AC196710.3	6076	7005	929	CCGCTCTCTAGGGATGAAAACAGTTTCGGAATTTTTCGGTATTCCGGAAACCGATTTCGAAATTTTTCGGTCGGATTCATTGGTAACGGTATTTTTCGAAAACGGAATCGGTTTTCGGAATTTTCTATCGGAATCGGCGTGGTGTTTTACCGACCGTTTCCTTCGGTTACCGGTTTTTGTCGGAAATTACCGGATCTGTGTCTCGGAATTTTCCGGAATTGTGTCTCGGAATTTTTCGGAATTGTGTCTCGGAATTTTTTGGAATTTTCCAGCATGTGATTTTTCGCATCGTCTGTACGTCTCTAGATAAGGATTACTTATTTTTGTATTTTTTGGACACCTTTAGAATTTTTTTGGATAGATGGTGTTGGAAGGCAGTTGAGATTAACAATTTGGTCT…	2	I
92	AC187209.5	3801	4913	1112	GTTCGAATTAGGGATGAAAACGGTACGAAAAAATACCGTACCGTCCCGTTTCGATTACCGATTTTTTCCGATCGTTTTCGTATAGTTCGGGTATTTTTCGGTTTCGGGACGAAAACGGGTAAATTGTCTTCGGTAACGGTATCGGAAACGAGCAGACTGTTTTTTCGTTCGTTTGTGCGGTTACCGTTTTGGTTCGGGAAAATACCGTTTTGCATACCGTTTAGGCTATTCGGTTTTGGGCCTTTCAGTTCACACTTGTCACAGGCACAGCCCAAGGCGGCAAGGCCCAAGCTGCCCAAGGCCCAAGCTGGAACGGCGTGAACGCTGAACTCACTGTGAAACCGGAAACCTAAGCCGCAGGCCACAGCCGCCGCCCGCCAGCCGCCGCCCGGAGTCTCG…	2	I
93	AC194840.2	151474	152683	1209	AGAGGGAGTAGGGATGAAAACGGTACGGGAAAATCCCGTACCGTCCCATTCCGATTACCGTTTCTTTCGGATCGTTTTCGTATACTTCGGTTATTTTTCGGTTTCGGTACGAAAACGGGTAGATTGTCTTCGGTAACGGTATCGAAAACGAGCAGACTGTTTTTTCGTTCGTTTTTGCGGTTACCGTTTTGGGTCGGGAAAATCCCGTTTTTCATACCGTTTAGGCTATTCGGTTTGGGCCTTTCAGTTCTCCAATGTCAGCACAGCCCGAGCCCAAGGCGGCAAGGCCCACCAGTGGAAACCCTATCCCGATTCCCGTCATCCCGTGGCCGCCGCCTGCCAGACGCCACGCCAGCCTTGCCCTTGCCCGTGGCCGCCGCCCGCCAGCGCCAGCCGCCT…	2	I
94	AC194447.3	80952	82021	1069	AAGGCTGGTAGGGATGAAAACGGACGGAAAAAATCCCGTTCCGATCCGACCCATTTTCTACATTATTTCCGTCCGTTTCTAGATTTTCGGAAAAATACGGGTTCGGGTCGGGTTACGGGTTGGAAGTCTACGGGACCGGGACGGAAACGGGAAAGGGTATTTTCCGTTCGGATTATCGGGATCCCGTATTCGGTCGGGATATTTCCGGATTTAATCCGGATTTAACCCGAAGCTTAAGGCCCACAAGTTGTATACTTTGTACAATCCATCAGTTTGTGCCCATCATCCATTCATCCGTCGGGCCCAAAACAGCCCAGATATTGTTTACTGGACACCTCTCTCTCTCTGGCGTGCAACCTTAAGCCCACTCACGAAGTCACGAGGACACCTGCACGGCTC…	2	R
95	AC209924.3	24548	26031	1483	CTTGCGAATAGGGATGAAAACGGTTTTGGATTTTTCGGAATTCCGGAAACCGTTTTCGACTATTTCCGATCAGAGTCGTCGGTAACGGTATTTTTCGAAAACGGTATCGGTTGTCTGAATTTTGGTTCGGAATCAGTATCGAAATCGATATGACGTCTTACCGACCGTTTTTATCGGTTTCTGATTTTAATCGAAATTTACCGAATTCAATTTTCGGAATTTACTGGAAATAATAGAGAAACGGCCCACAGTCTAACATACCAGTGCGGCAGTGCCTTAGCCCACTACCGTAACTAGGCCACAAGGCGACAACAGTGAGCCTCAACTCAAGTCCGTGACCTACCTTGAGCAGTTGAGCTCGTGCGGACAAGCGGCTAGGTGCCACGCAGCACATCCGAC…	2	R
96	AC209889.3	73307	74514	1207	TCCTCAGGTAGGGATGAAAACAGTCGGAAACGATCGGTAAACGCTAAAACCGTTTCCGTTTCCGTAAGTTTTATCGGAAATGAAATCGGAAACGGTAACTTCGGAAACGGAAACAATATCGGTATTTCGAAAACATCGAAAATGAAACTTTAGCACGGAAAATACACCGGTAATGGTCGTAATTTAAAATACGATCGGTAAACATACCAGTATGAAAATAGCTCAATACAACAAGTTCACAATTATCACAAGTTGAAAATATGACAACTTCACAAATTTACAAAGATCACTAGTTCAAATATTGACAACTTCACAAAGATCATAAAGACCACAAATTTACAATGCACATGTATAATGGAAAGAAAATGTAAAAACATGAAAAATATATTTAAAATAATT…	2	R
97	AC210976.4	71260	72518	1258	GGTGAATGTAGGGATGAAAACGGGACGGGTACCCAGAACGGGTATCGGATACGGGTACCAAAATGGGACATAATTTCGGATACGGATACAGGTATTTTGTTTGTCGGGACGGATACAAGTATTACCCGGATATTGAACCTCGGATACGGGTAGGATACAGAATCACTAATACCCGGTCAGTACCGGAAAATCCCGGGTCGGATACGGGTACCCGGAATTCGGGTACCCGTTTTTTCTTTTTCTGCATAATATAGTTAGAAAATCATAACTTTTACATATGAAATCGGATGAAGATAAAGTTTATATGAAAATTGTAGAGCTTGAAGAGATCTATGACTTTGTAATACATCAATTTTTTGTTTGAACATATCTTTTAGACCAAAATCATTGAAATAATGT…	2	I
98	AC217911.3	133056	133846	790	AGTGTGATTAGGGATGAAAACGAACAGGAATTATACCATCCCGTACCGTCCCGTATTCCCGTTTAAAACCGTCCGTTTTCGTTTTATCGGGAAAATGTGAAAACGGTACGGGAACCGGGATAGATATATCCGGGAACGGGATCGGAAACAGTTGAAGGTGTTTCCCGCCCGTATTTACGGTATCCCGTATTGTAACGGGAATTTCCCGTTTTATCCCGTTTTACATTTTGCGGATCGTGTGCATGTATCAAAGCCCATGAATTCTTGGCCCATTGGTCACTGTCGTTTCCCATAGGGAGTTTCAAGTGCACGAATATACATCCTATGTGTGTGCAGCAGCTCTGCCTCTGCTCGGCTGGATGAATGCATCTGTGCTTGTCTGCTTGAGGCCTTGAGACA…	2	I
99	AC208663.3	37081	38131	1050	GCTGTTAGTAGGGATGAAAATGGTTTTGGAATTTTTCGGTATTCTGGAAACCGATTTCGAAATTTTCGATCGGATTCACCGGTAACGGTATTTTTCGAAAATGGAATCGGTTTTCGGAATTTTCTATCGGAATCGGCGTGGTGTTTTACGGTCCATTTCCTTCGGTTACCGGTTTTGTCGGAAATTACCGGATTTGTGTCTCGGAATTTTCCGGAATTGTGTCTCAGAATTTTTCGAAAATTGTGTCTTAGATTTTTCGGAATTTTCCAGCATATGATTTTTCGCATCGCCTGTACGTCTCTAGATAAGGATTACTTATTTTTGTATTTTTTGGACGCCTTAATATTTTTTTTTGGATAGATGGTGTTGAAAGGCGGTTGGGATTAACGATTTGGTCTC…	2	I
100	AC196963.3	34004	34928	924	ACTACAGTTAGGGATGAAAACGGTCGGAAACGGTCGGTAAACACTAAAACCATTACCATTTTCATATTTTTTTTATCGAAAACAAAATCGAAAACGGTAACTCCGGAAACGGAAACAATATCGGTATTTCGGAAACATCGGAAACGAAAGTTTGGTGCGGAAAATACACCGCGGTAACGGTCAAAATCTAAAATACGATCGGTAAACATATCAAACTTCATAATACAACAAAGTTGACAAAAGATCACAAATACCATAAGTTCACAATTCATGATATAACAAGTTCACAAGGATCACAAATTTATAATATAAAAGTTTACAAAGATCATAAGTTCACAATATAACAAGTTCACAGTATAACAAGTTCATAAAGATCACAAGTTCACAGACTCAAAGTTC…	2	I
101	AC198135.3	40033	41050	1017	ACTACGAGTAGGGATGAAAACGGTTTCAGAATTTTTCGGTATTCCGGAAACCGGCTTCGAAATTTTTCGATCGGATTTCATCGGTAACGGTATTTTTTCAAAAACGGAATCGGTTTTCGGAATTTTCTATCGGAATCAGTATCGGAATCGGCGTGGTGTTTTACCGACCGTTTCCTTCGGTTACCGGTTTTTGTCGGAAATTACCGGATTTGTGTCTCAGAATTTTCCGGAATTGTATCTCGGAATTTTTCGAAATTGTGTATCAGAATTTTTCGGAATTGTGTCTTAGATTTTTCGGAATTTTCCAGCATGTGATTTTTCGCATGTACGTTTCTAGATAAGGATTACTTATTTTTTGTATTTTTTGAACGTATTAATATTTTTTTGGGATAGATGGTG…	2	I
102	AC211560.3	75527	76364	837	ATCAAGGCTAGGGATGAAAACGGTCGGTAAACACTAAAACCATTACCATTTTTATATTTTTTATTGGAAATGAAATCGAAAACGGTAACTCCGAAAACGGAAACGATATCGGTATTTCGAAAACTTCGGAAACGAAAGTTCGGTACGGAAAATACACCGGTAACGATCGAAATTTAAAATACAATCGGTAAACATATAACATAATAAGCTCATAATACAACAAATACCAAAAGTTCACAATTCACAAAGATCAAAAGTTCAAACACCTCAACCTTTTTGGCACGGAATATATATAGAGCCATATATATATACGAGGCCCTGCTCCCGCCGTCTGTCGCACCACGCACGCACGGTAAGCTCATTAGCGCACCTTACAGCCCATTAGCGCGATGTAGCAGA…	2	I
103	AC202973.3	13076	13614	538	GCAAAGGGTAGGGATGAAAGCGGTCGGAAAAACAGCTAAATTGTTTTTGTTTTCATATTTTTTGTCGGGACGAAAACAAAAACCAATGATCGAAATACGGGATCAGAATTGTCGGTTATTCGAAAACGATAAACTATAGTCGGAAATATAACTATTTTGTATTTTAAAAAACATAATAAAGTGATGTATTATCAAATTTTTAAGATTTAGAAATGCACAAACAACTCTTTTCATCATTCATATTAGTTAGAGTAATTATAACATTTGATTTTCGCTTATTCACTCAGTTGAACACAAAAAAAGTCTATAACTTAAATAAATTATATGCTAGATCTATCTCATATTATATAAAACGGTAGAAAACAGTATTAGCACGACTCGGAAACGAAAAAAATACGA…	2	G200
104	Ac198021.3	131222	133337	2115	ACTCCGAGCAGGGATGAAAAAGAGGAGGCTCCAAAGCGTAGGTTCAAGGTAAGCAGGAAGGCAAGAGCATAGGTATCACAATGGTTTTTTTAAAGGTAATAACTGATAAGGATGTAGGAGAGGAGGTAAATAGGCATAAGACAAAAGATATAAGTACCATAAAGGATGAAGTTAAGATAGGACCTGCAAGATTCCAATGGTACGAGCATACCAAGACTAAGAGAGTACAAATTGCCAAAAGATAGCGACTTAACAATAGAATAGAAAAGGTCTCAAAAGACAGTGAGATCATGGACATATAAACTGAAATGTTTAAATAGGCAGCAGATTTTATTCAGGTAGGTATTGAAACAAGATTATTAAAGAATCCAGGGATACGAGCATGTCAATACCAGGGGA…	2	R	LTR
105	AC195997.3	82635	83722	1087	CTCCCAATTAGGGATGAAAACGGGACGGATACAGCCGGATACAGGGTCATCCCATATCCTACCCTAATGTATTTCTCTCGGATACGGGACCGGATACGGGTAGTTAAGATTCGGGACGGATACAGGACGGGACCGGGTAATAATCCGGACGGGTAAGAAACGGATAACGGATACTACTCGGGTAGGTACCGGATAATTGTCGGGTAGTTCATCCGATGATATTAATTGCCCAACCATCCATAAGTTAAGCAATACATAATCATGTATATGATAGATGAGATGTAAGAAAGGAAAACGGTAAAATTGACATCATGCAGTTCAAAATTGCTTATCACAAAGACATTGTAGAACCAACACCGCAATATTTAAAATTCATAAAATATTCTAGTTTCACTAAAA…	2	I
106	AC209844.3	142765	143835	1070	CTAGCGACTAGGGATGAAAACGGGACGGATACAGCCGGATACAGGGTCATCCCGTATCCTACCCTAATGTATTTCTCTCGGATACGGGACCGGATACGGGTAGTTAAGATTCGGGACGGATACAGGACGGGACCGGGTAATAATCCGGACGGGTAAGAAACGGATAACGGATACTACTCGGGTAGGTATCGGGTAATTGTCGGGTAGTTCATCCGATGATATTAATTGTCCAACCATCCATAAGTTAAGCAATACATAATCATGTATATGATAGATCAGATGTAAGAAAGGAAACCGATAAAATTGACATCATGCAGTTCAAAGTTGCTTATCACAAGGACATTGTAGAACCAACACTGCAATATTTAAAATTCATAAATATTCTAGTTTCACTAAAAA…	2	R
107	AC177878.4	121294	122380	1086	GTCGCTAGTAGGGATGAAAACGGGACGGGTACCCGGAACGGGTATCGGATACGGGTACCAAAACGGGACGTAATTTCGGGTACGGATACGGGTATTTTGTTTGTCGGGACGGATACGGGTATTACCCGGATATTGAACCTCGGATACGGGTAGGATACGGAATCACTAATACCCGGTCAGTACCCGAAAATCCCGGGTCGGATACGGGTACCCGGAATTCGGGTACCCGTTTTTTCTTTTTCTGCATAATATAGTTATAAAATCATAACTTTTACATATGAAATCGGATGAAGATAAAGTTTATATGAAAATTGTAGAGCTTGAAGAGATCTATGACTTTGTAATACATCAATTTTTTGTTTAAACAATATTTTAATGATTTAATTGTATTTTGATGAT…	2	R
108	AC215254.3	47338	49461	2123	ATTATTATTAGGGATGAAAATGGAAACGGTAATTTTCGGATATCGGAAATCATTTTTGAAGTTTTACCGAAATTTAGGTCTAAACGGAAATGGTTACCGAAAATATGAAAACGGAATCGGTAGAAAAACTCGGAATCGGAAATGGTTTGGGTCTCTTCCGAACGTTTCCGGAAATTACCGTTTTTATTCGGTATTTTACCGTCGGTAATAAATTCGGTATTTTTCAGAAAAAATATTAAATCTGAATTGATCTTTATAAATTCATAATAATTTCATCTTAGCTTAGAAAAATATGAAACTAATTTTATTATTTTTCTAAAATCAAGATCTATCTTATCTAATGGTATATAGTTTGAAATCATTTGAAACTTTTATAAATCTTATTTATGTTTTCTTACC…	2	R	LTR
109	AC210003.2	211991	212555	564	ACCGGTGCTAGGGATGAAAACGGTCGAAAACGATCGAAAAACAGTTAAATTGTTTTTGTTTTCATATTTTTTGGTCGGGACGAAAACGAAAACAAAAACTAACGGTCGAAATACGGTATCAGAATTGTCGGTTATTCAAAAACGATCGAAAACGATAAACTATAGTCGGAAAGATAATTATTTTATAGCTTTATCAAAAAAATAATAAAGTGATGTATTGCCTAATTTTTAAGATTTAGAAATACACAAACAACTCTTTTTCATCATTCATATTAGTTAGATTAATTATAACATTTGCTTTTCGCTTATTCATTCACTTGAACACAACAAAAGTCTATAACTTAAATAAATTATATGCTAGATCTATCTCATATTATATAAAACGGTAGAAAAACGGTA…	2	I
110	AC209868.3	140909	141912	1003	GCTATACCTAGGGATGAAAACAGTCGGTAAACACTAAAATCATTATCGTTTTATATTTTTTTATCGAAAACAAAATCGAAAACGGTAACTCTGGAAACGGAAACGATATCGGTATTTCGGAAACATCGGAAACAAAAGTTTGATGCAGAAAATACACCGGTAATGGTCGAAATCTAAAATATGATCGGAAAACATATCAAACTTCACAATACAATAAAGTTGACAAAAGATCACAAATATCACAAGTTCTTAATTCATGATATAACAAGTTCACAATATAACAAGTTAACAAGGATCACAAATTTATAGTATAAAAAGTTCACAAAGATCACAAATTCACAATATAACAAGTTCATAAAAATCACAAGTTCACAGACTCAAAGTTCACACTTCACAATA…	2	I
111	AC214369.4	188077	188693	616	GTCTTCCCTAGGGATGAAAACAGTCGGAAAATACTAAAACCGTTACCGTTTCCATTTTTTATCGGAAACAAAATAAAAAACGGTAACTCCGGAAATGGAAACAATATCGGTATTTCGGAAACGGAAGTTCAGCACGGAAAATACACTGATAATGGTCGAAATCAAAAATACGATCGGTAAACATATCAATATAAAAATATCTCAGTATAACAAGTTCACAATACAACAAATTTGACAAAGATCACAAGTTCACAATATACTAAGTTCATAAAGATTACAAATTTGTAATATAACAAGTTCATAAAGATCACAAGTTCACAATATAACGAGCTAATAAAGATCACAAGTTCACAAACTCAAAGTACACAAGTTTACAATGATCACAAGTTCACAAGTACA…	2	I
112	AC215238.3	75512	74956	556	CCGCTGGCTAGGGATGAAAACGGGACGAGAAATTCCTGTTCCGTCCTGTTTCAAATACTATTTTTTCCCGATCATTTTCGAATTGTTCAGGAACCGATTAGAAACGGTACGAAAACGATTTAGCTAGTTTTTCGATCGTTTTCGTATTTTTTGTTTCCGAGTCGTGCTAATACCATTTTATATAATATGATAGATCTAGCATATAATTTATTTAAGTTATAGACTTTTGTTGTTTTCAAGTGAATGAATAAGCGAAAAGCAAATGTTATAATTACTCTAACTAATATGAATGATGAAAAAGAGTTGTTTGTGTATTTCTAAATCTTAAAAATTAGGCAATACGTCACTTTATTATGTTTTTGATAAAACTACAAAATATTTATCTTTCCGACTATAGTT…	2	R
113	AC194016.3	67480	68048	568	TCTGCCGCTAGGGATGAAAACGGGACGGGAAATTCCCGTACCGCCCCGTTTCGAATACTGTTTTTTCCCGATCGTTTTTTAATTGTTTGGGAACCGATTAGAAACGGTACGAAAACGATTTAGCTAGTTTTTCGATCAATTTCATATTTTTCGTTTCCGAGTCACGCTAATACCGTTTTCTACCGTTTTATATAATATGCGATAGATCTAGCATATAATTTATTTAAGTTATAGACTTTTGTTGTGTTCAAGTGAATGAAAAAAGCGAAAAGAAAATGTTATAATTACTCTAACTAATATGAATGATGAAAAAGAGTTGTTTGTGTATTTCTAAATCTTAAAAATTAGGCAATACATCACTTTATTATGTTTTTGTTAAAACTACAAAATAATTATCTT…	2	R
114	AC194919.2	10210	11217	1007	GACGTCGGTAGGGATGAAAACGATCGGTAAACACCAAAACCGTTACCGTTTTCATATTTTTTTATTGGAAACGAAATCGGAATGGTAACTCCGGAAACGGAAACGATGTCGGTACTTCGGAAACATTGGAAACGAAAGTTCGATACGTAAAATACACCAGTAACGATCGAAATCTAAAATACGACCGGTAAACATATCAATATAACAAATTCACAATACAACAAAGATCGCAAAGATCACAAGTCCACAATTCTTCACAATATAACAAATTCATAAAGATCACACTTTCACAGACTCATAGTTCAATCTTTTCTTGCTCCGACTATATTAAAAAAAGTGCCTAGTACGTCACTCGAGCAACTCGATATTAGAAACAAGTACAAATGTACAATACACAAT…	2	I
115	AC211150.3	91911	92457	546	GCGAGGAACAGGGATGAAAACGGTCGAAAACGATAGAAAAAACAACTAAATTGTTTTTATTTCTTTTAGGACGGGACGAAAACGAAAACTAACGGTCGAAATACGGGATCGGAATTGTCGGTTATTCGAAAACGATAAACTATAGTCGGAAAGATAACTATTTTGTAGTTTTATCAAAAACATAATAAAGTGATGTATTGCCTAATTTTTAAGATTTAGAAATACACAAACAACTCTTTTTCATCATTCATATTAGTTAGAGTAATTATAACATTTGCTTTTCGCTTAAACATTCACTTGAACATAACAAAAGTCTATAACTTAAATAAATTATATGCTAGATCTATCTCATATTATATAAAACGGTAGAAAACGGTATTAGCACGACTCGGAAATGAA…	2	I
116	AC184146.3	203370	202484	886	GGTAAATGTAGGGATGAAATTGAGTTTCGTAGAAAGTTTATAAATTTAAGAACTTGCTTCACATAACTCTTGGAGAAGAGTTTTCTCCGAAAACTTTTTAAATCATATTTAGGGAATTGTTTACATAACTATTCGAGATGCTCTAATGTGGGTACTTGGTGCTACCACGGCTCCACCCTCCATACTGACACTCTGGACTCGCCCCGACTGGTTATCCTGCCTCACACACCCCATCTCGACGTCGTCCAGCTATACCTTAGTGTTTAGAAATAAACAATAATTATATAAAAATAGTGCAGAGTGTGAACACTCGATCCACACCCCTCTGCTCTAGAAATTTGGCTAACCATCAGATCACACGTACCTTAGTAGTGTTTATAAATAATCATAATTATATTT…	2	I
117	AC197045.3	43558	44561	1003	GTTGTTCCTAGGGATGAAAACGGTCGGAAACGGTCGGTAAACACTAAAACCATTACCATTTTCATATTTTTTTTATCGGAAACGAAATCGAGAACGGTAACTCCAGAAACGGAAACGATATCGGTATTTCGGAAACATCGGAAACGAAAGTTCGGTGCGGAAAATACACCGGTAAAGGTCGAAATCTAAAATACGATCGGTAAACATATCAAACCTCACAATACAACAAAGTTGACAAAAGATCACAAAGACCACAAGTTCACAATTCATGATATAACAAGTTCACAATATAACAAGTTCACAAGGATCACAAATTTATAATATAAAAAGTTTACAAAGATCACAAGTTCACAATATAACAAGTTCACAGTATAACAAGTTCATAAAAATCACAAGTTT…	3	R
118	AC194837.3	164514	165514	1000	CTAATATGTAGGGATGAAAACGGTCGGAAACGGTCGGTAAACACTAAAACCATTACCGTTTTCATATTTTTTATCGGAAACAAAATCGAAAACGGTAACTCCGGAAACGGAAACGATATCGGTATTTCGGAAACATCGGAAACGAAAGTTCGGTGCGGAAAATACACCGGTAACGGTCGAAATCTAAAATACGATCGGTAAACATATCAAACTTCACAATAAAACAAAATTGACAAAACATCACAAATACCACAAGTTCACAATTCATGATATAACAAGTTCACAAGGATCACAAATTTATAATATAAAAAGTTTACAAAGATCACAAGTTCACAATATAACAAGTTCACAGTATAACAAGTTCATAAAGATCACAAGTTAACATACTCAAAGTTCACA…	3	G
119	AC191705.3	77132	78063	931	AATATGGCTAGGGATGAAAACGGTCGGAAACGGTCGGTAAACACTAAAACCATTACCGTTTTCATATTTTTTATCGAAAACAAAATCGAAAACAGTAACTCCGGAAACGGAAACGATATCGGTATTTCGGAAACATCGGAAACGAAAGTTTGATGCGGAAAATACACCGGTAACGGTCGGAATCTAAAATACAATCGGTAAATATATCAAACTTCATAATACAACAAAGTTGACAAAAGATCACAAAAACCACAAGTTCACAATTCATGATATAACAAGTTCACAATATAAAAAATTCACAAAGATCACAAATTTATAATATAAAAAGTGTATAAAGATCACAAGTTCACAATATAACAAGTTCACAATATAACAAGTTCATAAAGATCACAAGTTCAT…	3	G200
120	AC202098.4	46981	45984	997	ATCATAATTAGGGATGAAAACGGTCGGAAACGGTCGGTAAACACTAAAACCATTACCGTTTTCATATTTTTTATCGGAAACAAAATCGAAAACGGTAACTCCAGAAACGGAAACGGCATCGGTATTTCGGAAACATCGGAAACGAAAGTTCGGTGCGGAAAATACACCGGTAACGGTCGAAATCTAAAATACGATCGGTAAACATATCAAACTTCACAATAAAACAAAATTGACAAAACATCACAAATACCACAAGTTCACAATTCATGATATAACAAGTTCACAAGGATCATAAATTTATAATATAAAAAGTTTACAAAGATCACAAGTTCACAATATAACAAGTTCACAGTATAACAAGTTCATAAAGATCACAAGTTAACATACTCAAAGTTCACA…	3	I
121	AC193341.3	28060	28811	751	TTTACAGGTAGGGATGAAAACAGTTTCGGAATTTTTCGGTATTCCGGAAATCGATTTCGAAATTTTTCGATCGGATTCATCGGTAACGGTATTTTTCGAAAACGGAATCGGTTTTCGGAATTTTCTATCGGTACCGGTATCGAAATCGGCGTGGTGTTTTACCGACCGTTTCCTTTGGTTACCGGTTTTTGTCGGAAATTACCAGATTTGTGTTTCGGAATTTTCCGGAATTGTGTCTCGAAATTTTTCGAAATTTTCCAGCATGTGATTTTTCGCATCGCCTGTACGTCTCTAGATAAGGATTACTTATTTTTTGTATTTTTTAGACGCCTTAAGATTTTTTTGGGATAGATGGTGTTGGAAGGCAGTTGAGATTAACGATTTGGTCTTTTCCACACA…	3	I
122	AC191010.3	46343	47287	944	CTCATATGTAGGGATGAAAACGGTTTCGGAATTTTTCGGAATTCCGAAAACCGATTTCGAAATTTTTTGATCGGATTCATCGATAACGGTATTTTTCGAAAACGGAATCGGTCGTCGGAATTTTCTATCGGAACCGGTATCGGAATCGGCGTGGTGTTTTACCGACCGTTTCCTTCGGTTACCGGTTTTTGTCGGAAATTACCGGATTTGTGTCTCGGAATTTTCCGGAATTGTGTCTCAGAATTTTTCGGAATTGTGTCTCGGAATTTTTCGGAATTTTCCAGCATGTGATTTTTCGCATCGCCTGTATGTCTCTAGATAAGGATGATTTATTTTTGTATTTTTTGGACGCCTTAAGATTTTTTTTGGGATAGATGATGTTGGAAGGCAGTTGAGATT…	3	R
123	n/a	37855662	37856567	905	ACACCTTTTAGGGATGAAAACGGTTTCGGAATTTTTTGGAATTCCGGAAACCGATTTCGAAATTTTTCGATCGGATTCATCGGTAACGGTATTTTTCGAAAACGGAATAGGTTTTCGGAATTTTCTATCGGAATCGGTATCGAAATCGGCGTGGTGTTTTACCGACCGTTTCCTTCGGTTACCGGTTTTTGTCGGAAATTACCGGATTTGTGTCTCGGAATTTTCCGGAATTGTGTCTCGGAATTTTTCGGAATTTTCCAGCATGTGATTTTTCGCATCGCCTGTATGTCTCTGGATAAGGATTATTTATTTTTGTATTTTTTGGACGCCTTAAGATTTTTTTGGGATAGATGATGTTGGAAGGCAGTTGAGATTAACGATTTGGTCTTTTCCACACAC…	3	R
124	AC209895.3	54916	55601	685	TGTAGGGGTAGGGATGAAAGCGGTCGGAAATGGTTGGTAAATGTTAAAATAATTTCCATTTTCATATTTTTTATCGGAAACGAAACAAAAAAGGTAACTCCCGCTCCCTCTCCATGGGCCATGACCACGGCGTGAAACAGGAGCCGAACTAATGGGGCTTGCACATTTTCACTAGACCACCACGAGCTGTGGAGCTGATACAGTTTACAGTGTGCGGCATGAGTTTAATCCCATATCGCTTGTTTTGGACGAGTGAAGTCAGGCAAACTCTATAAAAGAAGACTATAGGCGCCAAGTGAACTCACTTATTTAGTGCCTTTTGGCTGAGAGCCTAAGACTGCGACTAGTACATGGTCTTATCAGTTTAATATAACTAATTTAATATTTAATATTTGGGTT…	3	G
125	AC183899.3	10557	11536	979	GCTTCGCTTAGGGATGAAAACGGTCGGAAAGGTCGGTAAACACTAAAACTATTACCGTTTTCATATTTTTTATCGGAAACAAAATCGAAAACGGTAACTCCGAAAACGGAAACGATATCGGTATTTCGAAAACATCGGAAACGAAAGTTCGGTGCGGAAAATACACCGGTAACGGTCGAAATCTAAAATACGATCGGTAAACATATCAAACTTCACAATAAAACAAAATTGACAAAAGATCACAAATACCACAAGTTCACAATTCATGATATAACAAGTTCACAAGGATCACAAATTTATAATATAAAAAGTTTACAAAGATCACAAGTTCACAATATAACAAGTTCATAAAGATCACAAGTTCACAGACTCAAAGTTCACAATTCACACTATCCACTC…	3	I
126	AC204850.2	145134	146071	937	GAGCTAAGTAGGGATGAAAACGGTTTCAGAATTTTTCGGAATTCCGGAAACCGATTTCGAAATTTTTCGATCGGATTCACCGGTAACGGTATTTTTCGAAAACGGAATCGGTTTTCGGAATTTTCTATCGGAATCGGTATCGGCGTGGTGTTTTACCGACCGTTTCCATCGGTTACCGGTTTTTCTCGGAAATTACCGGATTTGTGTCTCGGAATTTTTTCGGATTTTTTTCGGAATTTTCCAGCATGTGATTTTTTCGCATCGCCTGTACATTTCTGGATAAGGATTACTTATGTATTTTTTGGACGCTTTAAGATTTTTTTGGGGTTAGATGGTGTTGGAAGGCAATTGAGATTAACGATTTGGTCTCTCGAACGAATCCATCATTTTCTATGCACA…	3	R
127	AC209780.2	146175	147136	961	ATCATGGATAGGGATGAAAACGGTTTCGGAATTTTTCGGAATTCCGGAAACCGATTTCGAAATTTTTCGATCGGATTCACCGGTAACGGTATTTTTCGAAAACGGAATCGGTTTTCGGAATTTTCTATCGGAATCGGTATCGGAATCGGCGTGGTGTTTTACCGACCGTTTCCATCGGTTACCGGTTTTTGTCGGAAATTACCGGATTTGTGTCTCGGAAATTTTTCGGAATTTTTTTCGGAATTTTCCAGCATGTGATTTTTCTGCATCGCCTGTACATTTCTGGATAAGGATTACTTATTTTTGTATTTTTTTGGACGCTTTAAGATTTTTTGGGGGGTTAGATGGTGTTAGAAGGCAATTGAGATTAACGATTTGGTCTCTCGAACGAATCCACCA…	3	I
128	AC199036.2	29016	29995	979	TTTGTTACTAGGGATGAAAACGGTTTCGTAATTTTTCGGAATTCCGGAAACCGATTTCGAAATTTTTCGATCGGATTCACCGGTAACGGTATTTTTCGAAAACGGAATCGGTTTTCGGAATTTTCTATCGGAATCGGTATCGGAATCGGCGTGGTGTTTTACCGACCGTTTCCATCGGTTACCGGTTTTTGTCGGAAATTACCGGATTTGTGTCTCGGAAATTTCCGGAATTGTGTCTCGGAATTTTTTCGGAATTTTTTTCGGAATTTTCCAGCATGTGATTTTTTCGCATCGCTTGTACATTTCTGGATAAGGATTGTTTTTTTTGTATTTTTTGGACGCTTTAAGATTTTTTGGGGTTAGATGGTGTTGGAAGGCAATTGAGATTAACGATTTGGT…	3	I
129	AC190887.3	102663	103579	916	CCATTGATTAGGGATGAAAACGGTCGGTAAACACTAAAACCATTACCGTTTTCATATTTTTTATCGGAAACAAAATCGAAAACGGTAACTCCGGAAACGGAAACGATATCGGTATTTCGGAAACATCGGAAACGAAAGTTTGGTGCGGAAAATAACCGGTAACGGTCGAAATCTAAAATACGATCGGTAAACATATCAAACTTCATAATACAACAAAGTTGACAAAAGACCACAAAGACCACAAGTTCACAATTCATGATATAACAAGTTCACAATATAACAAGTTCACAAGGATCACAAATTTATAATATAAAAAGTTTACAAAGATCACAAGTTCACAATATAACAAGTTCACAGTATAACAAGTTCATAAAGATCACAGGTTCACAGACTCAAAGT…	3	I
130	AC211690.4	36601	37584	983	ATTGTGAGTAGGGATGAAAACGGTCGTAAACGGTCGGTAAACACTAAAACCATTACCGTTTTCATATTTTTTATCGGAAACAAAATCGAAAACGGTAACTCCGGAAACGGAAACGATATCGGTATTTCGGAAACATCGGAAACGAAAGTTCGGTGCGGAAAATACACCGGTAACGGTCGAAATCTAAAATATGATTGGTAAACATATCAAACTTCACAATAAAACAAAATTGACAAAACATCACAAATACCACAAGTTCACAATTCATGATATAACAAGTTCACAAGGATCACAAATTTATAATATAAAAAGTTTACAAAGATCATAAGTTCACAATATAACAAGTTCACAGTATAACAAGTTCATAAAGATCACAAGTTAACATATTCAAAGTTCACA…	3	G
131	AC202067.1	122228	123245	1017	GTGGCTAGTAGGGATGAAAACGGTTTCGGAATTTTTCGGTATTCCGTAAACCGGTTTCGAAATTTTTCGATCGGATTCACCGGTAACGGTATTTTTCGAAAACGGAATCGGTTTTCAGAATTTTCTATCAGAATCGGTATCGGAATCGGTGTGGTGTTTTACCGACCGTTTCCTTCGGTTACCGGTTTTTGTCGGAAATTACCGGATTTGTGTCTCGGATTTTTTCGGAATTGTGTCTCATAATTTTTCAGAATTGTCTCGGAATTTCTTGGAATTGTGTCTTAGATTTTTCGGAAATTTTCAGCATGTGATTTTTCGCATCGCCTGTACGTCTCTAGATAAGGATTACTTATTTTTGTATTTTTTTGAACGTATTAAGATTTTTTTGGGATAGATGGT…	3	I
132	AC209940.3	20925	21829	904	GGCATCCTTAGGGATGAAAACGGTTTCGGAATTTTTCGGTATTTCGGAAACCGATTTCGAAATTTTCGGTCGGATTCATCGGTAACGGTATTTTTCGAAAACGGAATCGGTTTTCGGAATTTTCTATCGAAATCGGTATCGGAATCGGCATGGTGTTTTACCGACCGTTTCCTTCGGTTACCGGTTTTTGTCGGAAATTACCGGATTTGTGTCTCGTAATTTTTCGGAATTGTGTCTCGGAATTTTTCGGAATTTTCCAGCATGTGATTTTTCGCATCGTCTGTACGTCTCTAGATAAGGATTACTTATTTTTGTATTTTTTGGACACCTTTAGAATTTTTTTTGGATAGATGGTGTTGGAAGGCAGTTGAGATTAACAATTTGGTCTTTTCCACACAC…	3	I
133	AC207474.3	132476	133463	987	CAGAAGGCTAGGGATGAAAATGGTTTCGGAATTTTTTGGAATTCCGGAAACCGATTTCGAAATTTTTCGATCGGATTCACCGGTAACGGTATTTTTCGAAAACGGAATCGGTTTTCGGAATTTTCTATCGGAATCGGCGTGGTGTTTTACCGACCGTTTCCATCGGTTACCGTTTTTGTCGGAATTACCGGATTTGTGTCTCGAAAATTTCCGGAATTGTGTCTCGAAATTTTTTCTGAATTTTTTTCGGAATTTTCCAGCATGTGATTTTTTCGCATCGCCTGTACATTTCTGGATAAGGATTGCTTATTTTTGTATTTTTTTTAAGCTTTAAGATTTTTTTGGGGTTACATGGTGTTGTTGGAAGGCAATTGAGATTAACGATTTGGTCTCTCGAAC…	3	I
134	AC215991.3	158323	159216	893	GTTCCAAATAGGGATGAAAACGGTCGAAAACGATCGAAAAAACACTGATATTGGTTTTGGTTTTGTTTTATAACAATAGTACGAAAACGAAAACGAAAAGTTTAGGGTCGGTATACGGTATCGAAATTACCGGTCATTCGAAAACGAAAAATTCGAAACGAAGATACGTCGAAAACGATCGACATATGAAACTTGAGTCGGTAATTAACAAAAACAAACAATAAACTGAATGACTTAATTCAAACATTAATATATATTAAGTTCATAGCATCAACATAAACACATAGTGACATTATTTGAGTGAGAAATTATATCTACACAGCTAGTCTGCTAGCTAGTCTGCTAGTGCTTGCAAGCCAGAACGCAGGAGCAGAGGAGCTAGCCGTGTGGTGGAAGTGG…	3	R
135	AC197579.1	84522	85759	1237	CTGACAGTTAGGGATGAAAACGGTCGAAAACGATCGAAAAAACACTGATATTGGTTTTGATTTCGTTTTATAACAACGGTACGAAAACGAAAACGAAAAGTTTAGGATCGGTATACGGTATCGAAATTACCGGTCATTCGAAAACGAAAAAATCGAAACGAAGATACGTCGAAAACGATCGACATATGAAACTTGAGTCGGTAACTAACAAAAACAAACAATAAACTGAATGCCTTAATTCAAACATTAATATATATTAAGTTTATAGCATCAACATAATTACATAGTGACATTATTTGAGTGAGAAATTATATCTACACTCATGTCACATACAAGCATACTAATTAACTGATAATTTATCCAGAAGTGAGCAGCAGTTCTAAGAGCAGCTAGTAGAGC…	3	R
136	AC196009.2	176367	177797	1430	TTTATAACTAGGGATGAAAACGGTACGGGAAAATCATGTACAGTCCCGTTCCAATTACCGGTTTTTTTGGATTGTTTTCGTATACTTCAGGTATTTTTTCGGTTTCGGTACGAAAACAGGTAGATTGTCTTCGGTAACAGTATCGAAAACGAGCAGACTATTTATTCGTTCGTTTTTGTGGTTACCGTTTTGGGTCGGAAAAATCCCGTTTTTCATACCGTTTAGGCTATTCAGTTTTGGGCCTTTCAGTTCTCCAATGTCACTTGTCAGGCATAGCCCATGAGCCCAAGGCGGCAAGGCCCACCAATGCACACACACTATGAAACTAGAAACCCTATCCCGTCATCCCGTGGCCGCCGCCCGCCAGACGCATGCCTTGCTCTTGCCCATGGCCGCCGC…	3	R
137	AC191666.3	63584	66268	2684	GTTACGGGTAGGGATGAAAACGGTCGGTAAACACTAAAATCGTTACCGTTTTCATATTTTTTATCGGAAACAAAATCGAAAACGGTAACTCCGGAAACGGAAACGATATCGGTATTTTGGAAACATTGGAAATGAAAGTTCGGTGAGGAAAATACACCGGTAACGGTCGAAATCTAAAATACGATCGGTAAACATATCAAACTTCACAATAAAACAAAATTGACCGTTGGCGCGAAGTAGTCGTTGCCCCGCTGGCTCACCGGACAGTCCCGGTGTACACCGGACATGTCCGGTGTACACCGGACATGTCCGGTGAAATTATAGCGGAGCAAATTCCCGAAGCTGGCGAGTTCCAGAGTCGCTCTTCCTTGGGGCACCGGACACTGTCCGGTGTACACC…	3	I
138	AC201987.3	125973	127163	1190	CGCCGGGGTAGGGATGAAAACGGTGCGGAAAAATCCCGTACCGCCCCGTTCCGACTACCGGTTTTTTCGGATCGTTTTCGTATACTTCGGTTATTTTTCGGATTCGGGACGAAAACGGGTAGACGGTCTTCGGTAACGGTATCGAAAACGGGCAGACTGTTTTTTCGTTCGTTTTTGCGGTTACCGTTTTGATTCGAGAAAATCTCGCTTTTCATACCGTTTAGGCTATTCGGTTCTGGGCCTTTTAGTTTTTGTCTTCCACTCTTCCAGCAATCCAGAATTCCAGATTCCAGCCCAAGGCCCAAGTTGAACACACAAAACGTGAAAACCCTAAATACCTAATACCCGACCACGGTTGCCAGTTGCCACCCTGCCTGCGTCCCTGTCGCTGCCCAGGCC…	3	I
139	AC203366.4	115369	116468	1099	TCGGGGGCTAGGGATGAAAACGGTACGGAAAAATCCCGTACCGCCCCGTTCCGACTACCGGTTTTTTCGGATCGTTTTCGTATACTTCGGTTATTTTTCGGTTTCGGGACGAAAACGGGTAGACGGTCTTCGGTAACGGTATCAAAAACGAGCAGACTGTTTTTTCGTTCGTTTTTGCGGTTACCGTTTTGATTCGGGAAAATCCCGTTTTTCATACCGTTTAGGCTATTCGGTTCTGGGCCTTTTAGTTTTTGTCTTCCACTCTTCCAGCGATCCAGAATTCCAGATTCCAGCCCAAGGCCCAAGTTGAACACATAAAACGTGAAAACCCTAAATCCCTAATACCTGACCGGGTTGGCAGTTGCTAGTGCCAGTTGCCACCCTGCGTCCCTGCCCTGC…	3	R
140	AC203850.3	33477	34847	1370	CCTAAGAATAGGGATGAAAACGGACGGAAAAAATCCCGTTCCGATCCGACCCATTTTCTACATTGTTTCCGTCCGTTTCTAGATTTTCGGAAAAATACGGGTTCGGGTCGGGTTACGGGTTGGAAGTCTACGGGACCGGGACGGAAACGGGAAAGGGTATTTTCCGTTCGGATTATCGGGATCCCGTATTCGGTCGGGATATTTCCGGATTTAACCCGGATTTAACCCGAAGCTTAAGGCCCACAAGTTGTATACTTTGTACAATCCATCAGCTTGGTGCCCATCATCCATTCATCCCGTCGGGGCCCAAAACAGCCCAGATATTGTTTACTGGACACCTCTCTCTCTCTGGCGTGCAACCTTAAGCCCACTCACGAAGTCACGAGGACACCTGCACGG…	3	R
141	AC203831.3	95949	97760	1811	GCTCGAGATAGGGATGAAAACGTTCAAAAATAGCTAAATTGATTTTGTTTTCATATTTTTATTAGGACAGAAACGAAAACCAATGGTTGAAATATGACACAATTCTCGATTATTTGAAATGATAAACTCTAGTCGGAAATACAAATATTTGTAGTTTCCACAAATACACAATAAAGTGGCATCACTACCGAAACAGACTACTTTGCCGAGTGCCGCCTTAGAAACACTCGGCAACGACATCTTTGCCGATTGCCACCTCTTACTCCGCAAAAAGAAAAGTCACTATGACGCAACAAGTGACGACGATAAAGCCTTTGCCGAGTGCCTGATTGCCTGGCACTTGGCAAAGGAAGCTCTAGTGGGCCCCCACGGTAGCCTCTGTGATGAGAGTCACAAGCT…	3	I
142	AC207773.3	68979	69867	888	TGCATAAGTAGGGATGAAAACGGTTTCGGAATTTTTCGGTATTCCGGAAACCGATTTCGAAAATTTTCGATCGGATTCATCGGTAACGGTATTTTTTGAAAACGGAATCGGTTTTCGGAATCGGCGTGGTGTTTTACCGACCGTTTCCTTCGGTTACCGGTTTTTGTCGGAAATTACCGGATTTATGTCTCGAAATTTTCCGGAATTGTGTCTCGGAATTTTTCGGAATTGTTTCTCAGAATTTTTTGGAATTTTCCAGCAAGTGATTTTTCGCATCGCATGTACGTCTCTAGATAAGGATTACTTATTTTTGTATTTTTTGGACGCCTTAAGATTTTTTTGGGATAGATGGTGTTGGAAGGCATTTGAGATTAACGATTTGGTCTTTTCCACACACTA…	3	R
143	AC200662.4	119130	120221	1091	AGGGTGGATAGGGATGAAAACGGTCGGTAAACACTAAAATCATTTCCAATTTCATATTTTTTACCGGAAATGAAATCGAAAATGTTAACTCCAGAAACGGAAACGATGTCGGTATTTCGGAAACATCGGAAACGAAAGTTCGGTACGGAAAATACATCGATAACGATCGAAACCTAAAATACGATCGGTAAACATATCAATATAAAAATATTTTAATATAACAAGTTCACAATATAACAAAGTTGACAAAGAATACAAGTTCACAATTCACAATATAACAAGTTCATAAAAATCACAAGTTCGCAATATAACAAGTTCATAAATATCACATGTTCACAAGTTTACAAAGATCACAAGTTCACATTTCATAATATAATAAGTTCAAAATTCACAATATAT…	3	G
144	AC191794.3	113083	113809	726	CAGGGGCATAGGGATGAAAACGGTCGAAAATGATCGAAAAAACACTTATATTGGTTTTGGTTTCGTTTTATAACAATGGTACAAAAACGAAACGATAATGTTATGGTCGGTATACGGGATCGAAATTATCGGTCATTCGAAAACGAAAAAGTCGAAACGAAAATATGCCGAAAACGACCGAAATATGATAAACTTGTCGGTAATTGACAAAGCAAACAATAAACTGAATTACTTAATCCAAACATTAATATATATTAATTTCACAGTAGTCAAACATTAAATCGTAGTGTCATTATTTGAATGGAAAATTATATCTATACTCATGTCAATATGTCACACTCACATACATGCATACTGGTCGGTGGTGTATTGGGTTGATTGTAGGTTTTTGCTTTGGGA…	3	I
145	AC185250.3	80617	81580	963	GTTACCTTTAGGGATGAAAACGGTCGGTAAATATATAAACCATTACTGTTTTCATATTTTTTATCAGAAATAAAATCGAAAACGGTAACTCCGGAAACGGAAACGATATCGGTATTTCGAAAACATCGGAAACGAAAGTTCGGTACTGAAAATACACCGGTAATGGTCGAAATCTAAAATACGATCAGTAAACATATCAAACTTCACAATACAACAAAGTTGACAAAAGATCACAAAGACCACAAGTTCACAATTCATGATATAACAAGTTCACAATATAACAAGTTCACAAGGATCACAAATTTATAATATAAAAAGTTTATAAAGATCACAAGTTCACAATATAACAAGTTCACAATATAACAAGTTCATAAAGATCACAAGTTCACAGACTCAAAG…	3	I
146	AC184132.3	26761	27358	597	GAGATACGTAGGGATGAAAACGGTCGAAAACGATCGAAAAAACACTCATATTGGTTTTGATTTCGTTTTATAACAACGGTACGAAAACAAAAACGAAAATATTACGGTCGGTATACGGGGTCGAAATTATCAGTCATTCGAAAACGAAAAAGTCGAAAACGACCGAAATATGATAAACTTGTCGGTAATGACAAAACAAACAACAAACTGAATTACTTAATCCAAACATTGGGTTGGTTGTAGGCTTTTGCTTTGGGGTGGACTGCACGTTGGAGCTGAGGCCCGGGGCTAATGTTTGGACTGGGGCATTGGGAGTGGGAAGGCCGAAGGCCGCTCAACCGCTCAAGGCTGCAGGTTGAGCTCAAAACCGGATTGCTAAAACGATATGAAAAACGGTAC…	3	I
147	AC229994.1	143002	144087	1085	ACCGCAGGTAGGGATGAAAACAGGACGGATATAGCCGGATACAGGGTCATTCCGTATCCTACCCTAATGTATTTCTCTCGGATACGGGACCGGATATGGGTAACTAAGATTCGGGGCGGATATAGGACGGGACCGGGTAATAATCCGGACGGGTAAGAAACGGATAACGGATACTACTCGGTAGGTACCGGATAATTGTCGGGTAGTTCATCCGATGATATTAATTGTCCAACCATCCATAAGTTAAGCAATACATAATCATGTATATGATAGATCAAATGTAAGAAAGGAAACCGGTAAAATTGACATCATGCAGTTCAAAGTAGCTTATCACAAGGACATTGTAGAACTAACACCACAATATTTAAAATTCATAAAATATTCTAGTTTCACTAAAAA…	3	R
148	AC199914.4	84774	85408	634	ATTGAAACTAGGGATGAAAACGGACGGAAACGAACAGAAAAACCCATCTCCTGTTTCTGTATCCTTATTTTATCATCGGA AATAGGATCGGGTCCGGAATAGTCAGGAACGGAAACGGGAGCGGGATAAACGGAATTGCGAAAACAAACGGAAACGGAAA TACTAATGGAAACTCATAATTTAATACAAATAGAAATGTTATTGATGTTTGACTAGTGATTGATTGACAGAACAATAACA TAAAACAAATAGATATAGAGAGGCAACATTCTATTGTTGTTTGGTTGCTAAATATGTACATTTAGCTACATCCGATGTTG TTTAAGACTTTAGATCACTTGTCATTTGAAAAGAACCTGCGGTTACAAATACTATAATTTGTCACCTAAATACAC…	3	I
149	AC210813.3	37141	38054	913	GTCTTCAGTAGGGATGGAAACAGTTTCGGAATTTTTCGGTATTCCGAAAACCGATTTCGAAATTTTTCTATCAGATTCAT CAGTAACGGTATTTTTCGAAAACGGAATCGGTTTTCGGAATTTTCTATCGGAACCGGTATCGGAATCGGCGTGGTGTTTT ACCGACCGTTTCCTTCGGTTACCGGTTTTTGTCGGAAATTACCGGATTTTTGTCTCGGAATTTTCCGAAATTGTATCTCA GAATTTTTTGGAATTGTGTCTCGGAATTTTTCAGCATGTGATTTTTCGCATCGCCTGTACGTCTCTAGATAAGGATTACT TATTTTTGTATTTTTTGGACGCCTTAAGATTTTTTGGGATAGATGGTGTTGGAAGGCAGTTGAGATTAACGATTT…	3	I
150	AC226239.2	31104	31746	642	TATGTATGTAGGGTTGAAAACGGACGGAAAAAATCCCGTTCCGACCCGTACCGTTTTCTACATTTGACCCGACCGTTTCC GTATTTATGGAAAAATATGGAAACGGGACGGAAACGGGAGAGGGCTTATTCCGTCCGTTTTTGCGGGATCCCGTTTTTTT CCGGATTGAACCCGTATTTGTTCCGTATTTAACAAATATGGGACGAGCCTAATATGCATTAGTATATAAACTAAATCCTC GTGTATTTAGGTGGCAAATTATAGCACAATTGGCCATGTAACCACCGGCTCTTTTCAAATGATAAGTGATCTAAAGTTTT AAACAACATCGGATGTAGCTAAATGTACACATTTAACAACCAAACAACAATAGAATGATGCATCTCTATATCTAT…	3	G200
151	AC193945.3	37189	39570	2381	AAGGCCAGTAGGGATGAAACTAAAGATGATCACGGAAGGGAACTTGGCACCAGGGATAGTACCCTTTATTCGTGCTCCCAGTGTACATAAAAGCATTGCACCCACTATTCCAGGAGACAATATAGAGAACACTAACATTAGTCTTTGGGGATTAGTATGACCAAATGGTCACATGAAGCAAAAACTACACGTTCAAACATGGGGATCAGTATGACCAAATCACATACAGAGGTCTACACGTTCAGATGTCTAGATGATTGGCCACATGAAACAAAAACTATACGTTCAGAGGTCTACACGAATTTGCTGTTAGTGCTTTGAGTAATCTGAACTTTGAGTAATATCTATACAGGTTATGAGCTAACGAAGGTCACAATCCTCCGTTACTAATTTGAACTT…	3	I	Intergenic Seq
152	AC196576.3	26986	30698	3712	GTCACCGGTAGGGATGAAAATGGACAGAAACGGACAGAAAAACCCCTCTCCCATTTCCGTATCCACATTTTATCATCAGAAACGAGATCGGGTTCGAAATAGTCAAAATGGAAATGGGAGCGGGATAAACAGAATTGCGAAAGCGAATGAAAACGAAAATACTAAAGGAAACTCATAATTTAATACAAATAGAAATGATATTGAGGTTTGACTAGTGATTGATTGGTAGGACAATAACATAAAATTAATAGATATAGAGAGGCAACATTCTTTTGTTGTTTGGTTACTAATAGTGTACATTTAGCTACATCCAATGTTGTTTAAGACTTTAGACCACTTGTCATTGAAAAAGAGTCGATGGTTACAATGACCACTTGTAGTATAATTTATCACCTAAAG…	3	R	LTR
153	AC207472.3	97397	98485	1088	GGTAGGGTTAGGGATGAAAACGGGACGGGTACCCGGAACGGGTATCGGATACGGGTACCAAAACGGGACGTAATTTCGGATACGGATACGAGTATTTTGTTTATCGGGACGGATACGGGTATTACCCGGATATTAAACCTCGGATACAGGTAGGATACGGAATCACTAATACCCGGGCAGTACCCGAAAATCCCGGGTCGGATACGGGTACCCGGAATTCGGGTACCCGTTTTTTCTTTTTCTGCATAATATAGTTATAAAATCATAACTTTTACATATGAAATCGGATGAAGATAAAGTTTATATGAAAATTGTAGAGCTTGAAGAGATCTATGACTTTGTAATACATAATTTTTTGTTTAAACAATATTTTAATGATTTAATTGTATTTTGATGATT…	3	I
154	AC192234.3	75272	76358	1086	CTTGCTTATAGGGATGAAAACGGGACGGATACAGCCGGATACAGGGTCATCCCATATCCTACCCTAATGTATTTCTCTCGGATACGGGACCGGATACGGGTAGTTAAGATTCGGGACGGATACAGGACGGGACCGGGTAATAATCCGGACGGGTAAGAAACGGATAACGGATACTACTCGGGTAGGTACCGGATAATTGTCGGGTAGTTCATCTGATGATATTAATTGTCCAACCATCCATAAGTTAAGAAATACATAATCATGTATATGATAGATCAGATGTAAGAAAGAAAACCGGTAAAATTGACATCATGTAGTTCAAAGTTGCTTATCACAAGGACATTGTAGAACCAACACCGCAATATTTAAAATTCATAAATATTCTAGTTTCACTAAAAA…	3	G200
155	AC195176.3	71090	72055	965	CAACCAAGTAGGGATGAAAACGATCAGGAAAAACACCGTCCCATCCCGTACCATATTCCCGTTTTGAACCGTTCGTTTTCGTTTTTCCGGGAAAATAAGAAAACGGTACGGGAACCGGGATAGGTATGTCCGGGAACGGATCCGAAAACGGTTGAGGGTGTTTCCCGCCCGTATTTACGGTATCCCGTATTGTACCGGGAATTTCCTATATTTTCCCATATTGGCAAATTGGCCCACGCTAGCTGCAGCCTACATCCTACAGGCCCTTGCGGCCTTGCCCCTTGTCCACCACCCACGGCCCACCAATCCAGCACGAGTGGTCCACGACACTAGCTAACCATTTAGCCTGTTCGTCCAGACGTCCACTAGAAGCCGCCAGCCAGCCTGTTTGGCACTGCC…	3	R
156	AC207250.3	133898	134459	561	ACTAGGCTTAGGGATGAAAATGGGACGGGAAATTCCCGTATCGTCCCGTTTCGAATACTGTTTTTTCCCGATCGTTTTCGAATTGTTCAGGAACCGATTAGAAACAGTGCGAAAACGATTTAACTAGTTTTTCGATCGTTTTCGTATTTTTCGTTTCCGAGTCATGCTAATACCATTTTCTACCGTTTTATATAATATGAGATATATCTAGCATATAATTTATTTAAGTTATAGACTTTTGTTGTGTTCAAGTGAATGAATAAGCGAAAAGCAAATGTTATAATTACTCTAACTAATATGGATGATGAAAAAGAGTTGTTTGTGTATTTCTAAATCTTAAAAATTAGGCAATACATCACTTTATTATGTTTTTGATAAAACTACAAAATAGTTATCTTT…	3	R
157	AC212714.3	114719	115715	996	CCTTCATCTAGGGATGAAAACGGTCGGAAACGGTCGATAAACACTAAAACCATTACCGTTTTCTTATTTTTTATCGGAAACAAAATCGAAAATGGTAACTCCAGAAACGGAAACGATATCGGTATTTCGGAAACATCGGAAACGAATGTTCGGTGCGGAAAATACACCGGTAACAGTCGAAATCTAAAATACGATCGGTAAACATATCAAACTTCACAATACAACAAAGTTGACAAAAGATCACAAAGACTAAGACCACAAGTTCACAATTCATGATATAATAAGTCTACAATATAACAAGTTCACAAGGATCACAAATTTATAATATAAAACGTTTACAAAGATCACAAGTTCACAATATAACAACTTCACATTATAACAAGTTCATAAAGATCACAA…	3	R
158	AC191562.3	110473	111387	914	GCAGGGACTAGGGATGAAAACGGTCGGAAACAGTCGGTAAACACTAAAACCATTACCGTTTTCATATTTTTTATCGGAAACAAAATCGAAAACGGTAACTCCGGAAACGGAAACGATATCAGTATTTCGGAAACATCGGAAACGAAAGTTTGGTGCGGAAAATACACCGGTAACGGTCGGAATCTAAAATACAATCGGTAAATATATCAAACTTCATAATACAACAAAGTTGACAAAAGATCACAAAGACCACAAGTTCACAATTCATGATATAACAAGTTCACAATATAAAAAGTTCACAAGGATCACAAATTTATAATATAAAAAGTGTACAAAGATAACAAGTTCACAGTATAACAAGTTCATAAAGATCACAAGTTCATAGACTCAAAGTTCATA…	3	I
159	AC203218.3	1615	2535	920	CACACAACTAGGGATGAAAACGGTCGGAAACGGTCAGTAAACACTAAAATCATTACCGTTTTCATATTTTTTATCGGAAACAAAATCGAAAATGGTAACTTCAGAAACGGAAACGATATCGGTATTTCGGAAACATCGAAAATGAAAGTTTAGTGCGGAAAATACACCGGTAACGGTCGAAATCTAAAATACGATCGGTAAACATATCAAACTTCATAATACAACAAAGTTGACAAAAGATCACAAAGACCACAAGTTCACAATTCATGATACAACAAGTTCACAATATAACAAGTTCACAAGGATCACAAATTTATAATATAATAAGTTTACAAAGATCACAATTTCACAATATAACAAGTTCACAGTATAACAAGTTCATAAAGATCACAAGTTCAC…	3	R
160	AC195254.2	137840	138407	567	GTTGACCGTAGGGATGAAAACGGTCGAAAACGATCGAAAAAATAGCTAAATTATTTTTGTTTTCATATTTTTTGGCTGGAACGAAAACGAAAACGATAATCAACGGTCGAAATACGGAATCAGAATTGTCGGTTATTCGAAAACGATTGAAAATGATAAACTATAGTCGGAAAGATAACTATTTTGTAGTTTTAATAAAAACATAATAAAGTGATGTATTGTCTAATTTTTAAGATTTAGAAATACACAAACAACTCTTTTTCATCATTCATATTAGTTAGAGTAATTATAACATTTGCTTTTCGCTTATTCATTCACTTGAACACAATAAAAGTTTATAACTTAAATAAATTATATGCTAGTTCTATCTCATATTATATAAAATGGTAGAAAAACGGT…	3	I
161	AC210195.3	54978	55943	965	CCGGTGTGTAGGGATGAAAACAGTTTTGGAATTTTTCAGTATTCCGGAAACCGATTTCGAAAATTTTCGATCGGGTTCACTGGTAACGGTATTTTTCGAAAATGGAATCAGTTTTTATAATTTTCTATCGGAATCGGTGTGGTGTTTTACCCACCGTTTCCTTCGGTTACCGGTTTTTTTCAGAAATTACCGAATTTGTATCTCGGAAATTTTTCGGAATTGTGTCTCGGAATTTTTTTTCAGAATTTTCCAGCGTGTGATTTTTTCGCATCGTCTGTACGTCTCTGGATAAGGGTTACTTATTTTTTATTTTTTGGGCCTTTAAGATTTCTTTTGGGATAGATGGTCTTGAAAGGCAGTTGAGATTAACGATTTGGTCTTTCGAACGTATCCACCCTT…	3	R
162	AC200662.4	44607	45158	551	CAAATGGATAGGGATGAAAACGATCGAAAAACAGCTAAATTGTTTTTGTTTTCATATTTTTTGGTCGGGACGAAAACGAAAACGAAAACTAACGGTCGAAATACGGGATCGGAAGTGTCGGTTATTCGAAAACGATAAACTTTAGTCGGAAAGATAACTATTTTATAGTTTTATTAAAAACATAATAAAGTGATGTATTGCCTAATTTTTAAGATTTAGAAATACATAAACAACTCTTTTTCATCATTCATATTAGTTAGAGAAATTATAACTTTTGTTTTTTCTCTTATTCATTCACTTGAACACAACAAAAGTCTATAACTTAAATAAATTATATGCTAGATCTATCTCATATTATATAAAACGGTAGAAAAACGGTATTAGCACGACTCGGAAACG…	3	I
163	AC182619.3	99958	101219	1261	AATGTGTCTAGGGATGAAAAACGGGTCGGGTATACCCATCGGGTACCGGATATGGATAGTATAAATACCTGTTTTTTATACGAATTTGAGTATTTTTATATTCGGGACGAATACGGGTAATACCCGGATACTAAAGTTTCGGATTCGGGTCGGATACGGAGCGAGAACTACCCGATAAATACCCGGATAGTCGGGTCGGATACGGGTGCCCGGAATTCGGGTACCCGTTTTTCATTTCCTGCATAATAATATAGTTATAAAATCATAACTTTTACATATGAAATCGGATGAAGATAAAGTTTATATGAAAATTGTAGAGCTCGAAGAGATCTATAACTTTGTAATATATCAAATTTTTGTTTAAAAATATCTTTAGGCCAAAATCATTGGAATAATGTC…	3	I
164	AC184775.2	72558	73483	925	CCTCTAAGTAGGGATGAAAACTGTTGGAAACGGACAGAAGAGACCAAAATTGTTTGTGTTTTCATTTTTTCCACAGAAACAAATCGAAAACAGTATTGTCAGAAACAAATATGGCACGGTATTATAGCATGTCAATATTGGTTGGTAGTCGACAATGCTTAGTACAAAAACAGCAATACAACACCGTACTTAGGAATGACAAGCAAAGTCTTCAAGCATGCCTAACTGTTTTTTTAACTAACAAAGTAACAAACAAGCTTTACTACCATACAAGTTGAACACACTTGTAAACTGATATGTTAAAATAGCAGAAGAATACGGGAGTGTGGGATATAGGCAAAAACGATCGACAGGTGTGTTCCTTACCAAAATGGTAAATTACTAAAATAGTAGAAATCG…	3	I
165	AC209787.3	182040	183138	1098	GCACCACTTAGGGATGAAAATGGTTGAAAACGATCGAAAAAACACTGATATTGGTTTTGGTTTTGTTTTATAACAACGATACGAAAACGAAAACAAAAATGTTAGGGTCGGTATACGGTATCGAAATTACCGGTCATTCGAAAACGAAAAATTCGAAACGAAGATATGTCGAAAACGATCGATCTATGATAAACTTGAGTCGATAATTAACAAAAACAAACAACAAACTGAATGACTTAATCCGAACATTAATATATATTAAGTTCATAGCATCAACATAAACACATAGTGACATTATTTGAGTGAGAAATTATATCTACACTCATGTCACACACAAGCATACTGATAGTTTGACACTATGGCACAGATCACATGCAAACAACAAACGTGAAATATGTA…	3	I
166	AC196057.3	31884	32765	881	ATACCGACTAGGGATGAAAACGGTCGGAAACGGTCGGTAAAGACTAAAACCATTACTGTTTTCATATTTTTTATCGGAAACAAAATTGGAAATGGTAACTCTGGAAACGGAAAAGATATCGGTATTTTGAAAACATCGGAAACGAAAGTTTGGTGCGGAAAATACACCGGTAATGGTCGAAATCTAAAATACGATCGGTAAACATATCAAACTTCATAATACAACAAAGTTGACAAAAGATCACAAAGACCACAAGTTTATAATTCATGATATAACAAGTTCACAATATAACAAGTTCACAAGGATCACAAATTTATAATATAAAAGTTTACAAAGATCACAAGTTCACAATATAACAAGTTCACAGTATAACAAGTTCACAGACTCAAAGTTCACAAT…	4	R
167	AC213790.3	114879	113892	987	GTAATGGGTAGGGATGAAAACGGTCGGAAACGGTCGGTAAACACTAAAACCATTACCGTTTTCATATTTTTTATCGGAAACGGTAACTCCGAAAATGGAAACGATATCGGTATTTCGGAAAAATCGGAAACGAAAGTTCGGTGCGGAAAATACACCGGTAACGGTCGAAATCTAAACACGATCGGTAAACATATCAAACTTCACAATACAACAAAGTTAACAAAAGATCACAAAGACCACCGGTTCACAATTTATGATATAACAAGTTCACAATATAATAAGTTCACAAGAATCACAAATTTATAATATAAAAAGTTTACAAAGATCACAAGTTCACAATATAATAAGTTCACAGTATAACATGTTCATAAAGATCATAAGTTCACAAACTCAAAGTTC…	4	I
168	AC209053.4	85272	86192	920	CTACCGCATAGGGATGAAAATGGTCGATAAACACTAAAACCATTACCATTTTCATAGTTTCTATCGGAAACAAAATCGAAACCGTAACTCCGGAAACGGAAACGATATCGGTATTTCGGAAACATCGGAAACGAAAGTTTGGTGCGGAAAATACACCGGTAACGGTCGAAATCTAAAATACAATCGGTAAACATATCAAACTTCATAATACAACAAAGTTGACAAAAGATCACAAAGATCACAAGTTCACAATTCATGATATAACAAGTTCACAATATAACAAGTGCACAAGGATCATAAATTTATAATATAAAAAGTTTACAAAGATCACAAGTTCACAATATAACAAGTTCACAGTATAACAAGTTCATAAAGATTACAAGTTCACAGACTCAAAGT…	4	I
169	AC188005.3	135633	136634	1001	GTGCTCGCTAGGGATGAAAACGGTCGGAAACGGTCGGTAAACACTAAAACCATTACTGTTTTCATATTTTTTATCGGAAACGAAATCGAAAACGGTAACTCCGGAAACGGAAACGATATCGGTATTTCGGAAACATCGGAAACGAAAGTTCGGTGCGGAAAATACACCGGTAACGGACGAAAACTAAAATACGATCGGTAAACATATCAAACCTCACAATACAACAAAGTTGACAAAAGATCACAAAGACCACAAGTTCACAATTTATGATATAACAAGTTCACAATATAACAAGTTCACAAGGATCACAAATTTATAATATAAAAAGTTTACAAAGATAACAAGTTCATAATATAACAAGTTCACACTATAACAAGTTCATAAAAATCACAAGTTTAC…	4	G
170	AC204536.3	21377	22154	777	CGTGGGACTAGGGATGAAAACAAACAGGAATTATACCGTCCCGTCCCGTATTCCCGTTTAAAACCGTCCGTTTTCGTTTTATCTGGAAAATGTGAAAACGGTACGGGAACCGAGATAGGTATATCCGGGAACGGGACCGGAAACGGTTGAAGGTGTTTCCCGCCCGTATTTACGGTATCCCGTATTGTATCAGGAATTTCTTGTTTTATTCCGTTTTACATTTTGCGGATCGTGTGCATGTATCAAAGCCCATGAATTCTTGGCCCATTGGTCACTGTCGTTTCCCATAGGGAGTTTCAAGTGCACGAATATACAACCTGTGTGTGTGCAGCAGCTCTGCCTCTGCTCGGCTGGACGACTGCATCTGTGCTTGAGGCCTTGAGACATTGTAGCTCTGTT…	4	I
171	AC205268.3	47696	48691	995	GCTATGTCTAGGGATGAAAACGGTCGGAAACGGTCGGTAAACACTAAAACCATTACCGTTTTCATATTTTTTATCGGAAACAAAATCGAAAACGGTAACTCCGGAAACGGAAACGATATCGGTATTTCGGAAACATCGGAAACGAAAGTTCGGTGTGGAAAATATACCGGTAACGGTCGAAATCTAAAATACGATCGGTAAACATATCAAACTTCACAATAAAACAAAATTGACAAAACATCACAAATACCACAAGTTCACAATTTATGATATAACAAGTTCACAATATAACAAGTTCACAAGGATCACAAATTTATAATATAAAAAGTTTACAAAGATCACACGTTCACAATATAACAAGTTCATAAAGATCACAAGTTCACATACTCAAAGTTCACA…	4	R
172	AC215223.3	157892	158836	944	ATTAAACCTAGGGATGAAAACGGTTTCGGAATTTTTCGGTATTCCGGAAACCGATTTCGAAATTTTTCGGTTGGATTCATCGGTAACGGTATTTTTCGAAAACGGAATCGGTTTTCGGAATTTTCTATCGGAATCGGTATCGGAATCGGCGTGGTGTTTTACCGACCGTTTCCTTCGGTTACCGGTTTTTGTCGGAAATTACCGGATTTGTGTCTCGGAATTTTCCGGAATTGTATCTCGGAATTTTTCGGAATTGTGTCTCGGAATTTTTCAGAATTTTCCAGCATGTGATTTTTTCGCATCGCTTGTACGTCTCTAGATAAGGATTACTTATTTTTGTATTTTTTGGACACCTTTAGATTTTTTTGGATAGATGGTGTTGGAAGGCAGTTGAGATTA…	4	R
173	AC193791.3	93893	92909	984	AACATGATTAGGGATGAAAACGGTCAGAAACGGTCGGTAAACACTAAAACCATTACCGTTTTCATATTTTTTATCGGAAACAAAATCGAAAACGGTAACTCCGGAAACGGAAACGATATCGGTATTTCGGAAACATCGGAAACGAAAGTTCGGTGCGGAAAATACACCTGTAACGGTCGAAATCTAAAATACGATCGGTAAACATATCAAACTTCACAATAAAACAAAATTGACAAAACATCACAAATACCACAAGTTCACAATTCATGATATAACAAGTTCACAAGGATCACAAATTTATAATATAAAAAGTTTACAAAGATCACAAGTTCACAATATAACAAGTTCACAGTATAACAAGTTCATAAAGATCACAAGTTAACATACTCAAAGTTCATA…	4	G
174	AC185112.2	143327	143865	538	ATGATGATTAGGGATGAAAACTGTTTCGGAATTTTTCGGAATTCCGGAAACCGTTTTCGGATTTTTCCGATCGAAATCATCGGTTTCGATATTTCTCGGAATCGGTCATCGGAATTTTAGATCGGAATCGAAATCGGTACAGCTCTTTACCGACCGTTTCCTTCGGTTACCGTTTTGGGTCGAAATTTACCGAATTCACAATTCGAAATTTACCGAAAATGTTAACTAGCCCAGCCCCAAGTTTCAAATTTATAGCTCATGGGATCATGGCCCAGCAGGCAGCAGCCCACCACGGGCGCCATGCGGCTCTCCCCTTCCCATCAGCCACCGCTCAGCCCAGCGCCGCCACTGCTCAGTCCTAGCTGCTAGGTCAACTGATATCGATGTATTTCTTGTACC…	4	R
175	AC205561.3	79136	80121	985	GCGGCATGTAGGGATGAAAACGGTTTCGGAATTTTTCGGAATTCCGGAAACCGATTTCGAAATTTTTCGATCGGATTCATCGGTAACGGTATTTTTCGAAAACGGAATCGGTTTTCGGAATTTTCTATCGGAATCGGTATCGGAATCGGTGTGGTGTTTTACCGACTGTTTCCATCGGTTACCGGTTTTTGTCGGAAATTACCGGATTTATGTCTCGGAAATTTCTGGAATTGTGTCTCGGAATTTTTTCGGAATTTTCCAGCATGTGATTTTTTCGCATCGCCTGTACATCTCTGGATAAGGATTACTTATTTTAGTATTTTTTGGACGCTTTAAGATTTTTTTGGGGTTAGATGGTGTTGGAAGGCAGTTGAGATTAACGATTTGGTCTCTCGAACG…	4	R
176	AC205529.3	130211	131169	958	CTGACGGGTAGGGATGAAAACGGTTTCGGAATTTTTCGGAATTCCGGAAACCGATTTCGAAATTTTTCGATCGGATTCATCGGTAACGGTATTTTTCGAAAACGGAATCGGTTTTCGGAATTTTCTGTCGGAATCGGTATCGGAATCGGCGTGGTGTTTTACCGACCGTTTCCATCGGTTACCGGTTTTTGTCGGAAATTACCGGATTTGTGTCTCGGAAATTTCCAGAATTGTGTCTCGGAATTTTTTCGGAATTTTCCAGCATGTGATTTTTTCGCATCGCCTGTACATCTCTGGATAAGTATTACTTATTTTTTATTTTTTGGACGTTTTAAGATTTTTTTGGGGTTAGATGGTATTGGAAGACAGTTGAGATTAACGATTTGGTCTCTCGAACGA…	4	G
177	AC205672.3	87063	88038	975	GCCACCTCTAGGGATGAAAACGGTCGGAAACAGTCGGTAAACAATAAAACCATTACCGTTTTCATATTTTTTATCGGAAACAAAATCGAAAACGGTAACTCCGGAAACGGAAACGATATCGGTATTTCGGAAACATCGGAAACGAAAGTTCGATGCGGAAAATACACCGGTAACGGTCGAAATCTAAAATACGATCGGTAAACATATCAAACTTCACAATAAAACAAAATTGACAGATCACAAATACCACAAGTTCACAATTCATGATATAACAAGTTCACAAGGATCACAAATTTATAATATAAAAAGTTTACAAAGATCATAAGTTCACAATATAACAAGTTCACAGTATAACAAGTTTATAAAGATCACAAGTTCACAGACTCAAATTTCACAATA…	4	I
178	AC198964.3	41880	42866	986	CGTATACGTAGGGATGAAAACGGTCGGTAAACACTAAAATCATTACCGTTTTCATATTTTTTATCGGAAACAAAATCGAAAACGGTAACTCCGGAAACGGAAACGATATCGGTATTTCGGAAACATCGGAAACGAAAGTTCGGTGCGGAAAATACACCGGTAACGGTCGAAATCTAAAATATGATCGGTAAACATATCAAACTTCACAATAAAACAAAATTGACAAAACATCACAAATACCACAAGTTCACAATTCATGATATAACAAGTTCACAAGGATCACAAATTTATAATATAAAAAGTTTACAAAGATCAGAAGTTCACAATATAACAAGTTCACAGTATAACAAGTTCATAAAGATCACAAGTTAACATATTCAAAGTTCACAATTCACAATA…	4	I
179	AC216047.3	171429	170432	997	ATTCCAATTAGGGATGAAAACGGTTGGAAACGGTCGGTAAACACTAAAACCATTACCGTTTTCATATTTTTTATCGAAAACAAAATCGAAAACGGTAACTCCGGAAACGGAAACGATATCGGTATTTCGGAAACATCGGAAACGAAAGTTCGGTGCGGAAAATACACCGGTAACGGTCGAAATCTAAAATACGATCGGTAAACGTATCAAACTTCACAATAAAACAAAATTGACAAAAGATCACAAATACCACAAGTTCACAATTCATGATATAACAAGTTCACAATATAACAAGTTCACAAGGATCACAAATTGATAATATAAAAAGTTTACAAAGATCACAAGTTCACAATATAACAAGTTCATAAAGATCACAAGTTCACAGACTCAAAGTTCACA…	4	R
180	AC197483.4	88984	89970	986	ACTACTGCTAGGGATGAAAACGGTCGGAAACGGTCGGTAAACGCTAAAACCATTACCGTTTTCATATTTTTTTATCGGAAACAAAATCGGAAACGGTAACTCCGGAAACGGAAACGATATCGGTATTTCGGAAACATCGGAAACGAAAGTTCGGTGCGGAAAATACACCGGTAACGGTCGAAATCTAAAATACGATCGGTAAATGTATCAAACTTCACAATAAAACAAAATTGATAAAAGATCACAAATACCACAAGTTCACAATTCATGATATAACAAGTTCACAATATAACAAGTTCACAAGGATCACAAATTTATAATATAAAAAGTTTACAAAGATCATAAGTTCACAATATAACAAGTTCATAAAGATCACAAGTTCACAGACTCAAAGTTCAC…	4	R
181	AC186512.3	132420	133410	990	GCAATGTGTAGGGATGAAATCGGTTTCAGAATTTTTCGGAATTCCGGAAACCGATTTCGAAATTTTTCGATCGGATTCATCGGTAACGGTATTTTTCGAAAACGGAATCGGTTTTCGGAATTTTCTATCGGAATCGGTATCGGAATCGGCGTGGTGTTTTACCGACCGTTTCCATCGGTTACCGGTTTTTGTCGGAAATTATCGGATTTATGTCTCGGAAATTTCCGGAATTGTGTCTCGGAATTTTTTCGGAATTTTTCAGCATGTGATTTTTTCGCATCGCTTGTACATCTCTGGATAAGGATTACTTATTTTGTATTTTTTGGACGCTTTAAGATTTTTTTTGGGGTTAGATGGTGTTGGAAGGCAGTTGAGATTAACGATTTGGTCTCTCGAACA…	4	R
182	AC186323.3	32015	32874	859	GTTGGGAGTAGGGATGAAAACGGTCGGTAAACACTAAAACCATTACTGTTTTCATATTTTTTATCGGAAACAAAATCGAAAACGGTAATTCCGGAATCGGAAACGATATCGGTATTTCGGAAACATCGGAAACGAAGGTTCGGTACGGAAAAATACACCGGTAACGGTCGAAATCTAAAATACGATCGGTAAACATATCAAACTTCACAATGAAACAAAATTGACAAATGATCACAAAGACCACAAGTTCACAATTCATGATATATTAAGTTCACAAGGATCACAAATTTATAATATAAAAAGTTTACAAAGATCACAAGTTCACAATATAACAAGTTCACAGTATAACAAGTTTATAAAGATCACAAGTTCACAGACTCAAAGTTCACAATTCACAAT…	4	I
183	AC200420.3	32407	33310	903	GTGATTGTTAGGGATGAAAACGGTTTCAGAATTTTTCGGTATTCCGGAAACCGATTTCGAAATTTTTCGATCGGATTCATCGGTAACGGTATTTTTCGAAAACGGAATCGGTTTTTGGAATTTTCTATCGGAATCGGTGTGGTGTTTTACCGACTGTTTTCTTCGGTTACCGGTTTTTGTCGGAAATTACCGGATTTGTGTCTTGGAATTTTTCGGAATTGTGTCTTGGAATTTTTCGGGATTGTGTCTCAGAATTTTCCAGCATGTGATTTTTCACATCGCCTGTACGTCTCTAGATAAGGATTACTTATTTTTGTCTTTTTTGGATATTTTAAGGGTTTTTTTGGGATAGATGGTGTTGGAAGGCAGTTGAGATTAACGATTTGGTCTTTTCCACAC…	4	I
184	AC205822.3	107260	108212	952	CCCACGACTAGGGATGAAAACGGTTTCGAAATTTTTCGGTTTTCCGGAAACCGTTTTCGATTTTTATCCGACCGAATTCAGCGGTAACGGTATTTTCGAAAACGGAATCGGTTGTCGGAATTTTATATCGAAATCGGTATCGAAACCGGTTTAGCATTTTGCCGACCGTTTCCTCCGGTTACCGAATTTAACCGGAATTTACCGAATATAGAATTCGGAATTTTCCGAAATTTAAAATTAAAAACAAGATAAGCGGGCCAAAGCCCACATTTTCAATCTGGCCCAAGCCGCCGGTCTCCTGCCCGCTCAGAACTTTGATAATTGACTGCGACAGGGTATTTATTTATATAGAATAATTTGTGCACCGTGCAGTTTACTAAGCGAGGTGGGACTAAGTGA…	4	I
185	AC200102.4	82429	83402	973	CTGGAGATTAGGGATGAAAATGGTCGGAAACGGTCGGTAAACACTAAAACCATTACCGTTTTCATATTTTTTATCGGAAACAAAATCGAAAACGGTAACTCCGGAAACGGAAACGATATCGGTATTTCGGAAACATCGGAAACGAAAGTTCGGTGCGGAAAATACACCGGTAACGGTCGAAATCTAAAATACGATCGGTAAACATATCAAACTTCACAATAAAACAAAATTGACAAAAGATCACAAATACCACAAGTTCACAATTCATGATATAACAAGTTCACAAGGATCACAAATTTATAATATAAAAAGTTTACAAAGATCACAAGTTCACAGTATAACAAGTTCATAAAGATCACAAGTTCACAGACTCAAATTTCACAATATCCACTCGATTTA…	4	R
186	AC190819.3	116295	117291	996	ACCACAGTTAGGGATGAAAACGGTCGGAAACGGTAGGTAAGCACTAAAACCATTACCGTTTTCATATTTTTTATCGGAAACAATATCGAAAATGGTAACTCCGGAAACGGAAACGATATCGGTATTTCGGAAACATCGGAAACGAAAGTTCGGTGCGGAAAATACACCGGTAACGGTCAAAATCTAAAATACGATCGGTAAACATATCAAACTTCACAATAAAACAAAATTGACAAAAGATCACAAATACCACAAGTTCACAATTCTGATATAACAAGTTCACAAGGATCACAAATTTATAATATAAAAAGTTTACAAAGATCACAAGCTCATAATATAACAAGTTCACAGTATAACAAGTTCATAAAGATCACAAGTTCACAGACTCAAAGTTCACAA…	4	R
187	AC183904.3	31268	32326	1058	CTTACAACTAGGGATGAAAACGGTCGGAAACGGTCGGTAAACACTAAAACCGTTTTCGTTTTCATAATTTTTATCGGAAATGGAATCGGAAACGGTTAAACCGGAAACGGAAACGATATCGATATTTCGGAAACATCGGAAACGAAAGTTTAATACGGAAAATACATCGGTAACGGTCAGAATCTAAAATACGACCGGTAAACATATGAATATAACAAGTTCACAATACAATAAAGATCACAAGCCAACAATTCACAATATAACAAGTTTATAAATATCACAAGTTCATAACATAACAAGTTCATAATATAACAAGTTCATAAATATCACATGTTTATAGATTCAAGGTTCAACATTTTCTTACTCTAACTATGTATAACTTTATTGAGTACTCTCTCC…	4	R
188	AC216198.3	36195	37564	1369	CAACTAACTAGGGATGAAAACGGTTTCGGAATTTTCCGGAATTCCGGAAACCGATTTCGAAATTTTTCGATCGAATTCACCGGTAACAGTATTTTTCGAAAACGGAATCGGTTTTCGAAATTTTCTATCGGAATCGGCGTGATGTTTTACCGACTGTTTTCTTCGGTTACCGGTTTTTGTCGGAAATTACCGGATTTGTGTCTCGAAATTTTCCGGAATTGTGTCTCGGAATTTTTTCGGAATTTTACAGCATGTGATTTTTTCGCATCGCCTGTACATCTCTGGATAAGGAATACTTATTTTTGTATTTTTTTGGACGCTTTAAGATTTTTTTTTAAAGAAGGTGTTGGAAGGCAGTTGAGATTAATTATTTGGTCTCTCGAACGAATCCACCCTTTT…	4	I
189	AC212717.3	111815	113352	1537	CACACAATTAGGGATGAAAATGGTACGGAAAAATCCCGTACCATCCCGTTCCTATTACCGGTTTTTTCGGATCGTTTTCGTATACTTCGGGTATTTTTCGGTTTCAGGATGAAAACGGGTAGATTGTCTTCGGTAACGGTATCGAAAACGAGCAGACTGTTTTTTTGTTCGTTTTTACGGTTACCGTTTTGGTTCGGGAAAATACCGTTTTGCATACCGTTTAGGCTATTCGGTTTTGGGCCTTTCAGTTCACACTTGTCACAGGCACAGCCCAACTGCCCAAGGTGGCAAGGCCCAAGCTGGCACGGCGTGAACGCTGAACGCACTATGAAATCGGAAACCCTTGCTCGTGGCCCTGCCCGCCTAAGCCACAGGGCCCAAGTAGCTGGCTTGATCCTG…	4	I
190	AC185263.2	104768	105626	858	CTCCGACATAGGGATGAAAACGGTCGGAAACGGTCGGTAAACGCTAAAATCATTTCCATTTTCATATTTTTTATGGGAAACGAAATCGAAAACGGTAATTTCGGAAATGGAAATGATATCGGTTTTTCGAAAATATCGGAAACGAAAGTTCGGTATGGAAAATACACCGGTACCGGTCGAAATCTAAAACATGATCGGTAAATATATCAATATAAAAAATTGATATACGAAATCCACAATATAACAAAAATGACATAGATTACAAGTTCACAATTCATAAAACATATATAGTGTGTGTGTATATATATAGATTATATTTTATATATATTTATATTATATATAGTGTATGTATATAGTATATTTACATATTTATTATATATATGTAACGCACGCACGTAA…	4	R
191	AC194451.3	131961	132329	368	GGTACCATTAGGGATGAAAACGATTTCAGAATTTTTCGGTATTCCGGAAACCGATTTCAAAATTTTTCGG TTGGATTCATCGGTAACGATATTTTTCGAAAACAGAATCGGTTTTCGAAATTTTCTATCGGAATCGGTGT GGTGTTTTACCGACCGTTTCCTTCGGTTACCGGTTTTTGTCGGAAATTACCGGATTTGTGTCTCGGAATT TTTGGAATTATTTTTCGGAATTTTTTGGAATTGTCTCAGAATTTTCCAACATGTGATTTTTCGGAATTGT GTCTCAGAATTTTTCGGAATTGTGTCTTAATTTTGTTTCCGATAAAAAATATGAAAACGGTAATGGTTTT AGTGTTTACCGACCGTTTTCATCCCTAGGTACCAT	4	I
192	AC210094.2	93232	94879	1647	ATCATGAGTAGGGATGAAAACAATTTTGATTTTTTCGGTATTTCAGAAACCGATTTGAAATTTTTTCGACCGGATTCACCGGTAACGGTGTTTTTCGGAAACGGAATCGGTTTTCGTAATTTTCTATCAGAATCGGTATCGAAATCGGCGTGGTGCTTTACCTACTGTTTCCTTCACTTACCGGCTTTTGTCGGAAATTACTAGATTTGGTCTCGAAATATTTTTTATTATTTTACCGGAGGATATATAATTTGCTAATAGGCGACAAAATCTCATACATAGGACTGAGTAGGCGCAGGTGCCAACTCCTCCTAAGGCTATACTATTTTGCACGGTAGACTACACTGTTTATAGAGTCGAATTTAAAATAAGAAACAAAGATGTGTAACCTATTGGAGA…	4	I
193	AC193398.3	80849	81762	913	TATATATATAGGGATGAAAACGGTCGGTAAACACTAAAATCATTACCGTTTTTATATTTTTTTATCGAAAATAAAATCGAAAACGGTAACTCCGGAAACGAAAACGATATCGGTATTTCGGAAACATCGGAAACAAAAGTTTGGTCAGGAAAATACACCGGTAACGGTCGAAATCTAAAATACGATCGGTAAACATATCAAACTTCACAATACAACAAAGTTGACAAAAGATCACAAAGACCACAAGTTCACAATTCATGATATAACAAGTTCACAAGGATCACAAATTTATAATATAAAAACTTTACAAAGATCACAAGTTCACAATATAACAAGTTCATAGTATAACAAGTTCTTAAAAATCACAAGTTCACAGACTCAAACTTCACAATCTCCACT…	4	I
194	AC189061.3	103583	104558	975	ATAAGTACTAGGGATGAAAACGGTTTCGGAATTTTTCGGAATTCCGGAAACCGATTTCGAAATTTTTCGATCGGATTCATCGGTAACGGTATTTTTCGAAAACGGAATCGGTTTTCGGAATTTTCTATCGGAATCGGTATCGTAATCGGCGTGGTGTTTTACCGACCGTTTCCATCGGTTACCGGTTTTTGTCGGAAATTACCGGATTTATGTCTCGGAAATTTCCGGAATTGTGTCTCGGAATTTTTTCGGAATTTTCCAGCATGTGATTTTTCGCATCGTCTGTACATCTCTGGATAAAGATTCTTATTTTTGTATTTTTTGGACGCTTTAAGATTTTTTTTGGGGTTAGATGGTGTTGGAAGGCAGTTGAGATTAACGATTTGGTCTCTCGAACGA…	4	R
195	AC185637.3	217644	218627	983	CAGGAGAGTAGGGATGAAAACGGTCAAAAACGATCGAAAAAACACTGATACTAGTTTTGATTTTGTTTTATAACAACAGTACGAAAATGAAAACGAAAATGTTAGGGTCGGTATACGGTATCAAAATTACCGGTCATTCGAAAACGAAAAATTCGAAACGAAGATATGTCGAAAACGATCGATATATGATAAACTTGAGTCAGTAATTAACAAAAACAAACAACAAAAACATTAATATATATTAAGTTCATAGCATCAACATAAACACATAGTGACATTATTTGAGTGAGAAATTATATCTATACTTATGTTACATACAAACATACTGATAGTTTGACGCTATGGCATAGATCATATGCAAACAACAAACATGAAATGTGTACAAATAGCTGCCAGGAA…	4	R
196	AC186153.3	170688	171559	871	CTGCCCGCTAGGGATGAAAACGGTTTCAGATTTTTTCGGTATTCCGGAAACCGATTTCGAATTTTTTCGATCGGATTCATCGGTAACGGTATTTTTCGAAAACGGAATTGGTTTTCGGAATTTTCTATCGGAACCGGTATCGGAATCGGCGTGTTGTTTTACTGGCCGTTTCCTTCAGTAACCGGTTTTTGTCGGAAATTACCGGATTTGTGTCTCGGAATTTTCCAGAATTGTCTCGGAATTTTTCGGAATTGTGTCTCGGAATTTTCGAGCATGTGATTTTTTGCATCCTCCTGTACGTCTCTAAATAAGGATTACTTATTTTTGTATTTTTTGGACGCCTTAATATTTTTTTGGGATAGATGGTGTTGGAAGCCAGTTGAGATTAACGATTGGTCT…	4	I
197	AC185488.3	41223	42152	929	CATGCTCGTAGGGATGAAAACGGTCGGTAAACACTAAAACCATTACCGTTTTCATATTTTTTTATCGGACATAAAATCGAAAACAGTAACTCCGGAAGCGGAAACGATATCGGTATTTCGGAAACATCGGAAACGAAAGTTCGGTGCGGAAAATACACCGGTAACCGTCAAAATCTAAAATACGATGGGTAAACATATCAAACTTCACAATACAACAAAGTTGACAAAAGATCACAAAGACCACAAGTTCACAATTCATGATATAACAAGTTCACAAGGATCACAAATTTATAATATAAAAAGTTTACAAAGATCACAAGTTCACAATATAACAAGTTTACAATATAACAAGTTCATAAAGATCACAAGTTCACAATAACCACTCGATTTAGCTGACAT…	4	I
198	AC193326.3	54859	55804	945	GTTATCCATAGGGATGAAAACGGTCGGAAACGGTCGGTAAACACTAAAACCATTACCGTTTTCATATTTTTTATCGGAAACAAAATCGAAAACGGTAACTCCAGAAACGGAAACGATATCGGTATTTCGGAAACATCGAAAACGAAAGTTTGGTGCGGAAAATACACCGGTAACGGTCGGAATCTAAAATACAATCGATAAATATATTAAACTTCATAATACAATAAAGTTGACAAAAGATCACAAAGAACACAAGTTCACAATTCATGATATAACAAGTTCACAATATAAAAAGTTCACAAGGATCACAAATTTATAATATAAAAAGTGTACAAAGATCACAAGTTCACAATATAACAGAGTTCACAGTATAACAAGTTCATAAAGATCACAAGTTCA…	4	I
199	AC217362.3	17200	18078	878	CGTCCTGCTAGGGATGAAAACGGTCGGAAACAGTCGATAAACACTAAAACCATTACCGTTTTCATATTTTTTATCGGAAACAAAATCAAAAACGGTAACTCCGGAAATGGAAACGATATCGGTATTTCGGAAACATCGGAAACGAAAGTTTGGTGCGGAAAATACACCGGTAACAGTCGAAATCTAAAATACGATCGGTAAACATATCGAACTTCATAATACAACAAAGTTGACAAAAGATCACAAAGACCACAAGTTCACAATTCATGATATAACAAGTTCACAATGATCACAAATTTATAATATCAAAAGTTTACAAAGATCACAAGTTCATAGTATAACAAGTTCATAAAAATCACAAGTTCATAGACTCAAAGTTCACAATTCACAATATCCACT…	4	I
200	AC191633.3	48683	47925	758	GTCTCTAGTAGGGATGAAAACGGTTGGAAACGGCCGGTAAACGCTAAAACCATATCCGGTTTTATATTTTTTATCGGAAACGAAATAAAAAACGGTAACTCTGGAAACGGAAACGAAATCGGTATTTCGGAAATTGGAAACGGAAGTTCGGTGCGGAAAATACCTCGGTAACGGTCAGAATCTAAAATACGATCGGTAAACATACCAATTATCACAAGTTGACAATATAACAAGTTCATAAAGGTCACTTGGTTACAATTCACAAGTTCAAAAAAATCACAAGTTCACATGCATAACAAGTTCACACTATGACAAGTTCACAAAGACCACAAGTTCACATACATCTCACAAGTTGACAAGTTTACAAAGATCACAAGTTCACAATTCACAATATAACAA…	4	I
201	AC185302.4	70771	71929	1158	CAAATCAATAGGGATGAAAACGGGACGGGTACCCGGAACGGGTACCGGATACGGGTACGAAAACGGGACGAAATTTCGGATACGGATACGGGTATTTTTGTTTGTCGGGACGGATACGGGTACTACCCGAATATTGAACCTCGGATACGGGTAGGATACGGAATCACTAATACCCGGTCAGTACCCGAAAATCTCGGGTAGGATACGGGTACCATTCGGGCGGGTACCCGGATTGGACCTACTCTCTGCTGCTTCTGCTTGATAGGTGGCCCATCCAATAAAATAAGGCCCACCACCCACATTTCACACGCAGCACGCCCAGCGGCCCAGGTGCCCAGCGCCGCCAGCCAGGCAACCACGGGCACGGGCAGCGCTGTCGCGGACGGTAGCACCAGCCGC…	4	R
202	AC184855.3	176629	177679	1050	GTGGTGACTAGGGATGAAAACGGGACACATACAGCCAGATATAGGGTCATCCCGTATCCTACCTTAATGTATTTCTCTCGGATACGGGACCAGATACAGGTAGTTAAGATTCGGGACGGATACAGGACGGGACCGGGTAATAATCCGGACGGGTAAGAAACGGATAACGGATACTACTCGGGTAGGTACCGGATAATTGTCGGGTAGTTCATCCGATGATATTAATTGTCCAACCATCCATAAGTTAAGCAATACATAATCATGTATATGATACATCAGATGTAAGAAAGGAAACCGATAAAATTGACATCATGCAGTTCAAAGTTGCTTATCACAAGAACATCGTAGAACCAACACCGCAATATTTAAAATTCATAAAATATTCTAGTTCTAAAAATT…	4	I
203	AC202078.1	3375	4463	1088	GCCGGGGATAGGGATGAAAATGGGACGGGTACCCGGAACGGGTATCGGATACGGGTACCAAAACGGGACGTAATTTCGGATACGGATACGGGTATTTTGTTTATCGGGACGGATACGGGTATTACCCGGATATTGAATCTCGGATACGGGTAGGATACGGAATCACTAATACCCGGTCAGTACCCGAAAATCCCGGGTCGGATACGGGTACCCGGGAATTCGGGTACCCGTTTTTTCTTTTTCTGCATAATATAGTTATAAAATCATAACTTTTACATATGAAATCGGATGAAGATAAAGTTTATATGAAAATTGTAGAGCTTGAAGAGATCTATGACTTTGTAATACATCAATTTTTTGTTTAAACAATATTTTAATGATTTAATTGTATTTTGATGA…	4	I
204	AC192375.4	134932	136017	1085	GCTGCCACTAGGGATGAAAACGGGACGGGTACCCGGAACGGGTATCGGATACGGGTACCAAAACGGGATGTAATTTCGGATACGGATACGAGTATTTTGTTTGTCGGGACGGATACGGGTATTACCCGGATATTGAACCTCGGATACGGGTAGGATACGGAATCACTAATACCCGGTCGGTACCCGGAAATCCCGGGTCGGATACGGGTACCCGGAATTCGGGTACCCGTTTTTTCTTTTTCTGCATAATATAGTTATAAAATCATAACTTTTACATATGAAATCGGATGAAAATAAAGTTTATATGAAAATTGTAGAGCTTGAAGAGATCTACGACTTTGTAATACATCAATTTTTTGTTTAGATAGTATTTTAATGATTTAATTGTATTTTGATGAT…	4	I
205	AC199564.2	144962	146048	1086	CGTTTAAGTAGGGATGAAAATGGGACGGGTACCCGGAACGGGTATCGGATACGGGTATCAAAACGGGACGTAATTTCGGATACAGATACGGGTATTTTGTTTGTCGGGATGGATACGGGTATTACCCGAATATTGAACCTTGGATACGAGTAGGATATGGAATCACTAATACCCGGTCAGTACCCGAAAATCCCGGGTCGGATACGGGTACCCGGAATTCGGGTACCCGTTTTTTCTTTTTCTGCATAATATAGTTATAAAATCATAACTTTTACATATGAAATTGGATGAAGATAAAGTTTATATGAAAATTGTAGAGCTTGAAGAGATATATGACTTTGTAATACATCAATTTTTTGTTTAAACAATATTTTAATGATTTAATTGTATTTTGATGAT…	4	R
206	AC185478.4	41394	42825	1431	GTATTACATAGGGATGAAAACGGGACGGATACAGCCGGATAGAGGGTCATCCTGTATCCTACCCTAATGTATTTCTCTCGGATACGGGACCGGATACGGGTAGTTAAGAATCGGGACGGATACAGGACGGGACCGGGTAATAATCCGGGCGGGTAAGAAACGGATAACGGATACTACGCGGATATGTATCGGATAGTTGTCGGGTAGTTCGTACCGATGACATTAATTGCCCAACCAACCAACAAACATATAAATTAAGCAATACAAATCATGTATGTGATAGAAACCGATAAAATTAACATCATGCAGTTCAAAGTTACTAATCACAAAGACATTGTGGAACCAACAACACAATATTATCACTCATTCGTGGCACTAATAAAAGAGATAGGAGTGAGA…	4	I	Intergenic Seq
207	AC194980.3	66207	67295	1088	AGGATTATTAGGGATGAAAACGGGACGGATACAGCCGGATACAGGGTCATCCCATATCCTACCTTAATGTATTTCTCTCGGATACGGGACCGGATACGGGTAGTTAAGATTCGGGACGGATACAGGACGGGACCGGGTAATAATCCGGACGGGTAAGAAACGGATAACGGATACTACTCGGGTAGGTACCGGATAATTGTCGGGTAGTTCATCCGATGATATTAATTGCCCAACCATCTATAAGTTAAGCAATACATAATCATGTATATGATAGATGAGATGTAAGAAAGGAAAACGGTAAAATTGACATCATGCAGTTCAAAATTGCTTATCACAAGGACATTGTAGAACCAACACCGCAATATTTAAAATTCATAAAATATTCTAGTTTCACTAAAA…	4	I
208	AC185443.3	21275	22534	1259	CTGGTCATTAGGGATGAAAACGGGACGGATACAGCCGGATACAGGGTCATCCTGTATCCTACCCTAATGTATTTATCTCGGATATGGGACCAGATACGGGTAGTTAAGATTCGGGACGGATACAGGACTGGACCGGGTAATAATATGGGCGGATAAGAAACGGATAACAGATACTAATCGGGTAGGTACCGGATAGTTGTCGGGTAGTTCGTCCCGATGTCATTAATTGCCCAACCATCCAACAAACACATAAATTAAGCAATACATAATCATGTATATGATAGATCAAATATAGAAAAGTAAACCGATAATAATCACAAGGTCATCAAAGAACCAACACAATTAAAAAACGATAGTATATCTCCTCTTATAGGCATAACTAGTGTAATACCCGTGCTT…	4	R
209	AC205380.3	117247	118698	1451	GCCAGCGGTAGGGATGAAAACGGGACGGATACAGCCGGATAGAGGGTCATCCCGTATCCTACCCTAATGTATTTCTCTCGGATACGTGATCGGATACGGGTAGTTAAGAATCGGGACGGATACAGGACGGGACCGGGTAATAATCCGGGCGGGTAAGAAACGGATAACGGATACTACACGGGTATGTATCGGATAGTTGTCGGGTAGTTCGTACCGATGACATTAATTGCCCAACCAACCAACAAACATATAAATTAAGCAATACATAATCATGTATATGATAGAAACCGATAAAATTAACATCATGTAGTTCAAAGTTACTAATCACAAAGACATTGTGGAACCAACAACACAATATTATCACTCATTCGTGGCACTAATAAAAGAGATAGGAGTGAG…	4	I	Intergenic Seq
210	AC211670.4	40950	42036	1086	CATGTGATTAGGGATGAAAACGGGACGGGTATCCGGAACGGGTATCGGATACGGGTACCAAAACGGGACGTAATTTCGGGTACGGATACGGGTATTTTGTTTGTCGGGACGGATACGGGTATTACCCGGATATTGAACCTCGGATACGGGTAGGATACGGAATCACTAATACCCGGTCAGTACCCGAAAATCCCGGGTCGGATACGGGTACCCGGAATTCGGGTACCCGTTTTTTCTTTTTCTGCATAATATAGTTATAAAATCATAACTTTTACATATGAAATCGGATGAAGATAAAGTTTATATGAAAATTGTAGAGCTTGAAGAGATCTATGACTTTGTAATACAACAATTTTTTGTTTAAACAATATTTTAATGATTTAATTGTATTTTGATGAT…	4	R
211	AC185226.4	26462	27031	569	TGTAATCGTAGGGATGAAAACGGTCGAAAACGATCGAAAAAACAGCTAAATTGTTTTTGTTTTCATATTTTTTAACCGGGTCGAAAACGAAAACGAAAACCAACAGTCGAAATACGGGATCGAATTTGTCAGTTATTCAAAAACGATCGAAAACAATAAACTCTAGTCGGAAAGAAAAATGTTTTGTAGTTTCCACAAATACATAATAAAGTGACATATTGTTTATTTTTTAAGATATCAAAATACACAAACAACTTTTTTTCATCATTCGTATTATTTAGAGTATTTATAACTTTTGTTTTTCTCTTATTCATTCACTTGAACACAATAAAAGTCTATAACCTGAATAAATTATATGCTAGATGTATCTCATATTATATAAAAACGGTAAAAAGTGGT…	4	I
212	AC182827.3	34495	35409	914	AGAACAAGTAGGGATGAAAACGGTCGGAAACGGTCAGTAAACACTAAAACCATTATCGTTCATATTTTTTTATCGGAAACAAAATCGAAAACGGTAACTCCGGAAACGGAAATAATATCGGTATTTCGGAAATATCGGAAAGGAAAGTTTGGTGCGGAAAATACACCGGTAACGGTCGAAATCTAAAATACGAATATACGATCGGTAAACATATCAAACTTCATAATACAACAAAGTTGACAAAAGATCACAAAGACCACAAGTTCACAATTCATGATATAACAAGTTCACAATATAACAAGTTCACAAGGATCACAAATTTATAATATAAAAAATTTACAAAGATAACAAGTTCACAATATAACAAGTTTACAGTATAACAAGTTCATAAAGATCACA…	4	I
213	AC185643.3	131449	132012	563	TAGCTGTGTAGGGATGAAAACGGGACGGGAAATTCCCGTACCGTCCCGTTTCGAATACTGTTTTTTCCCGATCGTTTTCGAATTGTTCGGGAACCGATTAGAAACGGTACGAAAACGATTTAGCTAGTTTTTCGATCGTTTTCGTATTTTTCGTTTTCGAGTCATGCTAATACCGTTTTGTACCGTTTTATATAATATGAGATAGATCTAACATATAATTTATTTAAGTTATAGAATTTTGTTGTGTTCAAGATGAATAAACGAAAAGCAAATGTTATAATTACTCTAACTAATATGAATGATGAAAAAGAGTTGTTTGTGTATTTCTAAATCTTAAAAATTAAATAATACATCACCTTATTATGTTTTTGTTAAAACTACAAAATAGTTATCTTTCCG…	4	I
214	AC192367.2	42697	42908	211	GGTGTATATAGGGATGAAAACGGGACGCATGTTTCCTGATATCCATCCATCCCGAAAGGATCAAAACCTTAAATGGATAGTCCATATCTGAATCCTAATATCTGGCTGTGAGATCTGAAATTTTTTTTGGGATAGAATGTGGGATATGTGATAGATTACAGGATCAATAATATTCGTTTCTATTCAATCCAGTTTCATCCCTAGGTGACTA	4	I
215	AC191455.3	64611	64932	321	TTGTCAGTTAGGGATGAAACTGGACAGGATAAATCCTGTACCCTCTACCTTTTTTGTCCCAACCATTTTCATATAACCGGGAAATTACAGTACATCTTAGATATAAAAAATAATATAACTCAATAGCTGTAACTTCAAGTGTGTTATTGTGTACTCTGTTTGGTTTTAATATTCTGGTTTATGTCTGTTTCTGCTGAATCCCCACTCGTATTTACCCGTTCCGTATTGCCGTCTATCTTGGTCCCGGCTTTTTGGGTCCTGCCGCTCCCGCTCCCGGCTTTTTTTGATCCCGCTTTCATCTGTTTTCATCCCTATTATGAGC	4	I
216	AC190633.2	116089	117088	999	CCCACAATTAGGGATGAAAACGGTCGGAAACGGTCGATAAACACTAAAACCATTACCATTTTCATATTTTTTATCGGAAACAAAATAAAAAACGATAACTCCAGAAACGGAAACGATATCTGTATTTTGGAAACATCGGAAACGAAAGTTTGATACGAAAAATACACCGGTAACGGTCGAAATCTAAAACACGATCGGTAAACATATCAAACTTCACGATACAACAAAGTTGACAAAAGGTCACAAAGAACACAAGTTCACAATTCATGATATAACAAGTTCACAATATAACAAGTTCACAAGGATCACAAATTTATAATATAAAAAGTTTATAAAAATCACAAGTTCACAATATAACAAGTTCAGAGTATAACTAGTTCATAAAGATCACAAGTTCAC…	4	I
217	AC208707.3	148073	149159	1086	GAATCCACTAGGGATGAAAACGGGACGGGTACCCGGAACGGGTATCGGATACGGGTACCAAAACGGGACGTAATTTCGGATACGGATACGGTTATATTGTTTGTCGGGACGGATACAGGTATTACCCGGATATTGAACCTCGGATACGGGTAGGATACGGAATCACTAATACCCGGTTAGTACCCGAAAATCCCGGGTCGGATACGGGTACCCGGAATTCGGGTACCCGTTTTTTCTTTTTCTGCATAATATAGTTATAAAATCATAACTTTTACATATGAAATCGGATGAAGATAAAGTTTATATGAAAATTGTAGAGCTCGAAGAGATCTATGACTTTGTAATACATCAATTTTTTGTTTAAACAATATTCTAATGATTTAATTGTATTTTGATGAT…	4	I
218	AC198728.3	27639	28728	1089	GTGGGTTCTAGGGATGAAAACGGGACGGATACAACCGGGATACAGGGTCATCCCTATATCCTACCCTAATAAATTTCTCTCGGATACAGGACCGGATACGGGTATTAAGTTTCAGGACGGATACAGGACGGGACCGGGTAATAATCCCGGACACGTAAGAAACAGATAATGGATAATACTCGGGTAGGTACCAGATAATTGTCGGGTAGTTCATCCGATGATATTAATTGTCCAACCATCCATAAGTTAAGCAATACATAATCATGTATATGATAGATTAGATGTAAGAAAGGAAACCGGTAAAATTGATATCATGCAGTTCAAAGTTGCTTATCACAAGGACATTGTAGAACCAACACCGTAATATTTAAAATTCATAAAATATTCTAGTTTCACTAA…	4	I
219	AC208798.3	67766	68316	550	GTCATCTTTAGGGATGAAAACGGGACGGGAAATTTCCGTACCGTCCCGTTTCGAATACTGTTTTTTCCTGATCGTTTTCGAATTGTTCAGGAATCGATTAGAAACGGTAAAAAACGATTTAGCTAGTTTTTCGATCGTTTTCGTATTTTTCGTTTCTGAATCGTGCTAATACCATTTTCTACCGTTTTATATAATATAAGATAGATCTAGCATATAATTTATTTAAGTTATAGATTTTTGTTGTGTTCAAGTGAATGAATAAGCGAAAAGCAAATGTTATAATTACTCTAACTAATATGAATAATGAAAAAGAGTTGTTTGTGTATTTCTAAATCTTAAAAATGAGGTAATACATCACTTTATTATGTTTTTGATAAAACTACAAAATAGTTATCTTTC…	4	I
220	AC205294.3	26163	27249	1086	GCCGCAAGTAGGGATGAAAACGGGACGGGTACCCGGAATGGGTATCGGATACGGGTACCAAAACAGGACGTAATTTCGGGTACGGATACGAGTATTTTGTTTGTCGGGACGGATACGGGTATTACCCGGATATTGAACCTCGGATACGGGTAGGATACGGAATCACTAATACCCGGTCAGTACCCGAAAATTCCGGGTCGGATACGGGTACCCGGAATTCGGGTACCCGTTTTTTCTTTTTCTGCATAATATAGTTATAAAATCATAACTTTTACATATGAAATCGGATGAAGATAAAGTTTATATGAAAATTGTAGAGCTTGAAGAGATCTATGACTTTGTAATACATCAATTTTTTGTTTAAACAATATTTTAATGATTTAATTGTATTTTGATGAT…	4	I
221	AC204428.4	66799	67889	1090	CCGCAAAGTAGGGATGAAAAACGGGGACGGGTACCCGGAATGGGTATCGGATACGGGTACCAAAAACAGGACGTAAATTTCGGGTACGGATACGAGTATTTTGTTTGTCGGGACGGATACGGGTATTACCCGGATATTGAACCTCGGATACGGGTAGGATACGGAATCACTAATACCCGGTCAGTACCCGAAAATTCCGGGTCGGATACGGGTACCCGGAATTCGGGTACCCGTTTTTTCTTTTTCTGCATAATATAGTTATAAAATCATAACTTTTACATATGAAATCGGATGAAGATAAAGTTTATATGAAAATTGTAGAGCTTGAAGAGATCTATGACTTTGTAATACATCAATTTTTTGTTTAAACAATATTTTAATGATTTAATTGTATTTTGA…	4	I
222	AC182825.4	103502	104054	552	TATAATCCTAGGGATGAAAACGGTCGAAAACGTTCGAAAAAACAGCTAAATTGTTTTGTTTTCATATTTTTGATCGGAATGACAACGAAAACGAAAATCAACGGTCGAAATACGGGATCGGAATTGTCGGTTATTCGAAAACGATCGAAAACAATAAACTCTAGTCGGAAAGATAAATATTTTGTAGTTTCCACAAATACATAATAAAGTGACGTATTGCCTAGTTTTTAAGATATAAAAATACACAAACATTTTTTTTCATCATTCGTATTATTTAGAGTATTTATAACTTTTGTTTTTCTCTTATTCATTCACTTGAATACAACAAAAGTATATAACTTGAATACAATATATGTTAAATGTATCTCATATTATATAAAAACGGTAAAAAGCGTATAT…	4	I
223	AC205152.3	47630	48888	1258	CAAATAAATAGGGATGAAAACGGGACGGATACAGCCGGATACAGGGTCATCCCGTATCCTACCCTAATGTATTTCTCTCGGATACAAGACCAGATACGGGTAGTTAAGATTCAGGACGGATACAGGACGGGACCGGGTAATAATCCGGACGAGTAAGAAACGGATAACGGATACTACTCGAGTAGGTACCGGATAATTGTCGGGTAGTTCATCCGATGATATTAATTGTCCAACCATCCATAAGTTAAGCAATACATAATCATATATATGATAGATCAGATGTAAGAAAGAAAACCGGTAAAATTGACATCATGCAGTTCAAAGTTGCTTATCACAAGAACATTGTAGAACCAACACTGCAATATTTAAAATTCATAAAATATTCTAGTTTCACTAAAA…	4	R
224	AC210025.3	178334	178967	633	GTCAGCATTAGGGATGAAAACAGATGGAAAACCCCCTCTCCTGTTTCCATATCCGCATTTTATCAATGAAAACTGGGATCAAATCTGGAATAGTCGGGAACAGAAAGGGGAGCGGGATAAACGGAATTGCGAAAACGAACCAAAACAGAAATACTAATGGAAACTCATAATTTAATACAAATAGAAATGATATTGATGTTTGACTAGTGATTGATTGGCAGGACAATAACATAAAACAAATAGATATAGAGAGGTAACATTCTATTATTGTTTGGTTGCTAATAGTGTACATTTAGCTACATCCGATGCTATTTAAGACTTTAGACCACTTGTCATTGAAAAGAGCCGATGGCTACAATGGCCACTTGCACTATAATTTTTCACCTAAAGACACGAGAC…	4	I
225	AC196960.4	69480	67499	1981	CATGTGTCAAGGGATGAAAATGCTAAGGGACCACTACCATAGACCCAAACACCTGCAGGTGAGTGCCGAACCTCCACGTATGCCATCCGTACATTTGCAAGTGGGTCCTAGACCTCCACGTGTGCTAGTCGGTCCCCATAATTGGGTGCTGTACCTCCACGTATGCCATCTGGGCTCCCAGCAGGGGCCCAAGTCTTCAGGCAAGCATGCACTCTTGGCCCCCGCTCTGCCGCCATGTGGCCCATGGGCACGTGGCACAAATATTTGACTAGAAGCCTGCTCGTGTTAGGCATACTCTGCTAGTGCAGGGCATGGGCCAGCTTTAGATAGGTCGTGCAGGCTCGAACGACCGCACACTAAGCCACGTGTTACCGAGGTCGATAGTTGTGTCTCAACACC…	4	I	Intergenic Seq
226	n/a	205223938	205222853	1085	CATTTGGTTAGGGATGAAAACGGTACGGAAAAATCCCATACCGCCCCGTTCCGATTACCGGTTTTTTTGGATCGTTTTCGTATACTTCGGTTATTTTTCGGTTTCGGGACGAAAACGGGTAGAATGTCTTCGGTAACGGTATCGAAAACGAGCATACTATTTTTTCGTTCGTTTTTGCGGTTACTGTTTTGATTCGGGAAAATCCCGTTTTTGTACCGTTTAGGCTATTCGGTTCTGGGCCTTTTAGTTCTTGTCTTCCACTCTTCCAGCGATCCAGAATTCCAGATTCCAGCCCAAGGCCCAAGTTGAACACACAAAACGTAAAAACCTAATACCCGACCCCGGTTGCTACCCTGTCGTCCCTGCGTCCCTGCCCTGCTGTCCAGCTGCTGCCTGCTA…	5	R
227	AC214433.3	70423	71416	993	GTGTTTTGTAGGGATGAAAACGGTCGGAAACGGTCGGTAAACACTAAAACCATTACCGTTTTCATATTTTTTATCGGAAACGAAATCGGAAACGGTAACTCCGGAAACGGAAACAATATCGGTATTTCGGAAACATCGGAAACGAAAGTTCGGTGCGGAAAATACACCGGTAACGGTCGAAATCTAAAATACGATCGGTAAACGTATCAAACTTCACAATAAAACAAAATTGATAAAAGATCACAAATACCACAAGTTCACAATTCATGATATAACAAGTTCACAATATAACAAGTTCACAAGGATCACAAATTTATAATATAAAAAGTTTACAAAGATCATAAGTTCACAATATAACAAGTTCATAAAGATCACAAGTTCACAGACTCAAAGTTCACA…	5	I
228	AC203181.3	99472	100389	917	CCTGTGCGTAGGGATGAAAACGGTTTCAGAATTTTTTGGAATTCCGGAAACGGATTTCAAATTTTTTCGATCGGATTCACCGGTAACGGTATTTTTCGAAAACGGAATCGGTTTTCGGAATTTTCTATCGGAATCGGTATTGGAATCGGCGTGGTGTTTTACCGACCGTTTCCTTCGGTTACCGGTTTTTGTCGGAAATTACCGGATTTGTGTCTCGGAATTTTCCGGAATTGTGTCTCAGAATTTTCCGAAATTGTGTCTCGGAATTTTCCAGCATGTGATTTTTGGTATCGCCTGTACGTCTCTAGATAAGGATTACTTATTTTTTGTATTTTTTGGACGCCTTAAGATTTTTTTGGGATAGATAGTGTTGGAAGGCAGTTGAGATTAACGATTTAG…	5	R
229	AC203783.3	67050	68018	968	ATTGGGGGTAGGGATGAAAATGGTTTCGGAATTTTTCGGAATTCCGGAAACCGATTTCGAAATTTTTCGATCGGATTCACCAGTAACGGTATTTTTCGAAAACGGAATCGGTTTTCGGAATTTTCTATCGGAATCGGTATCGGAATCGACGTGGTGTTTTACCGACCGTTTCCATCGGTTACCGGTTTTTGTCGGAAATTACCGGATTTGTGTCTCGGAAATTTCCGGAATTGTGTCTCGGAATTTTTTCGAAATTTTCCAGCATGTGATTTTTTCGCATCGCCTGTACATCTCTGGATAAGGATTATTTATTTTTGTACTTTTTGGACGCTTTAAGATTTTTTTGGGGTTAGATGGTATTGGAAGGCAGTTGAGATTAATGATTTGGTCTCTCGAACG…	5	I
230	AC209332.3	44645	45588	943	CTCGGCTCTAGGGATGAAAACGGTTTCAGAATTTTTCGGTATTCTGGAAACCGATTTCGAAATTTTTCGGTCGGATTCCTCGGAAACGGTATTTTTTGAAAACGGAATCAGTTTTCGGAAATTTCTATCAGAATCGGTATCGGAATCGGCGTGGTGTTTTACCGACCGTTTCCTTCGGTTACCGGTTTTTGTCGGAAATTACCGGATTTGTGTCTCGGAATTTTCCGGAATTGTGTCTCGGAATTTTTCGGAATTGTGTCTCGGAATTTTTCGGAATTTTCCAGCATGTGATTTTTCGCATCGCCTGTACGTCTCTAGATAAGGATTACTTATTTTTGTATTTTTTGGACACCTTTAGATTTTTTTGGATAGGTGGTTTTGGAAGGCAGTTGAGATTAA…	5	R
231	AC207357.3	136513	137523	1010	GTCGTTGTTAGGGATGAAAACGGTCGGTAAACGCTAAAACCGTTTCCATTTTCATATTTTTTTATCAGAAACGAAATCGGAAATGGTAACTCCGAAAATAGAAACGATATCGGTATTTCGGAAACATCGAAAACGAAAGTTCGGCGTCGAAAAAACACCGGTAACGGTCGGAATTTAAAACACGATCGGTAAACATACCAGTATAAAAATGCCCTAATATAAAAAGTTCACAATTATCACAAGCTAACAATATGACAATTTCACAAATTCACAAAGATCACTAGTTCAACATAAAAATGCGACATTGATTAATTAGTTACACCATCACTAATAGATACAACCAGGTATAAAATCTATCGTAGAAAACTTTTATTATGTTATCACCATACGCCCATACAA…	5	R
232	AC200212.2	72928	73893	965	CCCACGGGTAGGGATGAAAACGGTTTCGGAATTTTTCGGTATTCCGGAAACCGATTTCGAAATTTTTCGATCGGATTTATCGGTAACGGTATTTTTTGAAAACGGAATCGGTTTTTGGAATTTTCTATCGGAATCAGTATCGGAATCGGCGTGGTGTTTTACCGATCGTTTCCTTCGGTTACCGGTTTTTGTCGGAAATTACCGGATTTGTGTCTCGGAATTTTCCGGAATTGTGTCTTAGATTTTTCGAAAATTTCCAGCATGTGATTTTTCGCATCACATGTACGTATCTAGATAAGGATTACTTATTTTTTGTATTTTTTTAGACGCCTTAAGATTTTTTTGGGATAGATGGTGTTGGAAGGCAGTTGGGATTAACGATTTGGTCTCTCGAACGAA…	5	I
233	AC191146.3	30133	31059	926	GTCGTCGTTAGGGATGAAAACGGTCGGAAACGGTCGGTAAACACTAAAACCATTACAGTTTTCATATTTTTTATCGGAAACAAAATCGAAAACGGTAACTCTGGAAACAGAAATGATATCGGTATTTTGGAAACATCGGAAACGAAAGTTTGGTGCGGAAAATACACTATAACGGTCGAAATCTAAAATACAATCGGTAAATATATCAAACTTCATAATACAACAAAGTTGACAAAAGATCACAAAGACCACAAGTTCACAATTCATGATATAACAAGTTCACAATATAAAAAGTTCACAAGGATCACAAATTTATAATATAAAAAGTGTACAAAGATCACAAGTTCACAGTATAACAAGTTCATAAAGATCACAAGTTGATAGACTCAAAGTTCACAA…	5	R
234	AC196965.3	63864	64848	984	ATTTGGAGTAGGGATGAAAACGGTCGGAAACGGTCGGTAAACACTAAAACCATTACCGTTTTCATATTTTTTATCGGAAACAAAATCGGAAACGATAACTCCGGAAACGGAAACGATATCGGTATTTTGGAAACATCGGAAATGAAAGTTCGGTGCGGAAAATACACCGGTAACGGTCGAAATCTAAAATACGATCGGTAAACGTATCAAACTTCACAATAAAACAAAATTGACAAAAGATCACAAATACCACAAGTTCACAATTCATGATATAACAAGTTCACAATATAACAAGTTCACAAGGATCACAAATTTATAATATAAAAAGTTTACAAAGATCACAAGCTCACAATATAACAAGTTCATAAAGATCACAAGTTCACAGACTTAAAGTTCACA…	5	I
235	AC197133.3	129488	130389	901	CTTGGAATTAGGGATGAAAATGGTTTCAGAATTTTTCGAAATTCCGGAAACCGATTTCGAAATTTTTCGATCGGATTCATCGGTAACGGTATTTTTCGAAAACGGAATCAAATTTCGGAATTTTCTATCGGAATCGGCGTGGTGTTTTACCGACCGTTTCCTTCGGTTACCGGTTTTTGTCGGAAATTACCGGATTTGTGTCTCGGAATTTTCCGGAATTGTGTCTCAGAATTTTTCAGAATTGTGTCTCGGAATTTTTCGGAATTATCCAGCATGTGATTTTTCGCATCGCCTGTATGTCTCTAGATAAGAATCATTTATTTTTGTATTTTTTTGGACGCCTTAAGATTTTTTTTGGGATAGATGATGTTGGAAGGCAGTTGAGATTAACGATTTGGT…	5	R
236	AC197580.3	122848	121900	948	ATGATGGTTAGGGATGAAAACGGTCGGTAAACACTAAAACCATTACCATTTTCATATTTTTTATCGGAAACCAAATCGAAAACGGTAACCCCGGAAACGGAAACGATATCGGTATTTCGGAAACATCGAAAACGAAAGTTTGGTGCGCAAAATACACCGGTAACGGTCGAAATCTAAAATACGATCGGTAAACATGTCAAACTTCACAATACAACAAAGTTGACAAAAGATCACAAAGACCATAAGTTCACAATTCATGATATAACAAGTTTACAATATAACAAGTTCACAAGGATCACAAATTTATAATATAAAAAGTTTACAAAGATCACAAGTCCACAATATAACACGTTCACAGTATAACAAGTTTATAAAGATCACAAGTTCACAAACTCAAAG…	5	I
237	AC199960.4	89034	89816	782	CTCATAGTTAGGGATGAAAACGAACAGGAATTATACCGCCCCGTCCCGTCCCATATTCCCGTTTAAAACCGTCCGTTTTCGTTTTATCGGGAAAATGTGAAAACGGTACGAGAACCGGGATAGGTATATCCGGGAACGGGACCGGAAACGGTTGAAGGTGTTTCCCGCCCGTATTTACGGTATCCCGTATTGTATCGGGAATTTCCCGTTTTATTCCGTTTTACATTTTGCGGATCGTGTGCATGTATCAAAGCCCATGAATTCTTGGCCCATTGGTCACTGTCGTTTCCCATAGGGAGTTTCAAGTGTACGAATATACAACCTGTGTGTGTGCAGCAGCTCTGCCTCTGCTCGGCTGGACGACTGCATCTGTGCTTGAGGCCTTGAGACATTGTAGCT…	5	R
238	AC208534.3	157824	158778	954	ATTATAAGTAGGGATGAAAACGGTCGAAAACGGTCGGTAAACACTAAAACCATTACCGTTTTCATATTTTTTATCGGAAACAAAATCGAAAACGGTAACTCCGGAAACGGAAACGATATCGGTATTTCGGAAACATCGGAAACGAAAGTTCGGTGCGGAAAATACACCGGTAACGGTCGAAATCTAAAATACGATCGGTAAACGTATCAAACTTCACAATAAAACAAAATTGACAAAAGATCACAAATATCACAAGTTCACAATTCATGATATAACAAGTTCACAAGGATCACAAATTTATAATATAAAAAGTTTACAAAGATCACAAGTTCACAATATAACAAGTTCATAAAGATCACAAGTTCACAATTCACAATATCCACTCGATTTAGTTGACAT…	5	R
239	AC194409.3	150453	151369	916	GCTAAAAGTAGGGATGAAAACGGTCGGAAACGGTCGGTAAACACTAAAACCATTACCGCTTTCATATTTTTTATCGGAAACAAAATCGAAAATGGTAACTCCGGAAATGGAAACGGTATCGGTATTTCGGAAACATCGGAAATGAAAGTTTGGTGCGGAAAATACACCAGTAACGGTCGGAATCTAAAATACGATCGGTAAACATATCAAACTTTATAATACAACAAAGTTGACAAAATATTACAAAGACCGCAAGTTCACAATTCATGATATAACAAGTTCACAATATAACAAGTTCATAAGGTTCACAAATTTATAATATAAAAAGTTTACAAAGATCACAAGTTCACAATATAATAAAATATAATAAGTTTACAGTATAACAAGTTCATAAAGATC…	5	I
240	AC194266.3	93881	94883	1002	CTTGGAACTAGGGATGAAAACGGTCGGAAACGGTCGGTAAACACTAAAACCATTATCGTTTTCATATTTTTTATCGGAAACAAAATCGAAAACGGTAACTCCGAAAACGGAAACGATATCGGTATTTCGGAAACATCGGAAACGAAAGTTCGGTGCGGAAAATACACTGGTAACGGTCGAAATCCAAATACGATCGGTAAACATATCAAACTTCACAATACAATAAAGTTGACAAAATATCACAAAGACCACAAGTTCACAATTAATGATATAACAAGTTCACAATATAACAAGTTCACAAGGATCACAAATTTATAATATAAAAAGTTTACAAAGATCACAAGTTCACAATATAACAAGTTTACAGTATAACAAGTTCATAAAGATCACAAGTTCACA…	5	I
241	AC184121.3	45957	46953	996	GATAGGTCTAGGGATGAAAACGGTTTCGGAATTTTTCGGAATTCCGGATACCGATTTCGAAATTTTTCGATCGGATTCATCGGTAACGGTATTTTTCGAAAACGGAATCGGTTTTCGGAATTTTCTATCGGAATCGGTATCGGAATCGGCGTGGTGTTTTACCGACCGTTTCCATCGGTTACCGGTTTTTGTCGGAAATTACCGGATTTATGTCTCGGAAATTTCCGGAATTGTGTCTCGGAATTTTTTCAGAATTTTTTTCGGAATTTTCCAGCATGTGATTTTTCGCATCGCCTGTACATCTCTGGAAAAGGATTACTTATTTTTGTATTTTTTGGACGCTTTAAGATTTTTTGGGGGTTAGATGGTGTTGGAAGGCAGTTGAGATTAACGATTTTG…	5	R
242	AC214043.2	4711	5743	1032	GGGGGAAGTAGGGATGAAAACGGTCGGAAACGGTCGATAAACACTAAAACCGTTACCGTTTCCATATTTTTTTATCGGAAACAAAATCGAAAACGGTAACTTCGAAAACGGAAACGATATCGATATTTCGGAAACATCGGAAACGAAAGTTCGGTACGAAAAAACATCGGTAACGGTCGAAATCTAAAATTCGATCGGTAAACATATCAATATAAAAGGTTCAAAATATAACAAAGATCGCAAGTATCAGATGTCCAAAATTCACAATATAATAAGTTCACAAAGATTACAAGTTCATAATGTAATGGGTTCACAATAATAAGTTTATAAAGACCACAAGTTCGAGTCAAAGTTAAACCATTTCTTGCTCCAACTATATTAAATAAAGTGCCCAGTCAC…	5	R
243	AC217667.3	26460	27450	990	GCCGTGAGTAGGGATGAAAACGGTTTCGGAATTTTTCGGAATTCCGGAAACCGATTTCGAAATTTTTCGATCGGATTCACCGGTAACGGTATTTTTCGAAAACGGAATCGGTTTTCGGAATTTTCTATCGGAATCGGTATCGGAATCGGCTTGTTGTTTTACCGACCGTTTCCATCGGTTACCGGTTTTTGTCGGAAATTACCGGATTTGTGTCTCGGAAATTTCCGGAATTGTGTCTCGGAATTTTTTTCGGAATTTTCCAGCATGTGATTTTTTCGCATCGCCTGTACATTTCTGGATAAGGATTGCTTATTTTTGTATTTTTTGGACGCTTTAAGATTTTTTGGGGTTAGATGGTGTTGGAAGGCAATTGAGATTAACGATTTGGTTTCTCGAACG…	5	I
244	AC192380.3	137721	138937	1216	TGTACAATTAGGGATGAAAACGGTTTCGGAATTTTTCGGAATTTCGGAAACCGTTTCCGGATTTTTTCGATCGGTTTCGTCGGTAACGGTATTTTTCGGAATCGGTATCGGTTGTCGGAACTTTAGTTCGGAATCGGTATCGAAATCGGTGCGGCGTTTTACCGACCGTTTTCATCGGTTACCGATTTTAATCGGAATTTACCGGATTATAGTTTCGGAATTTCCGGAAATTATAGAACCCATCCGGCTAGCCCACTCGTAACAGGACTGTTACCGTGTGAGTCCGTGACTCAAGGGAGCCCAATAGCCCATGAGTAGGATGAACCGTGACTTAACCTTTTGCAGTTTTGCCCTTCCCGTGAGCCAGTGACCGGTCGCCGAGCGGCTCTGTGTCTGGGC…	5	R
245	AC198169.4	120158	121295	1137	CTCACACCTAGGGATGAAAACGAACGGGAACGGACGGGAAACTACCTCTCCCATTTCCGTTACCATTTTTTTTTACCGAAAACGGGAGCGGGAGCGAAAAAGGCGGTAACGAAAACGGTTACGAAATATACGGGTATACGAAAACGAACGAATACGAACGAATATTCACCGAAAACGAACGGTAACCGGACAGTAGCAGGAACAACTACATGCACACAGCGGTGACAGCACACAAGCGCACCCTTGAAGACTTTACAAATGACAACAGTTGCACACGGATTTAAATTCACATAGGCACTAAGGCACGCAGGTGCAGAGCTGCTGCTGCTCCATACAATATTCAATGAATCACAATCAGTATTTCCTAACTGGAGCAAACGAGTAGTGACTCAGTGAGCA…	5	I
246	AC209725.3	12848	13945	1097	AGAATAGCTAGGGATGAAAACAATTTCGGTTTTTTTCGGTTTTTCGAAAACCGTTTTCGATTTTTTTCGCCCGAAACCAACGGTACCGGTATTTTTCGGAACCAGCATCGGTTATCGGAATTTTGTTTCGAAATCGGTATCGAAAACAATATGAGATTTTTCCGACCGTTTTAATCGGTTTCCGTTTTCAATCGGAATTTACCGAATTTAGGTATCGGAATTTTTCCGAAAACAAAAAAATAAGTAGGTTATTTAAAAGCCCACACTCAATAATGGACGCTTAGGCCCAAGTGCCTACCGTTTCATCTGGCTCGGGCTGTTATATAGATGAGACTCTTCCTCGATGACATTTAGGTGGGCGAGGTGGGACTAAATAATGTTGTGCACTGTACCCATCCG…	5	R
247	AC206898.3	2315	3294	979	ATAAATACTAGGGATGAAAACAGTTTCAGAATTTTTGAGTATTCCGGAAACCGATTTCAAAAATTTTCGATCGAATTCACTGGTAACAGTATTTTTCGAAAACGGAATTGGTTTTCGGAATTTTCTATCAGAATCGGTATCGGAATCGGCGTGGTGTTTTACCGACTGTTTCCTTCGGTTAGTTTTTTTCCGGAAATTACCGGATTTGTGTCTCAGAATTTTCCGAAATTGTGTCTCGGAATTTTTCAAAATTGTGTCTTAAAATTTTCAGAATTTTTCCAGCATGTGATTTTTCGCATCGCCTGCACGTCTATAAATAAGGATTACTTATTTTTGTATTTTTTGGACGTCTTAAGAGTTTTTTTTGGGGGATAGATGGTGTTGGAAGGCAGTTGGGAT…	5	R
248	AC185435.3	179711	180695	984	GATGTGTGTAGGGATGAAAACGGTCGGAAACGGTCGGTAAACACTAAAACCATTACCGTTTTCATATTTTTTATCGGAAACAAAATCGAAAACGGTAACTCCGGAAACGGAAACGATATTGGTATTTCGGAAACATCGAAAACGAAAGTTCGGTGCGAAAAACACACTCGTAACGGTCGAAATCTAAAATACGATCGATAAACATATCAAACTTCACAATAAAACAAAATTGACAAAAGATCACAAATACCACAAGTTCACAATTCATGATATAACAAGTTCACAAGAATCACAAATTTATAATATAAAAAGTTTACAAAGATCACAAGTTCACAATAAAACAAGTTCACAGTATAACAAGTTCATAAAGATCACAAGTTCACAGACTCAAAGTTCACA…	5	I
249	AC219089.3	52006	53003	997	GAGACCATTAGGGATGAAAACGGTCGGAAACGGTCGGTAAACACTAAAATCATTACTGTTTTCATATATTTTATCGGAAACAAAATTGAAAACGGTAACTCCGGAAACGGAAACGATATCGGTATTTCGGAAACATCGGAAACGAAAGTTCGGTGCGGAAAATACACCGGTAACGGTCGAAATCTAAAATACGACCGGTAAACATATTAAACTGCACAATACAACAAAGTTGACAAAAGATCACAAGTTCACAATTCATGATATAACAAGTTCATAATATAACAAGTTCACAATGATCACAAATTTATAATATAAAAGTTTACAAAGATCACAAGTTCACAATATAACAAAGTCATAGTATAACAAGTTCATAAAGATCACAAGTTCACAGACTCAAAG…	5	I
250	AC214458.3	179944	178996	948	ATTAGTAGTAGGGATGAAAACGGTTTCGAAATTTTTTGGTATTCCGGAAATCGATTTCGAAATTTTTCGATCGGATTCACCGGTAACGATATTTTACGAAAACGGAATCGGTTTTCGGAATTTTTTATCGGAATCGGCGTGGTGTTTTACCGACCATTTCCTTCGGTTACCGGTTTTGTCGGAATTACCGGATTTGTGTTTCGAATTTTTTCGGAATTGTGTCTCATAAATTTTTCAGAATTTTCCAGCATGTGATTTTTTCGCATCGCCTGTACGTCTCTAGATAAGGATTACTTATTTTTCTAATTTTTTGGATGCCTTAAGATTTTTTTGGATAGATGGTGTTGGAAGGCAGTTGAGATTAACGTTTCTATGCACATGTTATGTATTAGTAATATA…	5	I
251	AC207016.3	98622	99779	1157	ATCCTAAGTAGGGATGAAAACGGGACGGGTACCCGGAACGGGTACCGGATACGGGTACGAAAATGGGACGAAATTTCGGATACGGATACGGGTATTTTTGTTTGTCGGGACGGATACGGGTACTATCCGAATATTGAACCTCGGATACGGGTAGGATACGGAATCACTAATACCCGGTCAGTACCCGAAAATCTCGGGTAGGATACGGGTACCATTCGGGCGGGTACCCGGATTGGGCCTACTCTCTGCTGCTTCTGCTTGATAGGTGGCCCATTCAATAAAATAAGGCCCACCACCCACATTCCACACGCAGCACGCCCAGCGGCCCAGGTGCCCAGCGCCGCCAGCCAGGCAACCACGGGCACGGCAGCGCTGTCGCGGACGGTAGCACCAGCCGCC…	5	R
252	AC207357.3	78623	79518	895	GTTGCTTATAGGGATGAAAACGAACGGTAACAGACAAAAAAACTCTCTTGTTTCTGTTCCCACATTTTATCATCGAAAACACGACTGGATCATGAATAATCGTGAATGAAAATAGGAGCGGGATAAACGGGTGTACAAAAAAGGAGTGAAAATATTAAGAGAAAACTCATAATTTAATACAAGCACGCATGATATTGACGACTGACTAGCAGGGCTAACATGAAACAAATATATATAGAGACAATATTTCATTGTTGTGTGCTTGCTAGTGGTGTATATATGGCAACATATCTGGTGCACATGGAACATTGGTGCACATGGTGCACATATTAAATCTTCACCACTCATTTTAGATCTAACGTCTTTAGTTGTTTGGTACATTTTACTAAGGACACCCTT…	5	I
253	n/a	210831567	210830483	1084	ACTCCAATTAGGGATGAAAACGGGACGGGTACCCGGAACGGGTATCGGATACGGGTACCAAAACGGGACGTAATTTCGGATACGGATACGGGTATTTTGTTTGTCGGGACGGATACGGGTATTACCCGGATATTGAACCTCGGATACGGGTAGGATACGGAATCACTAATACCCGGTCAGTACCCGAAAATCCCGGGTCGGATACGGGTACCCGGAATTCGGGTACCCGTTTTTTCTTTTTCTGCATAATATAGTTATAAAATCATAACTTTTACATATGAAATCGGATGAAGATAAAGTTTATATGAAAATTGTAGAGCTTGAAGAGATCTATGACTTTGTAATACATCATGTTTTTGTTTAAACAATATTTTAATGATTTAATTGTATTTTGATGAT…	5	I
254	AC192244.2	13763	14851	1088	TGCCTATTTAGGGATGAAAACGGGACGGATACAGCCGGATATAGGGTCATCCCGTATCCTACCCTAATGTATTTCTCTCGGATACGGGACCGGATACGGGTAGTTAAGATTCGGGACGGATACAGGACGGGACCCGGGTAATAATCCCGGACGGGTAAGAAACGGATAGCGGATACTACTCGGGTAGGTACCGGATAATTGTCGGGTAGTTCATCCGATGATATTAATTGTCCAACCATCCATAAGTTAAGCAATACATAATCATGTTATATGATACATCAGATGTAAGAAAGGAAAACCGGTAAATTGACATCATGCAGTTCAAAGTTGCTTATCACAAGAACATTGTAGAACCAACACCGCAATATTTAAAATTCATAAAATATTCTAGTTCTAAAA…	5	R
255	AC185432.3	147187	148428	1241	AGTCTTACTAGGGATGAAAACGGGATGGGTACCCGGAACGGGTACTGGATACGGGTACGAAAACAGGACGAAATTTCGGATACGGAAACAGGTATTTTATTTGTCGGGACAGATACGAGTACTACCCAGATATTGAATCTCGGATACGGGTAGGATACGGAATCGCTAATACCCGGGGAGTACCCGAAAATCCCGAGTAGTATACGGGTACTATTCGGGCAGGTACCCGGATTGTGGATTCGGCTTGGGCCTACTTCCTGTTGGGCTGCTTGATCGGCCGGCCCATCAAGTAAACCTAATGAGTCGTGGCCACACAGCACAGCTACCCTACCGACAGCCAGCCGCCTAGCCACACGCACACCCCGCCGTCCCGTGCTCCCGGCCGCCACCGCACACACG…	5	R
256	AC202396.4	108527	109616	1089	GTCTCTCCTAGGGATGAAAACGGGACGGGTACCCGGAACGGGTATTGGATACGGGTACCAAAACGGGACGTAATTTCGGATACGGATACGTGTATTTTGTTTGTCGGGATGGATACGGGTATTACCCGGATATTGAACCTCGGATACGGGTAGGATATGGAATCACTAATACCCGGGCAGTACCCGAAAATCCCGGGTCGGATACGGGTACCCGGAATTCGGGTACCTATTTTTTTCTTTTTCTGCATAATATAGTTATAAAATCATAACTTTTACATATGAAATCGGATGAAGATAAAGTTTATATGAAAATTATAGAGCTTGAAGAGATCTATGACTTTGTAATACATCATTTATTTGTTTAAACAATATTTTAATGATTTAATTGTATTTTGATGA…	5	I
257	AC195179.3	111951	112509	558	CTTCCCACTAGGGATGAAAACGGGATGGGAAATTCATGTACCGTCCCGTTTCGAATAATGTTTTTTCCTGATCATTTTCGAATTGTTCGGAAACCGATTAGAAACGGTATGAACACGATTTAGCTAGTTTTTCGATCGTTTTCGTATCTTTCGTTTCCGAGTCGTGCTAATACCGTTTTCTACCGTTTTATATAATATGAGATAGATCTAGCATATAATTTATTTAAGTTATAGACTTTTGTTGTGTTCAAGTGAATGAATAAGAGAAAAGCAAATGTTATAATTACTATAACTAATATGAATGATGAAAAAGAGTTGTTTGTGTATTTCTAAATCTTAAAAATTAGGCAATACATCACTTTATTATGTTTTTGTTAAAACTACAAAATAGTTATCTTT…	5	R
258	AC215224.2	130085	130624	539	TTTGTATCTAGGGATGAAAACGGTCGAAAAAACAGCTAAATTGTTTTTGTTTTCATATTTTTTGGTCGGGACGAAAACAAAAACCAACGGTCGAAATACGGGATCAGAATTGTCGGTTATTCGAAAACGATAACTATAATCGGAAAGATAACTATTTTGTAGTTTTATCAAAAACATAGTAAAGTGTTATTGCCTAATTTTTAAGATTTAGAAATACACAAACAACTCTTTATCATCATTCATATTAGTTAGAGTAATTATAACATTTGCTTTTCGCTTATTCATTCACTTGAACACAACAAAAGTTTATAACTTAAATAAATTACATGCTAGATCTATCTCATATTATATAAAACGGTAGAAAACGGTATTAGCACGACTCGGAAACGAAAAATACGA…	5	G
259	AC200670.3	133079	134055	976	ACTATGAGTAGGGATGAAAACGGTTTCGGAATTTTTCAGTATTCCGGAAACCGATTTCGAAATTTTTCGATCGGATTCACCGGTAACGGTATTTTTCGAAAACGGAATCGATTTTCAGAATTTTCTATCGGAATCGGCGTGGTGTTTTACCAACCGTTTCCTTCGGTTACCAGTTTTGTCGGAAATTACTGGATTTGTGTCTCAGAATTTTCCGTAATTTGTCTCGAATTTTTTTCGGAATTTTCCAGCATGTGATTTTTTCGCATCGCTTGTACGTCTCTGGAAAAGGATTACTTATTTTGTATTTTTTGGATGTCTTAAGATTTTTTTTGGATAGATGGTGTTGGAAGGCAGTTGAGATTAACGATTTGGTCTCTCGAACGAATCTACCCTTTACTA…	5	I
260	AC203365.3	80817	81386	569	GTCACCATTAGGGATGAAAACGGTCGAAAACGATCGAAAAAACAGCTAAATTGTTTTTGTTTTCATATTTTTTGGTCGGGACGAAAACGAAAACGAAAACCAACGGTCGAAATACGGGATCAGAATTGTCGGTTATTCGAAAACGATCGAAAACGATAAACTATAGTCGGAAAGATAACTATTTTATAGTTTTACCAAAAACATAATAAAGTGATGTATTGCCTAATTTTTAAGATTTAGAAATAGACAAACAACTCTTTTTCATCATTCATATTAGTTAGAGTAATTATAACATTTTCTTTTCGCTTATTCATTCACTTGAACACAACAAAAGTCTATAACTTAAATAAATTATATGCTAGATCTATCTCATATTATATAAAACGGTAGAAAAACGGT…	5	I
261	AC198519.3	98766	100214	1448	CATACTTGTAGGGATGAAATGCTGCCATGCCGGTGTGCTAGTATAGCTGATGAAAAGCACAACAATATAGTGGAGGTAGTCTACATCTTCATGTACCAGTAACACGTTCACATGTACTCCTCACATTCGTTGTTGATCAACACGGCAGCAACAGTAACAACGTCTTTATGTTATCTACACGCGTGGGGATGAAAATCCAGGGCCATCCCTAAGGGGTTGCCAGAGGTGCGGCTGCACCCCTTGTCTCATTTAGATTATTATCATAATGTCTCAATTACTTATCAAATATTATTTATTGTATTTGTGACGATTGCATCGGCAGACATATCCTTTTTAAAATTTTAATTATCGAGGAACTACTTGGGGTCAACAATATATAACTCAAGAGAAATTAAATGG…	5	I
262	AC191427.3	37953	38974	1021	CTTGTACTTAGGGATGAAAACGGTCAGAAACGATCGGTAAACACTAAAACTGTTACCGTTTTCATATTTTTTATCGGAAA TGAAATCGGAAACGGTAACTCCGGAAACGAAAACGATATCGGTACTTCGGAAACATCGGAAACGAAAGTTCGGTACAGAA AATACGTCGGTAACGGTCGAAATCTAAAATTTGATCGGTAAACATATAAATATAATAAATTCACAATACAATAAAGATCG CAAATATCACAAGTACACAATTCACAATATAATAAAAAATTACAAGTTAATAATTTAACAAGTTTAAGTTCACATAGTCA AAGATCAACCTTTTCTTGCTCCAACTATATTAAAAATAGCTAGTTAATCAAACAACTCAATATTATAAATAATTA…	5	R
263	AC209687.3	63925	65011	1086	GTTCAAACTAGGGATGAAAATGGTCGGCTGTTGGGAAAACTCTCCAACCACTTTAGGGCTAGTTTGGAAACCCAATTTTT TCAAGAGATTTTAATTTTTTTAAAGGAAATTAATTCATTTTCTCTTAGGAAAATTGAAATCTCTTGGTAAAATAGTGTTC CCAAACTAGTCCTTAAAATCTATATTTTAATCCGAAATCAGAAACGGTAACAGGGTTGCCGATCGGGAAAACAATATGAG GAACGGGCTAACGGTACAACCGGTCGGGACACATCCATAACGGTCAGGAACGGGTAATTAAAATAGGAACAATCATGCAA GTTTGCTCTTGACTGATAAATACAAACATGTGCTCTATTACCTTAACCAGTATTTTAATATAACATTTCCATCTC…	5	I
264	AC207260.3	143794	144769	975	GTTGAACATAGGGATGAAAACGGTTTCGGAATTTTTCGGAATTCCGGAAACCGATTTCGAAATTTTTCGATCGGATTCACCGGTAACGGTATTTTTCGAAAACGGAATCGGTTTTCGAAATTTTCTATCGGAATCGGCGTGGTGTTTTACCGACCGTTTCCTTCGGTTACCGGTTTTTGTCGGAAATTACCGGATTTGTGTCTCGGAATTTTTCGGAATTGTGTCTCGGAATTTTTTTCGGAATTTTCCAGCATGTGGTTTTTTCGCAACGCCTGTACGTCTCTGGATAAGGATTACTTATTTTTGTATTTTTTGGACGCTTTAAGATTTTTTTTTGGGATAGATGGTGTTGGAAGACAGTTGAGATTAACGATTTGGTCTCTCGAACGAATCCACTAT…	6	I
265	AC194615.2	8855	9783	928	GTTGGGGTTAGGGATGAAAACGATCGGAAACGGTCGGTAAATACTAAAACCATTACCGTTTTCATATTTTTTATCGGAAACAAAATCGAAAACGGTAACTCCGGAAACGGAAGCAATATCGGTATTTCGGAAACATCGGAAACAAAAGTTTGGTGCGGAAAATACGTCGGTAACGGTCGAAATCTAAAATACGATCGGTAAACATATCAAACTTCATAATACAACAAAGTTGACAAAAGATCACAATAACCACAAGTTCACAATTCATGATATAACAAGTTCACAATATAATAAGTTCATAAGGATCACAAATTTATAATATAAAAAGTTTACAAAGATCACAAGTTCACAATATAACAAGTTCACAGTATAACAAGTTCATAAAGATCAGAAGTTCAC…	6	R
266	AC207750.4	102363	103364	1001	GTCTTCTCTAGGGATGAAAACGGTTTCGGAATTTTTCGGAATTCCGGAAACCGATTTCGAAATTTTTCGATCGGATTCATCGGTAACGGTATTTTTCAAAAACGGAATCGGTTTTCGGAATTTTCTATCGGAATCGGTATCGGAATCGGCGTGGTGTTTTACCGACCGTTTCCATCGGTTACCGGTTTTTGTCGGAAATTACCGGATTTATGTCTCGGAAATTTCCGGAATTGTGTCTCGGAATTTTTTTCGGAATTTTCCAGCATGTGATTTTTTCGCATCGCCTGTACATCTCTGGATAAGGATTACATATTTTTGTATTTTTTGGACGCTTTAAGATTTTTTTGGGGTTAGATGGTGTTGGAAGGCAGTTGAGATTAACGATTTGGTCTCTCAAAT…	6	I
267	AC187143.3	100184	101154	970	GATGCATGTAGGGATGAAAACGGTCGGTAAACACTAAAACCATTACCGTTTTCATATTTTTTATCGGAAACAAAATCGAAAACGGTAACTCCGGAAACGGAAACGATATCGGTATTTCGGAAACATCGGAAACAAAAGTTCGGTGCGGAAAATACACCGGTAACGGTCGAAATCTAAAATACGATCGGTAAACATATCAAACTTCACAATAAAACAAAATTGACAAAACATCACAAATACCACAAGTTCATAATTCATGATATAACAAGTTCACAAATATCACAAATTTATAATATAAAAAGTTTACAAAGATCACAAGTTCACAATATAACAAGTTTACAGTATAACAAGTTCATAAAGATCACAAGTTAACATACTCAAAGTTCACAATTCACAATA…	6	I
268	AC203152.3	101805	102783	978	CGTATATATAGGGATGAAAACGGTCGGAAACGGTCGGTAAACACTAAAACCATTACCGTTTTCATATTTTTTATCGGAAACGAAATCGAAAACGGTAACTCCGGAAACGGAAACGATATCGGTATTTCGGAAACATCGGAAACGAAAGTTCGGTGCGGAAAATACACCGGTAACGGTCGAAATTTAAAATACGATCGGTAAACATATCAAACTTCATAATACAACAAAGTTGACAAAAGATCACAAAAACCACAAGTTCACAAATCATGATATAACAAGTTCACAAGGATCACAAATTTATAATATAAAAAGTTTACAAAGATCACAAGTTCACAATATAACAAGTTCACAGTATAACAAGTTCATAAAGATCACAAGTTCACAGACTCAAAGTTCACA…	6	R
269	AC196061.2	57190	58155	965	GCCATATCTAGGGATGAAAACGGTCGGAAACGGTCGGTAAACACTAAAACCATTACCATTTTCATATTTTTTATCGGAAACAAAATCGAAAACGGTAACTCCGGAAACGGAAACGATATCGGTATTTCGGAAACATAGGAAACGAAAGTTCGGTGCGGAAAATACACCGGTAACGGTCGAAATCTAAAATACTATCGGTAAACATATCAAACTTCACAATAAAACAAAATTGACAAAAGATCACAAATACCACAAGTTCACAATTCATGATATAACAAGTTCACAAGGATCACAAATTTATAATATTAAAAGTTTACAAAGATCACAAGTTCACAGTATAACAAGTTCATAAAGATCACAAGTTCACAGACTCAAATTTTACAATATCCACTCGATTTA…	6	R
270	AC217441.2	110296	111073	777	GCCAACGGTAGGGATGAAAATGAATGGGAACGAGCGGGAAACTACCTCTCCCATTTTCGTTACCATTTTTTTACCGAAAACGGGAGCGGGAGCAGAAAAGGCGGTAGCGAAAACGGTTACAGGATATATGGGTATACGAAAACGAACGAATACGAACGAATATTCACCAAAAACGAACGGTAGCCGGACAGTAGTCGGAACAACTACAAGCACACAACAATGACAGCACACAAGCGCCGCAACAACAAAAATAGCGCACTACACAGTGCGCCCATGGCCAACGCGAGGTTAGCAGTAGTCCAGCGTCCAGGCTAGCAACTTCACTTATTAGGGTCCCTAGCTCCATGAGGCAGATGCACACTACATAGTCACACTGGAGACAGAGCTACATTGTCTCAA…	6	R
271	AC210946.4	115208	116106	898	CTTATTGGTAGGGATGAAAACGGTCGGTAAACACTAAAATCATTACCGCTTTCATATTTTTTTATCGAAAACAAAATCGAAAACGGTAACTCCGGAAACGGAAACGATATCGGTATTTCGGAAACATCAGAAACGAAAGTTTGGTGCGGAAAATACACCGGTAACGGTTGGAATCTAAAATACGATCGGTAAACATATCAAACTTCATAATACAACAAAGTTGACAAAATATCACAAAGACCGCAAGTTCACAATTCATGATATAACAAGTTCACAATATAACAAGTTCACAAGGTTCACAAATTTATAATATAAAATGTTTACAAAGATCACAAGTTCACAATATAACAACTTCACAGTATAACAAGTTCATAAAGATCACAAGTTCACATGCTCAAA…	6	I
272	AC208018.3	159564	160509	945	ATGATGAGTAGGGATGAAAACGGTCGGAAACGATCGGTAAACACTAAAACCATTATCGTTTTCATATTTTTTATCGGAAACAAAATCGAAAACGGTAACTCCGGAAACGGAAACGATATCGGTATTTTGGAAACATCTGAAACGAAAGTTTGGTGCGGAAAATACACCGGTAACGGTCGAAATCTAAAATACGATCGGTAAACATATCAAACTTCACAATACAACAAAGTTGACAAAAGATCACAAATACCACAAATTCACAATTCATGATATAACAAGTTCACAATATAACAAGTTCACAAGGATCACAAATTTATAATATAAAAAGTTTACAAATATCATAAGTTCACAATATAACAAGTTCACAGTATAACAAGTTCATAAAGATCACAAGTTCAC…	6	I
273	AC204918.3	10133	12023	1890	CTGCTACATAGGGATGAAAACGGTCAAAAACGATCGAAAAAACACTAATATTGGTTTTGGTTTCGTTTTACAACAACGGTACGAAAACGAAAAGTTGAGGGTCGGTATACGGTATCGAAATTACCGGTCATTCGAAAACGAAAAAATCGAAACGAAGATACGTCGAAAACGATCGACATATGAAATGAGTCGGTAATTAACAAAAACAAACAATAAACTGAATGACTTAATTCAAACATTAATATATATTAAGTTTATAGCATCAACATAATCACATAGTGACATTATTTGAGTGAGAAATTATATCTACACTCATGTCACATACAAGCATACTGATTAACTGATAGTTTATCCAGAAGTGAGCAGCAGTGACCACATGCCCGTGAACTATGTACAAAA…	6	I
274	AC206987.3	38972	40605	1633	ATATACATTAGGGATGAAAACGGGACGGGTACCCGGGACGGGTACCCGGAACGGGTATCGGATACGGGTACTAAAACGGGACGTAATTTCGGATACGGATACGGGTATTTTGTTTGTCGGGACGGATACGGGTATTACCCGGATATTGAACCTCGGATACGGGTAGGATACGGAATCACTAATACCCGGTCAGTACCCGAAAATCCCGGTAGGATACGGGTACTATCCGGGCGGGTACCCGGCATTGGCCTGCTCCCTGCTGGCCTGCTTCTGCTTTGTTGGCCCATCGGCGGATCGGCCCAACTCATCACACTGTCACAGGCGGACAGGCCCAACCGTGAAGGACTCCTGTGTCCCGATCGGCCGATCCCGTCAGGCGTCACTTCGTCAACCCTCAGC…	6	R	Intergenic Seq
275	AC209875.3	121474	122691	1217	GTCAAAACTAGGGATGAAAACGGTATTGGAATTTTTCGGAATTTCGGAAACCGTTTCCGGATTTTTTCGATCGGTTTCGTCGGTAACGGTATTTTTCGGAATCGGTATCGGTTGTCGGAACTTTAGTTCGGAATCGGTATCGAAATCGGTGCGGCGTTTTACCGACCGTTTTCATCGGTTACCGATTTTAATCGGAATTTACCGGATTATAGTTTCGGAATTTCCGAAAATTATAGTACCCATCCGGCCAGCCCACTCGTAACAGGCCTGTGACCGTGTGAGTCCGTGACTCAAGGGAGCCCAATAGCCCATGAGTAGGATGAACCGTGACTTAACCTTTTGCAGTTTTGCCCTTCCCGTGAGCCAGTGACCGGTCGCCGAGCGGCTCTGTGTCTGGGC…	6	R
276	AC215917.3	179637	180762	1125	TACCTAAATAGGGATGAAACCGGGATGGGTACCAGATACGGATATGAAAACAGGACGGATTTTCGGTTACGGATACAAGTATTTTTTGTTGTCGGGACGGATACGGGTACTACTCGGATAATGAACACCTGATACGGGTAGGATACAGAATCATTGATACCCGATAAGTACCCGTATATATCAGGTCGGATACGGGTACCCGACGGTCGGGTACTCGGTGGCTACATGACAGCGTACTCTACCGTCAGTCTTGGCGTCTTGCGCATGCGGCCTGCTAGCCCAAGCGCCCTGGCCCATTACGCACAACAGCTACAGCTAGCAAGCATACCCATGCTAATTATGTTTGTGGACTTGTTAATTTATTTCCTAGCAGCTAGCAAGCATCATCTGGTAGCTAGC…	6	G
277	AC187059.3	113762	114251	489	ATTGCATTTAGGGATGAAAGTGGGTATCCAAATTGTTAGGACAAATTTAATATTTTGAAATAGATATGTATGAAATTTGATGCTAATCTTTTCTCATGTTGTCAAGCACAATATTACAAATAAGAATAAAATTTTGCATAGATTGTTTTATACTCCCTCCTTTTTTTGTTTGACATTTTGTAGTTCAATCTTGCACTATTTGGTGTCAAATAAAAAGGGATGGAGGTAGTACATTATTTGCTCCCTGCGACAAAAAAAGGTGAAACAATATCCGTATCCGTATCTGAATTGTATCCGAATTTTATATCTACCATTTGAGAAGATATATGATAAATTTGAGGTTTACCTTTTATGAATCTTTACAAGCTCAATACTAAAAACAAGAATATGAATTTGCAT…	6	I
278	AC209930.2	139318	140185	867	CTCGCAATTAGGGATGAAAACAGTTTCGGAATTTTTCGGTATTCCAGAAACCGATTACGAAATTTTTCGATCGGATTCACCGGTAACGGTTTTTTCGAAAACGGAATTGGTTTTCAGAATTTTCTATCGAAATCGGTATCGGAATCGGCGTGGTGTTTTACCGACCGTTTCCTTCGGTTACTGATTTTTGTCGGAAATTACCGGATTTGTGTCTCAGAATTTTTCGGAATTTTCCAACATGTGATTTTTCGCATCGCCTGTACGTCTCTAGATAAGGATTACTTATTTTTGTATTTTTTGGACGACTTAAGATTTTTTTGGTATAGATGGTGTTGGAAGGCAATTGGGATTAACGATTTGGTCTTTTCCACACACTAGGTTTTAGGGTTTTCCTGTGAG…	6	R
279	AC206504.2	4772	5638	866	ATTGTGAGTAGGGATGAAAAACGGTCGAAAACAGTCGGTAAACACTAAAACCATTACCGTTTTCATATTTTTTATCGGAAACAAAATCGAAAACGGTAACTCCGGAAACAGAAACGATATCGGTATTTCGGAAACATCGAAAACGAAAGTTTGGTGCGGAAAATACACTGGTAACGATCGAAATCTAAAATACAATCGGTAAACATATCAAACTTCACAATACAACAAAGTTGACAAAAGATCACAAAGACCACAAGTTCACAATTCATGATATAACAAGTTCACAAGGATCACAAATTTATAATATAAAAAGTTTACAAAGATCACAAGTTCACAATATAACAAGTTCACAATATAACAAGTTCATAAAGATCACAAGTTCACAATTCACAATATCCA…	6	R
280	n/a	101647495	101648471	976	GTAGTCGCTAGGGATGAAAATAGTCGGAAACAGTCGGTAAACACAAAAACCATTACCGTTTTCATATTTTTTATCGGAAACAAAATCGAAAACGGTAACTCCGGAAACGGAAACGATATCGGTATTTCGGAAACATCGGAAACGAAAGTTTGGTGCGGAAAATACACCGGTAATGGTCGAAATCTAAAATACGATCGGTAAACATATCAAACTTCACAATACAACAAAGTTGACAAAATATCACAAAAATCACAAGTTCACAATTCATGATATAACAAGTTCACAAGGATCACAAATTTATAGTATAAAAAGTTCACAAAGATCACAAGTTCACAATATAACAAGTTCATAAAGATCACAAGTTCACAGACTCAAAGTTCACAATTCAAAATATCCACT…	6	I
281	AC205482.3	209084	210006	922	CCACTGACTAGGGATGAAAACGGTCGGAAACGGTCGGTAAACACTAAAATCATTACCGTTTTCATATTTTTATCGGAAACAAAATCGGAAACGATAACTCCAGAAACGGAAACGATATCGGTATTTCGGAAACATCGGAAACAAAGGTTTGGTGCGGAAAATACACCGGTAACGGTCAAAATCTAAAATACGGTCGGTAAACATATCAAACTTTATAATACAACAAAGTTGATAAAAGATCACAAAGTCCACAGGTTAACAATTCATGATATAACAAGTTCACAATATAATTAGGTCCACAAGGATCACAAATTTATAATATAAAAAGTTTACAAAATCCACAAGTTCACAATATAACAAGTTCACAGTATAACAAGTTCTTCAAGATCACAAGTTCAT…	6	I
282	AC206062.3	105380	105908	528	CCTAGAAATAGGGATGAAAACGGGACAGGAAATTCCTGTACCGTCCCGTTTTGAATACTGTTTTTTCCTCATAGTTTT CGAATTGTTCGAGAACCGATTATAAAGATCATTTTCGTATTTTTCATTTCTGAGTCATGATGATACTGTT TTTACCCTTTTTATATAATATGAGATACATCTAGCATATAATTTATTCGAATTACAAACTTTGTTGTGTT CAATTGAATGAATAAGAGACCGGGAAAAGTTATAATTACTCTAACTAATATGAATGATGAAAAGAGTTGT TTGTGTATTTTTATATCTTAAAATTAGGCAATACATCACTTTATTATGTTTTTGTGGAAACTACAAAATA TTTATCTTTCCGACTAGAGTTTATTGTTTTCGATCG…	6	I
283	AC231604.1	151431	152328	897	CTTGCGTGTAGGGATGAAAACGGTCGGAAATGGTCGGTAAACATTAAAACCGTTACCGTTTTCATATTTTTTATCGGAAA CAAAATCGAAAATGGTAACTCCGGAAACGGAAACAATATCGGTATTTCGGAAACATCGGAAACGAAAGTTTGGTGCGGAA AATGCACCGGTAACGGTCGAAATCTAAAATACGATCGGTAAACATATGAAACTTCATAATACAACAAAGTTGATAAAAGA TTACAAAGACCACAAGTTCACAATTCATGATATAACAAGTTCACAAGGATCACAAATATATAATATAAAAAGTTTACAAA GATTACAAGTTCACAATATAGCAAATTCACAGTATAACAAGTTCATAAAGATCACAAGTTCACAGACTCAAAGTT…	6	I
284	AC209627.2	138481	139741	1260	CTTTCAAGTAGGGATGAAAACGGGACGGATACAGTCGGATAAAGGGTCATCCCGTATCCTGCCCTAATGTATTTCTCTCAGATACGGGACCGGATACGGGTAGTTAAGATTTGGGACGGATACAGGACGGGACCGGGTAATAATCCGGACGGGTAAGAAACGGATAACGGATACTACTCGGGTAGGTACCAGATAATTGTCGGGTAGTTCATCCGATGATATTAATTGTCCAACCATCCATAAGTTAAGCAATACATAATCATGTATATGATAGATCAGATGTAAAAAAGGAAACCGGTAAAATTGACATCTTGCAGTTCAAAGTTGCTTATCACAAGGATATTGTAGAACCAACACCACAATATTTAAAATTCATAAAATATTCTAGTTTCACTCAAA…	6	R
285	AC190785.3	33638	34724	1086	GAGGCAGGTAGGGATGAAAACGGGACGGGTACCCGGAACGGGTATCGGATACGGGTACCAAAACGGGACGTAATTTCGGGTACGGATACGGGTATTTTGTTTTTCGGGACGGATACGGGTATTACCCGGATATTGAACCTCGGATACGGGTAGGATACGGAATCACTAATACCCGGTCAGTACCCGAAAATCCCGGGTCGGATACGGGTACCCGGAATTCGGGTACCCGTTTTTTCTTTTTCTGCATAATATAGTTATAAAATCATAACTTTTACATATGAAATCGGTTGAAGATAAAGTTTATATGAAAATTGTAGAGCTTGAAGAGATCTATGACTTTGTAATACAACAATTTTTTGTTTAAACAATATTTTAATGATTTAATTGTATTTTGATGAT…	6	R
286	AC191258.3	4232	5493	1261	CTTGAAAGTAGGGATGAAAACGGGATGGGTACCCGAAATGGGTATCGGATACGGGTACCAAAACGGGACGTAATTTCAGATACAGATACGAGTATTTTGTTCGTCGGGACGGATACGGGTATTACCCGGATATTGAACCTCAGATACGGGTAGGATACAGAATCACTAATACCCGGTCAATACCCAAAAATACTGGGTCGGATACGGGTACCCGGAATTCGGGTACCCGTTTTTTCTTTTTGTGCATAATATAGTTATAAAATCATAACTTTTATATATGAAATCGGATGAAGATAAAGTTTATATGAAAATTGTAGAGCTTGAAGAGATCTGTGACTTTGTAATACATCATTTTTTTGTTTGAACATATCTTTTAGACCAAAATCATTGAAACAATGT…	6	R
287	AC205025.3	5254	6512	1258	CATCAAACTAGGGATGAAAACGGGACGGGTACCCGAAACGGGTATCGGATACGGGTACCAAAACGAGACGTAATTTCGGATACGGATACGGGTATTTTTTTTGTCGGGACGGATACGGGTATTACCCAGATATTGAACCTCGGATAAGGGTAGGATACGAAATCACTAATACCCGGTCAATACCCGAAAATCCCGGGTCGGATACGGGTACCAGGAATTCGGGTACCCGTTTTTTCTTTTTCTGCGTAATATAGTTATAAAATCATAAATTTTACATATGAAATCGGATGAAGATAAAGTTTATATGAAAATTGTAGAGCTTGAAGAGATCTATGACTTTGTAATACATCAATTTTTTGTTTGAACATATCTTTTAGACCAAAATCATTGAAATAATGT…	6	I
288	AC205344.3	143064	144208	1144	CTTGATATTAGGGATGAAAACGGGACGGGTACCCGAGACGGGTACCGGATACGGGTATGAAAACGGGACAAATTTTCGGATACGGATACGGATAATTTTGTTATCGGGACGGATACGGGTACTACCCGAATAATAATCACCGGATACGGGTAGGATACGGAATCACCAATACCCGGTAAATACCCGTATTTCTCGGGTCGGATACGGGTATCTCACGGTCGGGTACCCGGTGGCTACAGGATGCCGTTCATTTAATGTCTGCTCGTCTGGGCGTCTTCCGCGGCGTTCCGCCACGCACGTCTGCATGCGTCCTGCTGGCCCAACAGCCAAATTGGCAAGCGCCAAACTGCCCTGGCCCATTACTTGTGAATTTAAAAGGTGTTCTGCTCGTGTTCTACT…	6	I
289	AC190920.3	3396	4361	965	GGTGTGGTTAGGGATGAAAACGATCAGGAAAAACACCGTCCCATCCCGTACCATATTCCCGTTTTGAACCGTTCGTTTTCGTTTTTCCGGGAAAATAAGAAAACGGTACGGGAACCGGGATAGGTATGTCCGGGAACGGATCCGAAAACGGTTGAGGGTGTTTCCCGCCCGTATTTACGGTATCCCGTATTGTACCGGGAATTTCCTATATTTTCCCATATTGGCAAATTGGCCCACGCTAGCTGCAGCCTACATCCTACAGGCCCTTGCGGCCTTGCCCCTTGTCCACCACCCACGGCCCACCAATCCAGCACGAGTGGTCCACGACACTAGCTAACCATTTAGCCTGTTCGTCCAGACGTCCACTAGAAGCCGCCAGCCAGCCTGTTTGGCACTGCC…	6	R
290	AC220999.2	117426	117994	568	CTGTGCGGTAGGGATGAAAACGGTCGAAAACGATCGAAAAAACAGCTAAATTGTTTTTGTTTTCATATTTTTTGGTCGGAACGAAAACGAAAACAAAAACCAACGGTCGAAATACGGTTCGGAAGTGTCGGTTATTCGAAAACGATCGAAAACGATAAATTATAGTCGGAAAGATAATTATTTTGTAGTTTTATCAAAAACATAATAAAGTAATGTATTGCCTAATTTTTAAGATTTAGAAATACACAAACAAATCTTTTTCATCATTTATATTAGTTAGAGTAATTATAACATTTGCTTTTCGCGTATTCATTCACTTGAACACAACAAAAGTCTATAACTTAAATAAATTATATGCTAGATCTATCTTATATTATATAAAACGGTAGAAAAACGGTA…	6	I
291	AC194448.3	297	827	530	CCTAGAAATAGGGATGAAAACGGGACAGGAAATTCCTGTACCGTCCCGTTTTGAATACTGTTTTTTCCTCATAGTTTTCGAATTGTTCGAGAACCGATTATAAAGATCATTTTCGTATTTTTCATTTCTGAGTCATGATGATACTGTTTTTACCCTTTTTATATAATATGAGATACATCTAGCATATAATTTATTCGAATTACAAACTTTGTTGTGTTCAATTGAATGAATAAGAGACCGGGAAAAGTTATAATTACTCTAACTAATATGAATGATGAAAAGAGTTGTTTGTGTATTTTTATATCTTAAAATTAGGCAATACATCACTTTATTATGTTTTTGTGGAAACTACAAAATATTTATCTTTCCGACTAGAGTTTATTGTTTTCGATCGTTTCG…	6	I
292	AC210255.3	129036	130049	1013	CCGGGAATTAGGGATGAAAACGGTCGGAAACGGTCGGTAAACACCAAAACCATTACCGTTTTCATATTTTTTATCGGAAACAAAATCGAAAACGGTAACTCCGGAAATGGAAATGATATCGGTATTTCGAAAACATCGGAAACGAAAGTTCGGTGCAGAAAATACACCGGTAACGGTCGAAATCTAAAATACGATCGGTAAACATATCAAACTTCACAATAAAGCAAAAATGACAAAACATCACAAATACCACAAGTTCACAATTCATGATATAACAAGTTCACAATATAACAAGTTCACAAGGATCACAAATTTATAATATAAAAAGTTTACAAAAATCACAAGTTCATAATATAACAAGTTCACATTATAACAAGTTCATAAAGATCACAAGTTCAC…	7	I
293	AC198203.4	111723	112724	1001	CGTTCAACTAGGGATGAAAACGGTTTCGGAAATTTTCGGAATTCCGAAAACCGATTTCGAAATTTTTCGATCGGATTCATCGGTAACGGTATTTTTCGAAAACGGCATCGGTTTTCGGAATTTTCTATCGGAATCGGCATGCTGTTTTACCGACCGTTTCCATCGGTTACCGGTTTTGTCGGAAATTACCGGATTTATGTCTCGAAAATTTCCGGAATTGTGTCTCGGATTTTTTTCGGAATTTTTTTCGGAATTTTCCAGCATGTGATTTTTTCGCATCGCCTATACATCTCTGGATAAGGATTACTTATTTTTGTATGTTTTGGACGCTTTAAGATTTTTTGGGGGGTTAGATGGTGTTGGAAGGCAGTTTAGATTAACGATTTGGTCTCTCGAACG…	7	R
294	AC194446.3	67889	68822	933	CGTATCAGTAGGGATGAAAACGGTCGGAAACGGTCGGTAAACACTAAAATCATTACCGTTTTCATATTTTTTATCGGAAACAAAATCGAAAACGGTAACTCCGGAAACGGAAACGATATCGGTATTTCGGAAACATCGGAAATGAAAGTTTGGTGCGGAAAATACACCGGTAACGGTCGGAATCTAAAGTACAATCGGTAAATATATCAAACTTCATAATACAACAAAGTTGACAAAAGATCACAAAGACCACAAGTTCACAATTCATGATATAACAAGTTCACAATATAAAAAGTTCACAAGGATCACAAATTTATAATATAAAAAGTGTACAAAGACCACAAGTTCACAATATAACAAGTTCGCAGTATAACAAGTTCATAAAGATCACAAGTTCAT…	7	I
295	AC213628.3	116198	117170	972	GTGAGCATTAGGGATGAAAACGGTCGGAAACGGTCGGTAAACACTAAAACCATTACCGTTTTCATATTTTTTATCGGAAACGAAATCGAAAACGGTAACTCCGGAAACAGAAACGATATCGGTATTTCGGAAACATCGGAAACGAAAGTTCGGTGCGGAAAATACACCGGTAACGGTCGAAATTTAAAATACGATCGGTAAACATATCAAACTTCATAATACAACAAAGTTGACAAAAGATCACAAAAACCACAAGTTCACAATTCATGATATAACAAGTTCACAATATAACAAGTTCACAAGGATCACAAATTCATAATATAAAAAGTTTACAAAGATCACAAATTCACAGTATAATAAGTTCATAAAGATCACAAGTTCACAGACTCAAAGTTCACA…	7	I
296	AC211553.2	39160	40170	1010	GTCACTCTTAGGGATGAAAACGATTTCGGAATTTTTCGGTATTCCGGAAACCGATTTCGAAATTTTTCGATCGGATTCACCGGTAACGGTATTTTTCGAAAACGAAATCGGTTTTCGGAATTTTCTATCGGACGGTGTGGTGTTTTACCGACCGTTTCCTTCGGGCTTCGGTTACCGGTTTTTGTCGGAAATTACCGGATTTGTGTCTCGGAATTTTCCGGAATTGTGTCTCGGAATTTTCCGGAATTGTGTCTCGGAATTTTTCGGAATTGTGTCTTGGAATTTTTCGTAATTTTCCAGCAAGTGATTTTTCGCATCGCCTGTACGTCTCTAGATAAGGATTACTTATTTTTGTATTTTTTTGGATGCATTAAGATTTTTTGGATAGATGGTGTTGTA…	7	I
297	AC199549.3	121107	121972	865	GCTATAGTTAGGGATGAAAACGGTCGGAAACGGTCGGTAAACACTAAAACCATTACCGTTTTCATATTTTTTATCGGAAACAAAATCGAAAACGGTAATTACGGAAACGGAAACGATATCGGTATTTCGGAAACATCGGAAACGAAAGTTCGGTACGGAAAATACACCGGTAACGGTCGAAATCTAAAATACGATCGGTAAACATATCAAACTTCACAATGAAACAAAATTGACAAATGATCACAAAGACCACAAGTTCACAATTCATGATATAATAAGTTCACAAGGATCACAAATTTATAGTATAAAAAGTTTACAAAGATCACAAGTTCACAATATAACAAGTTTATAAAGATCACAAGTTCACAGTCTCAAAGTTCACAATTCACAATATCCACT…	7	R
298	AC186845.4	69553	70518	965	GCTGTACTTAGGGATGAAAACGGTCGGGAACGGTCGGTAAACACTAAAACTATTACCGTTTTCATATTTTTTTATCGAAAACAAAATTGAAAACGGTAACTCTAGAAACGAAAACGATATCGGTATTTCGGAAACATCAAAAACGAAAGTTCGGTGCGGAAAATACACCGGTAATGGTCGAAATCTAAAATACGATCGGTAAACATATCAAACTTCACAATACAACAAAGTTGACAAAAGATCACAAAGACCACAAGTTCACAATTCATGATATAACAAGTTCACAATATAACAAGTTCATAAGGATCACAAATTTATAATATAAAAAGTTTACAAATATCACAAGTTCACAATATAACAAGTTCACAATATAACAAGTTCATTAAGATCACAAGTTCA…	7	R
299	AC195346.3	155925	156905	980	TGCCCACGTAGGGATGAAAACGGTTTTGGAATTTTTAGGTATTCTGGAAATCGATTTCGAAATTTTTCGATCGGATTCATCGGTAACGATATTTTTCGAAAACGAAATCAGTTTTCGGAATTTTCTATCGGAATCGGTATCGGAATCGGTATCGGAATCGGTGTGGTGTTTTTCCGACTGTTTCCTTCAGAATTGTGTCTCAGAATTTTCCGGAATTATGTCTCGGAATACTTGCCCACGTAGGGATGAAAACGGTTTCAGAATTTTTGTCTCAGAATTTTCCGGAATTGTGTCTCGGAATTTTTCGGAATTGTGTATCAGAATTTTACAGCATGTGATTTTTCGCATCGCCTATACGTCTCTAGATAAGGATTACTTATTTTTGTATTTTTTTGGACG…	7	I
300	AC201796.3	64329	65321	992	GATGGAATTAGGGATGAAAACGGTTTTAGAATTTTTCGGTATTTCGGAAACCGTTTTCGAAATTTTTCGATCGGATTCACCGGTAACGGTATTTTTCGAAAACGGAATCGGTTTTCGGAATTTTTCTATCGGAATCAGTATCGGAATCGGTGTGGTGTTTTACCGACTGTTTCCTTCGGTTACCGGTTTTTGTCGGAAATTACCGGATTTGTCTCGGAATTTTCCGAAATTGTGTCTCGGAATTTTTTGGAATTATGTCTCAGAATTTTCCAGCATGTGATTTTTCGCATTGCCTGTATGTCTCTAGATAATGATTACTTATTTTTGTATTTTTGGACGCCTTAAGATTTTTTTGGGATAGATGGTGTTGGAAGGTAGTTGGGATTAACGATTTAGTCT…	7	I
301	AC203923.3	176360	175363	997	TTCAAGACTAGGGATGAAAACGGTCGGAAACGGTCGGTAAACACTAAAACCATTACCGTTTTCATATTTTTTATCGGAAACAAAATCGAAAACGGTAACTCCGGAAACGGAAACGATATCGGTATTTCGGAAACATCGGAAACGAAAGTTCGGTGCGGAAAATACACCGGTAACGGTCGAAATCTAAAATACGATCGGTAAACATATCAAACTTCACAATAAAACAAAATTGATAAAACATCACAAATACCACAAGTTCACAATTCATGATATAACAAGTTCACAAGGATCACAAATTTATAATATAAAAAGTTTACAAAGATCACAAGTTCACAATATATCAAGTTCACAGTATAACAAGTTCATAAAGATCACAAGTTAACATACTCAAAGTTCACA…	7	R
302	n/a	167455867	167456800	933	AACACTATTAGGGATGAAAACGGTTTCGAAATTTTTCGGTATTCCGAAAACCGATTTCGAAATTTTTCGGTCGGATTCATCGGTAACGGTATTTTTCGAAAACGGAATCGGTTTTCGGAATTTTCTATCGGAATCGGTATCGGAATCGGCGTGGTGTTTTACCGACCGTTTCCTTCGGTTACCGGTTTTTGTCGGAAATTACCGGATTTGTGTCTCGGAATTTTCCGGAATTGGGTCTCGGAATTTTTCGGAATTATGTCTCGGAATTTTTCGGAATTTTCCAGCATGTGATTTTTCGCATCGCCTAGACGTCTCTAGATAAGGATTACTTATTTTTGTATTTTTTGGACACCTTTAGATTTTTTTTGGATAGATGGTGTTGGAAGACAGTTGAGATTA…	7	I
303	AC187814.3	140630	141716	1086	GACACGGATAGGGATGAAAACGGGACGGATACAGCCGGATACAGGGTCATCCCGTATCCTACCCTAATGTATTTCTCTCGGATACGGGACCGGATACGGGTAGTTAAGATTCGGGACGGATACAGGACGGGATCGGGTAATAATCCGGACGGGTAAGAAACGGATAACGGATACTACTCGGGTAGGTACCGGATAATTGTCGGGTAGTTTATCCGATGATATTAATTGTCCAACCATCCATAAGTTAAGCAATACATAATCATGTATATGATAGATCAGATGTAAGAAATGAAACCGGTAAAATTGACATCATGCAGTTCAAAGTTGCTTATCACAAGGACATTGTAGAACCAACACCGCAATATTTAAAATTCATAAATATTCTAGTTTCACTAAAAA…	7	I
304	AC196112.3	64620	65706	1086	GTCACGTCTAGGGATGAAAGCGGGACGGATACAGCCGGATACATGGTCATCACGTATCCTACCCTAATGTATTTCTCTCGGATACAGAACCGGATATGGGTAGTTAAGATTCGGGACGGATACAGGACAGGACCGGGTAATAATCCGGACGGGTAAGAAACGGATAACGGATACTACTCGGGTAGGTACCGGATAATTGTCGGGTAGTTCATCCGATGATATTAATTGTCCAACCATCCATAAGTTAACCAATACATAATCATGTATATAATAGATCAGATGTAAGAAAGGAAACCGGTAAAATTGACATCATGCAGTTCAAAGTTGCTTATCACAAGGACATTGTAGAACCAACACCGCAATATTTAAAATTCATAAAATATTCTAGTTTCACTAAAA…	7	I
305	AC202129.3	141645	143065	1420	CCCGGGACTAGGGATGAAAACGGGACGGGTACCCAGAACGGGTACCGGATACGGGTATGAAAACGGGACGAAATTTCGAATACGGATACGGGTATTTTGTTTGTCGGGACGGATACGGGTATTACCCGGATATTGAACCTCGGATACGGGTAGGATACAGAATCACTAATACCCGGTCATTACTCGAAAATCCCGGGTAGGATACGGGTATTATTCGGGCGGGTACCCGAACTGAGCCAAATGCTTTCGGATTGGGCCTGCTCCCTGTTGGCTTGCTTTTGTTTGAGTGGCCCATCGGCCCATCCAGTAAATCTAACCAACCAGGCTTCAGTCCCCTGCGGCCTGCGGCCTGCGTCCTGCCCCTCTGCTCTGCCTGCGATTGGCGGCCCATCTGCTGGC…	7	R	Intergenic Seq
306	AC206581.2	145591	147546	1955	AATGCCATTAGGGATGAAAACAGTTTTAGAATTTTTTGGTATTCCGGAAATAGATTTATTTTTGAAAACGGAATCGGTTTTTGGAATTTTCTATTGGAATCGGTATCGGAATCGGTGTGGTGTTTTACCGACCGTTTTCTTTGGTTACCAGTTTTTGTCGGAAATTACCGGATTTGTGTCTCGAAATTTTCCGAAATTGTGTCTTGTAATTTTTTTCGGAATTTTTCAGCATGTGATTTTTCGCCTATACTTCTATGGATAAGTATTACTTATTTTTGTATTTTTTGGACGTCTTAAGATTTTTTTTGGGATAGATGATGTTGGAAGGCGGTTGAGATTAATGATTTGGTCTCTCGAATGAATCAACACTTTTCTATGCACATGTTATGTATTAGTAAT…	7	G200
307	AC225566.2	180545	181761	1216	GTAATAAGTAGGGATGAAAACGGTACGGGAAAATCCCGTACCGTCCCGTTCCGATTACCGTTTCTTTCGGATCGTTTTCGTATACTTCGGTTATTTTTCGGTTTCGGTACGAAAACGGGTAGATTGTCTTCGGTAACGGTATCGAAAACGAGCAGACTGTTTTTTCGTTCGTTTTTGCGGTTACCGTTTTGGGTCGGGAAAATCCCGTTTTTCATACCGTTTAGGCTATTCGGTTTGGGCCTTTCAGTTCTCCAATGTCAGCACAGCCCGAGCCCAAGGCGGCAAGGCCCACCAGTGGAAACCCTATCCCGATTCCCGTCATCCCGTGGCCGCCGCCTGCCAGACGCCACGCCAGCCTTGCCCTTGCCCGTGGCCGCCGCCCGCCAGCGCCAGCCGCCT…	7	R
308	AC220973.3	145259	146066	807	TATGTGTTTAGGGATGAAAACGGTCGGTAAACGCTAAAACCATTATCGTTTTCATATTTTTTATCGGAAACAAAATCGAAAACGGTAACTCCGGAAACAAAAACGTTATCGGTATTTCGGAAACATCGGAAACGAAAGTTCGGTGCGGAAAATACACCGGTAACGGTCGAAATCTAAAATACGATCGGTAAACATATCAAACTTCACAATACAACAAAGTTGACAAAAAATCACAAAAACCACAAGTTCACAATTCATGATATAACAAGTTCACATGGATCACAAATTTATAATATAAAAAGTTTACAAAGATCACAAGTTTATAATATAACAAGTTCACAGTATAAAAAGTTCATAAAGATCACAAGTTCACAGACTCAACGTTCACAATTCACAATA…	7	I
309	AC214430.2	34853	35828	975	CTATCTAGTAGGGATGAAAACGGTCGGAAACGGTCGGTAAACACTAAAACCATTACCGTTTTCATATTTTTTATCGGAAACGGTAACTCCGGAAACGGAAACGATATCGGTATTTCGGAAACATCGGAAACGAAAGTTCGGTGCGGAAAATACACCGGTAACGGTCGAAATCTAAAATACGATCGGTAAATGTATCAAACTTCACAATAAAACAAAATTGACAAAAGATCACAAATACCATAAGTTCACAATTCATGATATAACAAGTTCACAATATAACAAGTTCACAATGATCACAAATTTATAATATAAAAAGTTTACAAAGATCATAAGTTCACAATATAACAAGTTCATAAAGATCACAAGTTCACAGACTCAAAGTTCACAATTCACAATATC…	7	G
310	AC198703.3	74354	75334	980	CTGGTTTCTAGGGATGAAAATGGTGGGTAAACACTAAAACCATTACCGTTTTCATATTTTTTATCGGAAACAAAATCGAAAATGGTAACTCCGGAAACGAAAACGATATCAGTATTTTGGAAACATCGGAAATGAAAGTTTGGTGCGAAAAATACACCGGTAACGGTCGAAATCTAAAATACGATCGATAAACATATCAAACTTCACAATACAACAAAGTTGACAAAAGATCACAAAGACCACAAGTTCACAATTCATGATATAACAAGTTCACAATATAACAAGTTCACAAGGATCACGAATTTATAGTATAAAAAGTTCGCAAATATCACAAGTTCACAATATAACAAGTTCATAAAGATCACAAGTTCACAGACTCAAATTTCACAATTCACAATA…	7	R
311	AC191571.3	155643	154934	709	ATTATTAGTAGGGATGAAAACAGTTGAAAATGATCGAAAACACTTATATTAGTTTTGGTTTTGTTTTATAACAATGGTACGAAAACGAAAACGAAAATATTACGGTCCGTATACGGGATCGAAATTATCGGTCATTCGAAAACGAAAAAGTCAAAACAAAAATATGTCGAAAACGACCGAAATATGATAAACTTGTCGGTAATTGACAAAACAAACAACAAACTGAATTACTTAATCCAAACATTAATATATATTAATTTCACAGTAGTCAAACATTAATCTATAGTAACATTAGTTAAATGGAAAATTATATTTATACTCATGTCAGTATGTCACACTCACGTACAGGTATACTGTTCGGCGGTGTATTGGGCTGGCTGTAGGGTGGGCTACACGTTG…	7	I
312	AC199410.3	38693	40275	1582	AGCAGAAGTAGGGATGAAAACGGTTTCGAAATTTTTCGGAATTCCGGAAACCAATTTCGAAATTTTTCGATCGGATTCACCGGTAACGGTATTTTTCGAAAACAGAATCGGTTTTCGGAATTTTCTATCGGAATCGGTATCGGAATCGGCGTGGTGTTTTACCGACCGTTTCTTTCGGTTACCGGTTTTTGTCGGAAATTACCGGATTTGTGTCTCAGAATTTTTCGGAATTTTCCAGCATGTGATTTTTTCGCATCGACTGTACGTCTCTAGATAAAGGATTACTTATTTTTATATTTTTGAATGTTTTAAGATTTTTTTGGGGATAGATGGCGTTGGAAGGCAGTTGAGATTAACGATTTGGTCTCTCGAACGAATCCATCATTTTCTATGCACATG…	7	I
313	AC199084.3	81711	85582	3871	GGTCACCATAGGGATGAAAACGGGATGGGAAATTCCCGTACCGTCCCGTTTCGAATACTGTTTTTTTCCGATCGTTTTCGAATTGTTCAGGAACCGATTAGAAACGGTACGAAAACGATTTAGCTAGTTTTTCGATCGTTTTCGTATTTTTCGTTTCCGAGTCGTGCTAATACCGTTTTTCTACCATTTTATATAATATGAGATAGATCTACCATATAATTTATTTAAGTTATAGACTTTTGTTGTGTTCAAGTGAATGAATAAGCAAAAACCAAATGTTATAATTAATCTAACTAATATGAATGATGAAAAGGAGTTATTTGTGTATTTCTAAATCTTAAAAATTAGACAATACATCACTTTATTATGTTTTTGATAAAACTATAAAATAGTTATCTT…	7	I	LTR
314	AC231619.1	98984	99890	906	TTCCCGGTACGGTATTTTTCGAAACGGAATCGGTTTTTGGAAGTTTATATCGGAATCGGTATCGGAATCG GTGTGGTGTTTTACCGACCGTTTCCTTCGGTTACCGGTTTTTGTCGGAAATTACCGGATTTGTGTCTCGG AATTTTCCGGAATTGTGTCTCGGAATTTTTTTTCGAAATTTTCCAACATGTGATTTTTTGCATCGCCTGT ACGTCTCTGGATAAGGATTACATATTTTTGTATTTTTTTGACGTTTTAAGATATTTTTGGGATAGATGGT GTTGGAAGGCAGTTGAGATTAACGATTTGGTCTCTCGAACGAATCCACCATTTTCTATGCACTTGTTATG TATTAGTAATATATAATGATAGAGAGCCGACAGTCTGTCTTTTC…	7	I
315	AC205120.3	115796	116880	1084	CGTAGTAGTAGGGATGAAAACGGGACGGATACAGCCGGATATAGGGTCATCCCGTATCCTACCCTAATGTATTTCTCTCGGATACGGGACCGGATACGGGTAGTTAAGATTCGGGACGGATACAGGACGGGGCCGGGTAATAATCCGGACGGGTAAGAAACGGATAACGAATACTACTCGGGTAGGTACCGGATAATTGTCGGGTAGTTCATCCGATGATATTAATTGTCCAACCATCCATAAGTTAAGCAATACATAATCATGTATATGATACATCAGATGTAAGAAAGGAAACCGGTAAAATTGACATCATGCAGTTCAAAGTTGCTTATCACAAGAACATTGTAGAACCAACACCGCAATATTTAAAATTCATAAAATATTCTAGTTCTAAAAATT…	7	R
316	AC196385.2	68689	69607	918	CACACTACTCGGGATGAAAACGGTTTCGGAATTTTTCGGTATTCTGGAAACCGATTTCGAAATTTTTCGATCGGATTCACCGGTAACAGTATTTTTTCAAAAACGGAATCGGTTTTTGGAATTTTCTATCAGAATCGGTATCGGAATCGGCGTGGTGTTTTACCGACCGTTTCCTTCGGTTACCGGTTTTGTCGGAAATTACCGGATTTGTGTCTCAGAATTTTCCGGAATTGTGTCTCGGAATTTTTTTCGGAATTTTCCGGCATGTGATTTTTTGGCATCGCCTGTACGTCTCTGGATAAAGATTACTTATTTTTGTATTTTTTGGACGCCTTAAGATTTTTTTTGGATAGATGGCGTTGGAAGGCTGTTGAGATTAACGATTTGGTCTCTCGAACG…	7	I
317	AC209710.4	93592	94420	828	CATGTACTTAAGATGAAAACGTTTTCGAAAATTTTCGGTATTTCGGAAACCGATTTCGAAATTTTTCGACCGGATTCACC GGTAATGGTATTTTTTTGAAAACAGAATCGATTTTCGGAATTTTCTATCGGAATCGGTATCGGAATCGGCGTGATGTTTT ACCGACCGTTTCCTTCGGTCACTGGTTTTTGTCGAAAATTACCGGATTTGTGTCTCGGAATTTTCTGAAATTGTGTCTCG GATTTTTTTTTCGGAATTTTCCAGCATATGATTTTTTCGCATCGCCTGTACGTCTCTGGATAAGGATTACTTATTTTTCT ATTTTTTAGACGCCTTAAGATTTTTTTGGGATAGATGGTGTTGGAAGGCAGTTGAGATTAACGATTTGGTCTCTC…	7	I
318	AC202083.2	37216	38300	1084	CTCGGCACTAGGGATGAAAACGGGACGGATACAGCCGGATATAGGGTCATCCCGTATCCTACCCTAATGTATTTCTCTCGGATACGGGACCGGATACGGGTAGTTAAGATTCGGGACGGATACAAGACGGGACTGGGTAATAATCCGGACGGGTAAGAAACGGATAACGGATATTACTCGGGTAGGTACCGAATAATTGTCGGGTAGTTCATCCGATGATATTAATTGTCCAACCATCCATAAGTTAAGCAATACATAATCATGTATATGATACATCAGATGTAAGAAAGGAAACCGATAAAATTGACATCATGCAGTTCAAAGTTGCTTATCACAAGAACATTGTAGAACCAACACCGCAATATTTAAAATTCATAAAATATTCTAGTTCTAAAAATT…	7	R	Intergenic Seq
319	AC197097.3	107892	109523	1631	ATTACATATAGGGATGAAAACGGGACGGATACAGCCGGATAGAGGGCTATCCCGTACTACCCTAATGTATTTCTTTCAGATACGGGACCGGATACGGGTAGTTAAGATTCGGGGCGGATACAGGACGGGACCGGGTAATAATCCGGGCGGGTAAGAAACGGATAACGGATACTACGCGAGTAGGTACCGGATAGTTGTCGGGTAGTTCGTACCGATGACATTAATTGCCCAACCATCCAACAAACACATAAAATAAGCAATACATAATCATGTATATGATAATCAATTGTAGGAAAAGAAACCAATAAAATTAACATCATGCACTTCAAAGTTACTAATCACAAGGACATTGTGGAACCAACAACAAAATATTAAAAAAATCGGCAGCATGTCCCCTAT…	7	R	Intergenic Seq
320	AC205314.3	106129	108461	2332	AAGATGAGTAGGGATGAAAACGGGACGGATACGGACGGATAATAGGTTATCCCGTATCCTACCCAAATAAATTTTAATCGGATACATGACCGGATACGGATAGTAAAATGTCGGGTAGGATATAGGATGGGATCGGATAATATCCGGACGGATAGTAAACAGATATCGGATATTATCCGGGCGGATATTTCTGTATACCGGATACTTACCGGGTAGTATATCAACCAAATGTAAAGCTAATTATTCTAAAAAAATAAGTGTAGCACATGAACTTTGTTTGTACACTTACAAAATATACATGGACCTTGATATCAACTTTCAACTTAATTGCAACGACATAGTCATTAGCCACACAAGTTCATTGCAAGTTTGCAACACAGTTACACAATATGCGTAATA…	7	I
321	AC207393.3	119719	121006	1287	CTCCTTATTAGGGATGAAAACGGGACGGGTACCCGAGACGGGTACCGGGATACGGGTATGAAAATGGGACAAATTTTCGGATACGGATACGGATAATTTTGTTGTCGGGTCGGATACGGGTACTACCCGAATAATAATCACCGGATACGGGTAGGATACGGAATCACCAATACCCGGTAAATACCCGTATTTCTCGGGTCGGATACGGGTACCTGACGGTTGGGTACCCGGTGGCTACAGGATGCAGTTCATTTACTGTCTGCTCGTCTGGGCGTCTTCCGCGGCGTTCCGCCACGCGCGTCTGCATGCGTCCTGCTGGCCCAACAGCCAAAATGGCAAGCGCCAAACTGCCCTGGCCCATTAGGTCCTCACACATCACCTAGCAGCAGCAGCTAGCAT…	7	R
322	AC210282.3	14271	15457	1186	CTCCTGTTTAGGGATGAAAACGGGACGGGTACCCGGAACAGGTACCGGATACGGGTACGAAAACGGGACAAAATTTCGGATACAGAAACGGGTATTTTATTTGTCGGGACGGATACGGGTACTACCCGGATATTAAACCTCGGATACGGGTAGGATACGGAATCACTAATACCCGGTTAGTACCCGAAAATCCCGGGTAGGATACGGGTACTATTCGGGCGGGTACCCGGATTGTGGATTCGGCTTGGGCCTACTTCCTGTTGGGCTGCTTGATCGGCCGGCCCATCAAGTAACCTAAGGAGTCCTCGTCGCACAGCACAGCTACCCTACCCACAGCCAGCCGCCCAGCCACACGCACACCCCACCGTCCCGTGCTCCCGGCCGTCGCCGCACACCCGC…	7	R
323	AC204917.3	200678	201765	1087	CATAAACCTAGGGATGAAAACAGGACGGATACAGCCGGATACAGGGTCATCCCGTATCCTACCCTAATAGATTTCTCTCGGATACGGGACCGGATACGGGTAGTTAAGATTCGGGACGGATACAGGATGGGACCGGGTAATAATCCGGACGGGTAAGAAACGGATAACGGATGCTACTCGGGTAGGTACCGAATAATTGTCGGGTAGTTCATCCGATGATATTAATTGTCCAACCATCCATAAGTTAAGCAATACATAATCATGTATATGATAGATCAGATGTAAGAAAGGAAACCGGTAAAATTGACATCATGCAGTTCAAAGTTGCTTATCACAAGAAAATTGTAGAACCAACACCGCAATATTTAAAATTCATAAAATATTCTAGTTTCACTAAAA…	7	I
324	AC207544.3	101279	102309	1030	GTTGAAGGTAGGGATGAAAACGAACGGGAATGGGCGGGAAACTACCTCTCCCGTTTCCGTTACCATATTTTTTTTACCGAAAACGGGAGCAGGAGCGAGAAAGGCGGTAGCGAAAACGGTTGCGGAATATATGGGTTTACGAAAACGAACACATACGAACGAATATTCAACGAAAACGGACGGTAGCCGGACAGCAGCCGGATGCACACAGGCGCAGTGCAGTTGTCGGCCATCTTTTTTTGTTCAGATATGTCTCATGCAATGACAATAACAATGACACAGGCACACTGCAGTTGCACACATATTTAAGCACACATAATGACAAATTTGTTGTTGCCGCATAGAACAGTTTGAGCTTTCCATTTAACTGTCTAACTGAGCACTGAGGAGTGTACTAAA…	7	R
325	AC213526.3	1300	352	948	TGCATGCATAGGGATGAAAACGGGATGGGTACCCGGAACGGGTATCGAAAATCTCGGGTCGGATACGGGTACCCGGAACTCGGGTACCCGTTTTTCTTTTTCTGCATAATATAGTTATAAAATCATAACTTTTACATATGAAATCGGATGAAGATAAAGTTTATATGAAAATTGTAGAGCTTGAAGAGATCTATGACTTTGTAATACATAAATTTTTTGTTTAAACAATATTTAAATGATTTAATTGTATTTTGATGATTTTCTATGACAAGAAATTAATAATACTTAAATAGCCTCAAAAAATCGTGAAATTTTACGGAGATACAACATATGTCCATATGTAACCATAAAAAATATTTGGATCATAAGATCTATAAGATGCCCACGTTTCTTTCTTTT…	7	I
326	AC216228.2	148137	148374	237	ATGGTAGCTAGGGATGAAAACGGTCAAAAACAATATTGTCTATACAAAAACGATAGTCGGTCAGACAGAAATTCACCTAGTTTCATAATTAATCTTTTTATTAATGACTATAATACGATGTTGACAAAATTTTTAAATACGATAATTTTCGGAAATGGTATTGTACTTACGAAAACGATACAATTACTAGGCTCTGGTTACATAATTTTTGGTTTCAGTTTTCATCCCTAATGGTAGT	7	I
327	AC208031.3	79921	80449	528	AACTAAATTAGGGATGAAAACGGTCAAAACAATTGAAAAAATAGCTAAAGTGATTTTGTTTTCAAATTTTTTAACAGGATGAAAACAAAAACCCAACAATCGAAATATGGTATTGAAATCGTCGAATTTTCGAAAACGATAAATTCTAGTCAGAAAGAAAAATATTTTGTAGTTCCAAATATACATAATAAAGTGGTATATTACCTAATTTTTAAGATATTAAAATACATAAACAACTCTTCTTCATCATTCATACTATTTAGATTAATTACAGTTTTGTTTTTCTCTTATTCATTCACCTAAACACAACAAAAGTTTGTAACTTGCATAAATTATACACTATGTATCCCATATTATATAAAAAGCGGTATCATCACGGCTCGGAAACAAAAAATATAA…	7	I
328	AC231416.1	6287	7371	1084	ACGCCTATTAGGGATGAAAACGGGACGGATACAGCCGGATATAGGGTCATCCCGTATCCTACCCTAATGTATTTATCTCGGATACGGGACCGGATACGGGTAGTTAAGATTCGGGACGGATACAGGACGGGACCGGGTAATAATCCGGACGGGTAAGAAACGGATAACGGATACTACTCGGGTAGGTACTGGACAATTGTCGGGTAGTTCATCCGATGATATTAATTGTCCAACCATCCATAAGTTAAGCAATACATAATCATGTATATGATACATCAGATGTAAGAAAGGAAACCGGTAAAATTGACATCATGCAGCTCAAAGTTGCTTATCACAAGAACATTGTAGAACCAACACCGCAATATTTAAAATTCATAAAATATTCTAGTTCTAAAAATT…	7	R
329	AC205013.4	137106	138044	938	GTCCTAGCTAGGGATGAAAACAGTTTTGGAATTCCGGAAACCGATTTCGAAATTTTTCGATCGGGTTCATCGGTAAAGGTATTTTTCGAAAACGGAATCGGTTTTCGGAATTTTCTATCGAAATCGGCGCGGTGTTTTACCGACTGTTTCCTTCGGTTACCGGTTTTTGTCGGAAATTACCAGATTTGTGTCTCGGAATTTTCCGGAACTGTGTCTCAAAATTTTTTCGGAATTTTCCAGCATGTCATTTTTTCGCATCGCATGTACGTCTCTGGATAAGGATTACTTATTTATATATTTTTTGGACGCTTTAAGATTTTTTTGGGATAGATGGTGTTGGAAGGCAGTTGAGATTAACGATTTGGTCTCTCGAACGAATCCACTATTTTCTATGCACAT…	7	I
330	AC187408.3	79524	80084	560	TATTGCCGTAGGGATGAAAACGGGACGGGAAATTCCCGTACCGTCCCGTTTCGAATACTGTTTTTTTACCGATCGTTTTTCGAATTGTTCGGGAACCGATTAGAAACGATAAAACGATTTAGCTAGTTTTTCGATCGTTTTCGTATTTTTCGTTTCCGAGTCGCGCTAATACCGTTTTCTACCGTTTTATATAATATGGGATAGATCTAGCATATAATTTATTTAAGTTATATACTTTTGTTGTGTTCAAATGAATGAATAAGCAAAAAACAAATGTTATAATTACACTAACTAATATGGATGATGAAAAAGAGTTGTTTGTGTACTAAATCTTAAAAATTAGGCAATACATCACTTTATTATATTTTTTGTTAAAACTACAGAATAGTTATATTTCCG…	7	G200
331	AC194352.3	119313	120456	1143	CATAATGCAAGGGATGAAAACGGGACGGATACAGCCGGATACAGGGTCATCCCGTATCCTACCCTAATGTATTTATCTCGGATACGGGACCGGATACGGGTAGTTAAGATTCGGGACGGATACAGGACGGGACCGGGTAATAATACGGGCGGATAAGAAACGGATAACGGATACTAATCAGGTAGGTACCGGATAGTTGTCGGGTAGTTCGTTCCGATGGCATTAATTGCCCAACCATCCAACAAACACATAAATTAAGCAATAAATAATCATATATATGATAGATCAAATATAGAAAAGTAAACCGATAATAATCACAAGGTCATCAAAGAACCAACACAATTAAAAAACGATAGTGTATCTCCTCTTATAAGCATAACTAGTGTAATATCTGTGCTT…	7	I
332	AC187393.3	56141	57073	932	GTGATTTGTAGGGATGAAAACGGTCGAAAACGGTCGGTAAACACTAAAACCATTACCACTTTTATATTTTTTTATCGGAAACAAAATCGAAAACGATAACTCCGGAAACGGAAACGATATCGGTATTTCGGAAACATCGGAAACGAAAGTTTGGTGCGGAAAATACACCGGTAACGGTCGGAATCTAAAATACGATCGGTAAACATATCAAACTTCATAATACAACAAAGTTGACAAAATATCACAAAGACCGCAAGTTCACAATTCATGATATAACAAGTTCACAATATAACAAGTTCATAAGGTTTACAAATTTATAATATAAAAAGTTTACAAAGATCACAAGTTCACAATATAATAAGTTCGCAGTATAACAAGTTCATAAAGATCACAAGTTTA…	8	R
333	AC186889.3	111995	113006	1011	CTAGTAATTAGGGATGAAAACGGTTTCGGAATTTTTCGGAATTCCGGAAACCGATTTCGAAATTTTTCGATCGGATTCATCGGTAACGGTATTTTTCGAAAACGGAATCGGTTTTCGGAATTTTCTATCGGAATCGGTATCGGAATCGGCGTGGTGTTTTACCGACCGTTTCCATCGGTTACCGGTTTTTGTCGGAAATTACCGGATTTATGTCTCGGAAATTTCCGGAATTGTGTCTCGGAATTTTTTCGGAATTTTTTTTGAAATTTTCCAGCATGTGATTTTTTCGTATCGCCTTTACATCTCTGGATAAGGATTACTTATTTTTGTATTTTTGGACGCTTTAAGATTTTTTGGGGGTTAGATGGTGTTGGAAGGCAGTTGAGATTAACGATTTGG…	8	R
334	AC200261.4	189362	190359	997	AACGTACTTAGGGATGAAAACGGTCGGAAACGGTCGGTAAACACTAAAACCATTACCGTTTCCATATTTTTTATCGGAAACAAAATCGGAAACGATAACTCCGGAAACGGAAACGATATTGGTATTTCGGAAACATCAGAAACGAAAGTTCGGTGCGGAAAATACATCGGTAACGGTCGAAATCTAAAATACGATCGGTAAACGTATCAAACTTCACAATAAAACAAAATTGACAAAAGATCACAAATACCACAAGTTCACAATTCATGATATAACAAGTTCACAATATAACAAGTTCACAAGGATCACAAATTTATAATATAAAAAGTTTACAAAGATCACAAGTTCACAATATAACAAGTTCATAAAGATCACAAGTTCACAGACTCAAAGTTCACA…	8	R
335	AC209642.1	47164	47864	700	ACCCCAACTAGGGATGAAAACGGTCAAAAGCAATCGAAAAAGCACTTATATTGGTTTTGGTTTCGTTTTATAACAACGGTACGAAAACGAAAATGTTACGGTCGGTATACGGGATCGAAATTATCGGTCATTCGAAAACGAAAATATGTCGAAAAGACCAAAATATGATAAACTTGTCGGTAATTGACAAAACAAACAACAAACTGAATTAATTAATCCAAACATTAATATATATTAATTTCATAGTAGTCAAACATTAAACCGTAGTGACATTATTTGAATGGAAAATTATATCTATACTCATAACAGTATGTCACACTCACATACAGGCATACTGGTCGGTGGTGTATTGGGTTGGTTATAGGCTTTTGCTTTGGGGTGGGCTGCACGTTGGAGCTA…	8	I
336	AC212370.4	192972	193985	1013	CAGTGAGGTAGGGATGAAAACGGTTTCGTAATTTTTTGGTATTCCGGAAACCGATTTCGAAATTTTTCGATCGGATTCACCGGCAACGGTATTTTTCGAAAACGAAATCGGTTTTCGGAATTTTCTACCGGAATCGAAATCGGCGTGGTGTTTTACCGTCCGTTTCCTTCGATTACCGGTTTTGTCGGAAATTACCGGATTTGTGTCTCGGAATTTTCCGGAATTGTGTCTCGAAATTTTTCGGAATTGTGTCTTAGATTTTTCGGAATTTTCCAACATGTGATTTTTCGCATCGTCTGTACGTCTCTAGATAAGGATCACTTATTTTTGTATTTTTTTGGACACCTTAATATTTTTTTGGGATAGATGGTGTTGGAAGGCAGTTGGGATTAACGATTT…	8	I
337	AC209366.3	154867	155811	944	CTCTCTGCTAGGGATGAAAACGGTTTCGGAATTTTTCGGTATTCCGGAAACCGATTTCGAAATTTTTCGATCGGATTCACCGGTAACGGTATTTTTCGAAAACAGAATAGGTTTTCGGAATTTTCTATTGGAATCGGTATCGGAATCGGCGTGGTGTTTTACCGACTGTTTCCTTCGGTTACCGGATTTGTGTCTCGGAATTTTTTTCGAAATTTTCCAGCATGTGAGTTTTTCGCATCGTCTGTACGTCTCTGGATAAGGATTACTTATTTTTGTATTTTTTGGACGCCTTAAGATTTTTGGGATAGATGGTGTTGGAAGGCAGTTGAGATTAACGATTTGGTCTCTCGAACGAATCCACCATTTTCTATGCACATGTTATGTATTAGTAATATATAA…	8	R
338	AC208327.3	136741	137673	932	GGCTCAGGTAGGGATGAAAACGGTCGGAAACGGTCGGTAAACACTAAAATCATTACCGTTTTTATATTTTTTATCGGAAACAAAATCGAAAACGGTAACTCCGGAAACGGAAATGATATCGATATTTCGGAAACATCGGAAACGAAAGTTTGGTGCGGAAAATACACCGGTAACGGTCGGAATCTAAAATACAATCGGTAAATATATCAAACTTCATAATACAACAAAGTTGACAAAAGATCACAAAGACCACAAGTTCACAATTCATGATATAACAAGTTCACAATATAAAAAGTTCACAAGTATTAAAAATTTATAATATAAAAAGTGTACAAAGATCACAAGTTCACAATATAACAAGTTCATAGTAAATAAGTTCATAAAGATCACAAGTTCATA…	8	R
339	AC202117.4	49592	50602	1010	GCAGTCCGTAGGGATGAAAATGATTTCGGAAATTTTCGGTATTCCGGAAACCGATTTCGAAATTTTTCGATCGGATTCACCGGTAACGGCATTTTCCGAAAACGAAATCGGTTTTCAGAATTTTCTATCGGAATCGGCGTGGTGTTTTACCGACCGTTCCCTTCGGTTACCGATTTTTGTCGGAAATTACCGGATTTGTGTCTCGGAATTTTCCGGAATTGTTTCTCGGAATTATGTCTCAGAATTTTTCGAAATTGTGTCTTAGATTTTTCGGATTTTTCCAGCATGTGATTTTTCGCATCGCCTGTACGTCTCTAGATAAGGATTACTTATTTTTATATTTTTTGGACGCCTTAAGATTTTTTTGGGATAGATGGTGTTGGAACGCAGTTGGGATTA…	8	I
340	AC186807.4	18326	19784	1458	CTCACAATTAGGGATGAAAGTGGCTAGAAACGGTCGGTAAACACAAAAACCGTTTCCGTTTTCATATTTTTATCAGAAACGAAATTGGAATCGGTAACTCCGGAATCGGAAACGATATCGGTATTTCAGAAACATCGAAAACGAAAGTTCGGCGTGGAAAATACAACGGTAACGGTTGGAATTTAAAATACCATCGGTAACCATATCAATATAAAATTATACTGATATAACAAGTTCACAATTATCATAAGTTGACAATACTATAAGTTCACAAATTCACAAAGATACCTAGTTCACAAATCAAGCTTTGACTTTGATGTTGAATACCAAGGGATGCATCACAAGGCAACTCCATAAACATACGCTTCCGTGGAGGTGAAGCTTCACCATCTCTAGCCA…	8	R
341	AC187392.3	156239	157999	1760	ACCGTCCGTAGGGATGAAAACGATCAGGAAAAACACCGTCTCATCCCGTACCGTATTCCCGTTTTGAACCGTTCGTTTTCGTTTTCCCGGGAAAATAAGAAAACGGTACGGGAACCGGGATAGGTATGTCCGGGAACGGGTCCGAAAACGGTTGAGGGTGTTTCCCGCCCGTATTTACGGTATCCCGTATTGTACCGGGAATTTCCCATATTTTCCCATATTGGCAAATTGGCCCACACTAGCTACAGCCTACAGGCCCTTGCGGCCTTGCCCCTTGTCCAGCAGTCCAGCACCCACGGCCCACCAGTCCACCACGAGTCCACGACACTAGCTAGCCATCCTGTTCGTCCAAACGTCCACGACCACTAGAAGCCGCCAGCCAGCCTGCCTATTTGCCTA…	8	I
342	AC214502.2	127814	128950	1136	AGTGGGACTAGGGATGAAAACGAACGGGAACGGACGGGAAACTACCTCTCCCATTTCCGTTACCATTTTTTTTACCGAAAACGGAAGCGGGAGCGAAAAAGGCGGTAACGAAAACGGTTACGAAATATACGGGTATACGAAAACGAACGAATACGAACGAATATTCACCGAAAACGAACGGTAACCGAACAGCAGGAGGAACAACTACATGCACACAGCGGTGACAGCACACAAGCGCACCCTTGAAGACTTTACAAATGACAACAGTTGCACATGGATTTAAATACACATAGGCACTAAGGCACACAGGTGCAGAGCTGCTGCTGCTCCATACAATATTCAATGAATCACAATCAGTATTTCCTAACTGGAGCAAACGAGTAGTGACTCAGTGAGCAA…	8	I
343	AC205181.3	94023	95232	1209	CTCATGATTAGGGATGAAAACGGTCGAAAACGATCGAAAAAACACTGATATTGGTTTTGATTTCGTTTTATAACAACGGTACGAAAACGAAAACGAAAAGTTTAGGATCGGTATACGGTATCGAAATTACCGGTCATTCGAAAACGAAAAAATCGAAACGAAGATACGTCGAAAACGATCGACATATGAAACTTGAGTCGGTAACTAACAAAAACAAACAATAAACTGAATGCCTTAATTCAAACATTAATATATATTAAGTTTATAGCATCAACATAATTACATAGTGACATTATTTGAGTGAGAAATTATATCTACACTCATGTCACATACAAGCATACTAATTAACTGATAATTTATCCAGAAGTGAGCAGCAGTTCTAAGAGCAGCTAGTAGAGC…	8	R
344	AC198121.4	140863	141990	1127	CTCTCAGCTAGGGATGAAAACGGTACGAAAAAATACCGTACCGTCCCGTTTCGATTACCGGTTTTTTCCGATCGTTTTCGTATAGTTCGGGTATTTTTCGGTTTCGGGACGAAAACGGGTAAATTGTCTTCGGTAACGGTATCGGAAACGAGCAGACTGTTTTTTCGTTCGTTTGTGCGGTTACCGTTTTGGTTCGGGAAAATACCGTTTTGCATACCGTTTAGGCTATTCGGTTTTGGGCCTTTCAGTTCACACTTGTCACAGGCACAGCCCAAGGCAGCAAGGCCCAAGCTGCCCAAGGCCCAAGCTGGCACGGCGTGAACGCTGAACTCACTGTGAAACCGGAAACCTAAGCCGCAGGCCACAGCCGCCGCCCGCCAGCCGCCGCCCGGAGTCTCG…	8	R
345	AC218905.2	38750	39968	1218	TCAATAATTAGGGATGAAAACGTTCAGTAAACGTTTTTTTATCCGGAAACGAAATCGAAAACGGTAACTTCGGAAACGGAAATGATATCGGTATTTCGGAAACATCGAAAACGAAAGTTTGGCACGGAAAATACTCCAGTAACGGTCGAAATTTAAAAACATATAGTACCTTGCACAAGAGCAACCGATTTTTCAAGGAATTTAAGAGCTGTTTTTTAAATAAGGATATATAGTACCTAGCACGAACTATCATTAGGATTACTACACTAATGGCCTGTGATACAGCAGTACGCAGGAGTATGCAGCAGTATGCACACCTTGCCCCCCACCCAGAAGACGCCTTTGATACAGCAGTATGCAGGAGTAGTATCAGCTTTGCTCAGCCATTGGCAGATTAGC…	8	G
346	AC194935.3	66392	67324	932	CTTGTAACTAGGGATGAAAACGGTCGGTAAACACTAAAACCATTACCGTTTTCATATTTTTTATCGGAAAACAAAATC GAAAACGGTAACTCCGGAAACGGAAACGATATCGGTATTTCGGAAACATCGGAAACAAAAGTTTGGTGCG GAAACGATCGATAAACATATCAAACTTCACAATACAACAAAGTTGACAAAAGATCACATAGACTACAAGT TCACAATTCATGATATAACAAGTTCACAATATAACACGTTCACAAGGATCACAAATTTATAATATAAAAA GTTTACAAAGATCACAAGTTCACAATATAACAAGTTCACAATATAACAAGTCCATAAATATCACAAGTTC ACAGACTCAAAGTTCACAATTCACAATATCCACTCG…	8	G
347	AC214480.4	3046	2231	815	CAGAGCAATAGGGATGAAAATAAACGGGAACGGGCGGGAAACATCCTCAACCGTTTCTAGTATCATATTTTAAAAACGAAAATGCGAGCGGGAACGGGACAGCCGGAAGCGAGAACGCGAGCAGAATATATGGTATACGAAAACGAATAAATATAACTAAAATTAAATGAAACCAAACGTTAACTGAAATATCTTTCGGGACTTAATGAAGAAAGCGAGCGAGCTGTGCTACCTATTAACAATCCGTGCACGGCAGGCCAACAACAGCAGCCCCTAGTTCACAGGCACACAACACTACGGTGTATAGGTATACAATAACAACAGGGAGGTTTCAGTTGTTTGTACAACACACACGCACCATGCACAGTAGCAGTCTAGCAATAACAATATATAAAAAAG…	8	R
348	AC209648.2	33384	34641	1257	GGCGCCGTTAGGGATGAAAACAGGACGGATACAGCTGGATACAGGTCATCCCGAATCATACCCAAATATATTTCTCTCGGATACCGGACCGGATACGGTTAGTTAAGATTTGGGACGGATACAGGACGGAACCGGGTAATAATCCGGATGGGTAAGAAACGGATAACGGATATTACTCGGGTACGTACCGGATAATTATCGGGTAGTTCATCCGATGATATTAATTGTCCAACCATCCATAAGTTAAGCAATACATAATCATGTATATGATAGATCAGGTGTAAGAAAGGAAACCGATAAAATTGACATCATGCAATTCAAAGTTGCTTATCACAAGAACATTGTAGAACCAACACCGCAATATTTAAAATTCATAAAATATTCTAGTTTCACTAAAAA…	8	I
349	AC186801.4	86083	87111	1028	TCACGAATTAGGGATGAAATCGGTTTTGGAATTTTTCGGAATTTCGGAAACCGTTTTCGATTTTCTCGGTCGGATTTATCGGTAACGGTACTTTTCGGTAACGGAATCGGTATCGGAATTTTTCTATCGGAAACGGTATCGGATACGGTTTAGCGTTTTACCGACCGTTTCCTTCGGTTACCGGATTTTATCGGAATTTACCGGAACATCTTCTCGGAATTTACCGAAAATAAAAAAGGCCATAAACCCCATAAATGCACAAATGCCATAACGGCCCAGTCCAGCAGTCGTCGTGCCAGCCCACTTGCCATGTGCTCGCATGGCCGCAGGCCCGCATGGCGCATAGGCCTAGCTGCCGCATCCACGTAACCGCGTTTTTTTGTCTCAATACCTCATGCC…	8	R
350	AC192250.3	124191	125676	1485	CCTCACAGTAGGGATGAAAACGGGACGGGATTACCCGTCGGGTACCGGATACGGATACTGAAACTACCCGTTTTTTCGGATACCGGATACGGGTATTTCTTCAGGCGGGTCGGATACGGATAATACCCGGATCAAGCTCAGCCGGATACGGGTAGGATACGTGATAGCTAATACCCGATAACTACCCGCAACTTCCGGGTAGGATACGGATACCCGGTAGGCGGGTACCCGGTTTATGGCCCAAGTTTTAAATCTCACGTGTGGAGTGGAGGAGACCCAAAACAAATTTGCATTTGGCCCATAAAAATGGTGAAAACGTCACTACGTCAGCCCAGTGCCCACTTGCCCACAGCCCACTCGCGTTCAGCCAGCCTGCCAGCCAGCCAGGTTAGCGACGCG…	8	R	Intergenic Seq
351	AC187085.3	8509	10915	2406	GATTTCAGTAGGGATGAAAACGGGACAGGTACAAGGAACGGGTATCGGATATGGGTACTAAAATTATCCGAATTTTCGGATACAGATATGAGTATTTTTTTGTCGGGTCGGATACAGACACTACCCGGATATTGAACTCTCGGATACGGGTAGGATACGGAATCTCTTGTTACCCTGCCGAATTTTTTGTATTTTGGCCATTTTTTGGAAAAAAATTATGTTTGGACCAAACGAAAATTTAATGTCATTTTTGGACCCTTTGCTCGGCACCATAGCCTATAGCGCCGAGGTAACACAGCTCGGCGCCACAGGCTATGGCGCCGAGATACCTGCTACGCTGGCACAACCGGAAGACGTGGCGCCGACGTGGCACCGAGCTCAGCGCCACAGATCTTGGCG…	8	R	Intergenic Seq
352	AC194185.3	64325	65407	1082	ACTGGAGCTAGGGATGAAAATGGGACGGGTACCCGGAACGGGTATCAAATACGGGTACCAAAACAGGACGTAATTTCGGGTACAGATACGGGTATTTTGTTTGTCGGGACGGATACGGGTATTACCCGGATATTGAACCTCGGATACGGGTAGGATACGGAATCACTAATACCCGGTCAGTACCCAAAAATCCCGGGTCGGATACGGGTACCCGGAATTCGGGTACCCGTTTTTTCTTTTTCTGCATAATATAGTTATAAAATCATAACTTTTACATATGAAATCGGATGAAGATAAAGTTTATATGAAAATTGTAGAGCTTGAAGAGATCTATGACTTTGTAATACAACAATTTTTTGTTTAAACAATATTTTAATGATTTAATTGTATTTTGATGAT…	8	R
353	AC199954.4	29818	31036	1218	GTCTGGGGTAGGGATGAAAACAGGTCGGGTATACCCGTCGGGTACCGGATACGGATAGTGCATATATCCGTTTTTCGGATACAGATTCGGGTATTTTTATATTCGGGACGAATACGGGTAATACCCGCATACTGTAGCTTCGGATTTGGGTCGGATACGAGTACCCGGAATTCGGGTACCCTTTTTTCCTGCATAATAATATAGTTATAAAATCATAACTTTTAGATATGAAATCGGATGAAGATAAATTCTATATGAAAATAGTAGATCTCGAAGAGATCTATAACTTTGTAGTACATCAAATTTTTGTTTAAACATATATTTAGGCCAAAATCATTAAAATTATGTCCAAATTTATATCAAATTAATATACTTTATCATTTTTATGTGGGGGGCTTA…	8	I
354	AC205467.3	36871	38381	1510	CTCTTAGCTAGGGATGAAAATGGGACGGATACAACCGGATACAGTGTCATCTCGTATCCTACCCTAATGTATTTATCTCGGATACGGGACCGGATACGGGTAGTTAAGATTCGGGACGGATATAGGACGGGACCGGGTAATAATACGAGCGGATAAGAAACGAATAACGGATACTAATCGGGTAGGTACCGGATAGTTGTCGGGTAGTTCGTACCGATGACATTAATTGCCCAACCATCCAACAAACACATAAATTAAGCAATATATAATCATGTATATGATAGATCAAATGTGGAACCAACATCACAATTTTTAAAAAAATCGGCAATACATAATCATCTACAAGTAAATGCCTTCTTGGGAAGCTGGTTTTGGCTTGCAACTAGGGGTCGTTTTGGG…	8	R	Gene sequence
355	AC195156.3	131473	132559	1086	TGCTTGAGTAGGGATGAAAACGGGACGGATACAGCCGGATACAGGGTCATCCCGTATCCTACCCTAATGTATTTCTCTCGGATACGGGACAGGATACGAGTAGTTAAGATTCGGGACGGATACAGGACGGGACCGGGTAATAATCCGGACGGATAAGAAACGGATAACAGATACTACTCGGGTAGGTACCGGATAATTGTCGGGTAGTTCATCCAATGATATTAATTGTCCAACCATCCATAAGTTAAGCAATACTTAATCATATATATGATAGATCAGATGTAAGAAAGGAAACCGGTAAAATTGACATCATGCAGTTCAAAGTTGCTTATCACAAGGATATTGTAGAACCAACACCACAATATTTAAAATTCATAAAATATTCTAGTTTCACTAAAA…	8	R
356	AC208796.3	183218	184473	1255	TAAGAAACTAGGGATGAAAACGGGATGGATACAACCAGATATAGGGTCATCCCGTATCCTACCCTAATGTATTTCTCTCGGATACGGGACCGGATACGGGTAGTTAAGATTCGGGACGGATACAGGACGGGACCGGGTAATAATCCGGACGGGTAAGAAACGGATAACAGATACTACTCGGGTAGGTACCGGATAATTGTCGGGTAGTTCATCCGATGATATTAATTGTCCAACCATCCATAAGTTAAGCAATACATAATCATGTATATGATAGATCAGATGTAAGAAAGGAAACCGGTAAAATTAACATCATGCAGTTCAAAGTTGCTTATCACAAGGACATTGTAGAACCAACACCGCAATATTTAAAATTCATAAAATATTCTAGTTTCACTAAAA…	8	R
357	AC212454.4	154976	156060	1084	GACTCGGGTAGGGATGAAAACGGGACGGGTACCCGGAACGGGTATCGGATACGGGTACCAAAACGGGATGTAATTTCGGATACGGATACGGGTATTTTGTTTGTCGGGACGAATACGGGTATTACCCGGATATTGAACCTCGGATACGGATAGGATACGGAATCACTAATACCCGGTCGGTACCCGAAAATCCCGGGTCGGATACGGGTACCCGGAATTCGGGTACCCGTTTTTTCTTTTTCTGCATAATATAGTTATAAAATCATAACTTTTACATATGAAATCGGATGAAGATAAAGTTTATATGAAAATTGTAGAGCTTGAAGAGATCTACGACTTTGTAATACATCAATTTTTGTTTAGACAGTATTTTAATGATTTAATTGTATTTTGATGATT…	8	R
358	AC212581.3	276525	277608	1083	ACGGCAGCTAGGGATGAAAACGGGACGGGTACCCGGAACGGGTATCGGATACGGGTACCAAAACGGGACGTAATTTCGGATACGGATACGGGTATTTTGTTTGTCGGGACGGATACGGGTATTACCCGGATATTGAACCTCGGATACGGGTAGGATACGGAATCACTAATACCCGGTCAGTACCCAAAAATCCCGGGTCGGATACGGGTACCCGGAATTCGGGTACCCGTTTTTTCTTTTTCTGCATAATATAGTTATAAAATCATAACTTTTACATATGAAATCGGATGAAGATAAAGTTTATATGAAAATTGTAGAGCTTGAAGAGATCTATGACTTTGTAATACATCATGTTTTTGTTTAAACAATATTTTAATGATTTAATTGTATTTTGATGAT…	8	G200
359	AC202080.2	71345	74636	3291	ACTAGGATTAGGGATGAAAATGGGACGGGTACCCGGAACGGGTATCGGATACGGGTACCAAAACGAGACGTAATTTCAGATACGGATACGGGTATTTTGTTTGTCGGGACGGATACGAGCATTATCCGGATATTGAACCTCGGATACGAGTAGGATACGGAATCACTAATACCCGGCCAGTACCCGAAAATCCCGGGTCGGATACGGGTACCTGGAATTCGGGTACCCGTTTTTTCTTTTTCTATATAATATAGTTATAAAATCATAACTTTTACATATGAAATCGGATGAAGATAAAGTTTATATGAAAATTGTAGAGCTTGAAGAGATCTATGACTTTGTAATACATCAATTTTTTGTTTAAACATATCTTTTAGACCAAAATCATTGAAATAATGT…	8	I
360	AC213893.3	86473	87573	1100	GACGGCGGTAGGGATGAAAACGGGACGGATACAGCCGGATACAGGGTCATCTCGTATCCTACCCTAATGTATTTCTCTCGGATACAGGACCGGATACGGGTAGTTAAGATTCGTGACGGATACAGGATGGGACCGGATAATAATCCGGACGGGTAAGAAACGCATAACAGATACTACTCGGATAGGTACCGGATAATTGTCGATGATATTAATTGCCCAACCATCCATAATTTAAGAAATACATAATCATGTATATGATAGATCAGATGTAAGAAAGGAAACCGGTAAAATTGACATCATGCAGTTCAAAATTGCTTATCACAAGGACATTGTAGAACCAACACCGCAATATTTAAAATTCATAAAAAATTCTAGTTTCACTAAAAAATTGCAAATAAG…	8	I
361	AC194879.3	87616	88628	1012	GATGTGACTAGGGATGAAAACGGTCGGAAACGGTTGGTAAACACTAAAACCATTACCGTTTTCATATTTTTTTATCAGAAACAAAATTGAAAACGGTAACTCCGGAAACGGAAATGATATCGGTATTTCGAAAACATCAGAAACGAAAGTTTGGTGAGGAGCGGTAACGGTCGAAATCTAAAATATGATCGGTAAACATATCAAACTTCACAATACAACAAAGTTGACAAAAGATCACAAAGACCGCACGTTGACAATTCATGATATAACAAGTTCACAATATAACAAGTTCACAAGGATCACAAATTTATAATATAAAAAGTTTACAAAGATCACAAGTTCACAATATAACAAGTTCACAGTATAACAAGTTTATAAAGATCACAAGTTCACAGACTC…	8	I
362	AC213607.3	40303	41390	1087	GAATCCACTAGGGATGAAAACGGGACGGGTACCCGGAACGGGTATCGGATACGGGTACCAAAACGGGACGTAATTTCGGATACGGATACGGTTATATTGTTTGTCGGGACGGATACAGGTATTACCCGGATATTGAACCTCGGATACGGGTAGGATACGGAATCACTAATACCCGGTTAGTACCCGAAAATCCCGGGTCGGATACGGGTACCCGGAATTCGGGTACCCGTTTTTTCTTTTTCTGCATAATATAGTTATAAAATCATAACTTTTACATATGAAATCGGATGAAGATAAAGTTTATATGAAAATTGTAGAGCTCGAAGAGATCTATGACTTTGTAATACATCAATTTTTTGTTTAAACAATATTCTAATGATTTAATTGTATTTTGATGAT…	8	I
363	AC204012.3	69612	69830	218	ATTAAGGTTAGGGATGAAATTAGAAATGGGGCATTTCATTTATCAGGAATCGTTCCCATAAAAATGATATTGTTTATGACTGTTGAGACCATAACCGTAATTAAACTTTTGATCTTCTAATTTCTTTTAGCACTGTATATAGTTAAATTGAAAATGTGGTGAGGGAATCATTTCTGTATAGAAATATCTTTACCGGCCATTTTCATCCCTAATTAAGGC	8	G
364	AC199929.4	87383	87824	441	CCTCCAAGTAGGGATGAAAACTGTTGGAAACGGTCAGAAGAGGCCGAATTGTTTCTGTTTTCATTTTTTTCACAGAAACAAATATGGCACCGGTATTATGGCATGTCGATAATGCATAGTAAAAAACAGCAATGCAACACCATAAATAGGAATGATAAGCCAAGTCTTCAAGCATGATTTACTGTTTTTTTAGCTAACAAGCATGCTTTACTACCCATACTGGTTGAACACACATGTAAACTGATAAGTTAAAATAGCAGAAGCATATGGGCGTGAGTATATGCAAAAAACGATATACGGGTGTGCTCCGTACTAAAATGGTAAATCACTAAGACGTAGAAACCATTATCATTTCCATGTTTGCTGTTTCTGTTTCCATTTCCATATCCCAAGATCACG…	8	G
365	AC218166.3	174750	175977	1227	ATCTAACTTAGGGATGAAAACGGGACGGATACAGCCGGATATAGGGTCATCCTGTATCTTACCCTAATGTATTTCTCTCGGATATGGGATCGGATACGGGTAGTTAAGATTCGGGACGGATACAGGACGGGACCGGGTAATAATCCGGGCGGGTAAGAAACGGATAACATATGCTACTAGGGTTGGTACCGGATAATTATCGGGTAGTTCGTCCTGATGATATTAATTGTCCAACCACCCAACAAATATACAAATTAAGCAATACATAATCATGTATATAATAGATCAAATGTAGGAAAGGAAACCGATAAAATTGACATCATACAGTTTAAAGTTACTAATTACAAGGACATTGTAGAACCAACACCGCAATATTAAAAATTCATAAAATATTATAGT…	8	R
366	AC206320.3	80011	78927	1084	AGAAGGGCTAGGGATGAAAACGGGACGGATACAGCCGGATACAGGGTCATCCCGTATCCTACCCTAATGTATTTCTCTCGGATACGGGACCGGATACGGGTAGTTAAGATTCGGGACGGATACAGGACGGGACCGGGTAATAATCCGGACGGGTAAGAAACGGATAACGGATACTATTCGGGTAGGTACCGAATAATTGTCGGGTAGTTCATCCGATGATATTAATTGTCCAACCATCCATAAGTTAAGCAATACATAATCATGTATATGATAGATCAGATGTAAGAAAGGAAACTGGTAAAATTGACATCATGCAGTTCAAAGTTGCTTATCACAAGGACATTGTAGAACCAACACCGCAATATTTAAAATTCATAAATATTCTAGTTTCACTAAAAA…	8	R
367	AC199492.3	46887	47444	557	TCGCCTGTTAGGGATGAAAACGGGACGGGAAATTCTCGTACCGTCCCGTTTCGAATACTGTTTTTTTCTGACCGTTTTCCAATTGTTCGGTAACCGATTAGAAACGGTACGAAAACGATTTAGCTAGTTTTTTTATCGTTTTCGTATTTTTCGTTTTCGAGTCGTGCTAATACCGTTTTATATAATATAGATAGATCTAGCATATAATTTATTTAATTTATAGCTTTTGGCTGTGTTCAAGTGAATGAATAAGCGAAAAGTAAATGTTATAATTACTCTAACTAATATGAACGATGGAAAAATAGTTGTTTGTGTATTTCTAAATCTTAAAAATTAGGTAATACATCACTTTATTATGTTTTTGTTAAAACTACAAAATAGTTATCTTTCCGACTATAG…	8	I
368	AC206210.2	128952	130175	1223	ATGGTGGCTAGGGATGAAAACGGTTTCAGAATTTTTCGGAATTTCGGAAACCGTTTCCGGATTTTTTCGATCGGTTTC GTCGGTAACGGTATTTTTCGGAAACGGTATCGGTTGTCAGAACTTTAGTTCGGAATCGATATCGAAATCG GTGCGGCGTTTTACCAACTGTTTTCATCGGTTACCGAATTTAATCGGAATTTACCGGATTCTAGTTTCAG AATTTCTGGAAATTATAGAACCCATTCGGCTAGCCCACTCGTAACAAGCCTGTGACCGTGTGAGTCCGTG ACTCAAGGGAGCCCAATAGCCCATGAGTAGGATGAACCGTGACTTAACCTTTTGCCATCCCGTGAGCCAG TGACCGGTCGCCGAGCGGATGTCTGTCTCTGTCTGG…	8	I
369	AC216795.3	50542	53798	3256	GGAACCTCCAGGGATGAAAGATTCTCTGTCTGATATGTTCTCAGGTTTAAATGTGTCTCCTTTGGAAACAATTCGAGCTTCTTGGGATGAAGAGTCCAACTGCATTTATCAAGCGAAAAACTGAACGAACAAAAGCATCCATCCTCCAAGGAAAAGAAGCAGGGCCCTGCATCAATTTCATTATCCATGTATTTCACCGGGAGCATAGTGATGGATAAGTTAGGAGCACGATCATTGTCAGTAGTAGTGACACTGATGCAATAAGCATTGATGGATCCATTTCCCTCTGACAAGCCAAGGAATAAAGAGCCATGTGGGGTGGCGCGACCAACGAATGGTAGCCCCTTGGTGTCAATTTTGTGCCACTCGACTGAATTGGTGTCAAATGCATATGTGCCC…	9	I	Intergenic Seq
370	AC215605.2	171114	171968	854	CTGCCACTTAGGGATGAAAACGGTTTCGAAATTTTTCGGTATTCTGGAAACCGATTTCGAAATTTTTCGGTCGGATTCATCGGTAACGGTATTTTTCGAAAATGGAATCGGTTTTCGGAATTTTCTATCGGAATCGGCGTGGTGTTTTACCGACCGTTTCCTTCGGTTACCGGTTTTTGTCGGAAATTACCGGATTTGTGTCTCGGAATTTTCCAGTATGTGATTTTTCGCATCGCCTGTACATCTCTAGATAAGGATTACCTATTTTTGTATTTTTGGACACCTTCAGATTTTTTTGGATAGACGGTGTTGGAAGGCAGTTGAGATTAACGATTTGGTCTTTTCCACACACTAGGTTTTAGGGTTTTCCTGTGAAGTTGTGAAAAACTCTTTATGTGA…	9	I
371	AC212086.4	69096	70061	965	GTCATGACTAGGGATGAAAATGGTTTCGGTATTCAAAAACCGATTTCGAAATTTTTCGATTGAATTCACTAGTAACGGTATTTTTTGAAAACGGAATCGGTTTTCGGAATTTTCTATCGGAATTGGCGTGGTGATTTACCGACCGTTTCCTTCGGTTACCGGGTTTTTTCAGAAATTACCCGATTTGTGTCTCGGAATTTTCCGGAATTGTGTCTCGGAATTTTTCGGAATTGTGTCTTAGATTTTTCGGAATTTTCAGCATGTGATTTTTTGCATCGCATGTACGTCTCTAGATAAGAATTACTTATTTTTGTATTTTTTGGACGCCTTAAGATTTTTTTTTGGGATAGATGGTGTTGGAAGGCAGTTGGGATTAACGATTTGGTCTCTCGAACAAAT…	9	I
372	AC205291.3	22866	23842	976	CCCACACCTAGGGATGAAAACGGTCGGAAACGGTCGGTAAACACCAAAACCATTACCGTTTTCATATTTTTTATCGGAAACAAAATCGAAAACGGTAACTCCGGAAACAGAAATGATATCGGTATTTCGGAAACATCGGAAACAAAAGTTCGGTGCGGAAAATACACCGGTAACGGTCGAAATCTAAAACACGATCGGTAAACATATCAAACTTCACAATAAAGCAAAATTGACAAAACATCACAAATAACACAAGTTCACAATTCATGATATAACAAGTTCACAATATACAAGTTCACAATATAACAAGTACACAAGGATCACAAATTTATAATATAAAAAGTTTACAAAGATCACAAGTTCATAATATAACAAGTTCACATTATAACAAGTTCACAA…	9	I
373	AC192201.3	90756	91642	886	CATGCATGTAGGGATGAAAACGGTTTCGGAATTTTTCGGTATTCCGGAAACCGATTTCGAAATTTTTCGGTCGGATTCCTCGGTAACGGTATTTTTCGAAAACGGAATCGGTTTTCGAAATTTTCTATCGGAATCGGTATCGGAATCGGAAATTACCGGATTTGTGTCTCGGAATTTTCCGGAATTGTACCTCGGAATTTTTTGGAATTGTGTCTCGGAATTTTCCAGCATGTGATTTTTCGCATCGCCTGTACGTCTCTAGATAAGGATTACTTATTTTGTATTTTTTGGACACCTTTAGATTTTTTTGGATAGATGGTTTTGTAAGGCAGTTGAGATTAACGATTTGATCTTTTCCACACACTAGGTTTTAGGGTTTTCCTGTGAGGTTGTGAAAAA…	9	I
374	AC210074.3	82124	83041	917	TACAAACCTAGGGATGAAAACAGTTTTGGAATTTTTCGGTATTCCAGAAACCGATTTCGAATTTTTTCGATCGAATTCATCGGTAACGGTATTTTTCGAAAACAAAATCGGTTTTTGGAATTCCCTATCGGAATCGGTATCGGAATCGGCGTGGTGTTTTACCGACCGTTTCCTTCGGTTACCGGTTTTTGTCAGAAATTACTGAATTTGTGTTTCGGAATTTTCCGGAATTATGTCTCGGAATTTTCGGAAGTATGTCTCGGAATGTTTCGGAATTTTCCAGCATGTGATTTTTCGCATCGCCTGTACGTCTCTAGATAAGGATTACTTATTTTTGTATTTTTTTGGACGTCTTAAGATTTTTTTGGGATAGATGGTGTTGGAAGGCAGTTGAGATTA…	9	R
375	AC218943.3	48613	49588	975	CACCTCCCTAGGGATGAAAACGGTCGGTAAACACTAAAACCATTACCGTTTTCATATTTTTTATCGGAAACAAAATCAAAAACGGTAACTCCGAAAAACGGAAACGATATCGGTATTTCGGAAACATCGGAAACGAAAGTCCGCTGCGGAAAATACACTGGTAACGGTCAAAATCTAAAATACGATCGGTAAACATATCAAACTTCACAATACAACAAAGTTGACAAAAAATCACACAGACCACAAGTTCACAATTCATGATATAACAAGTTCACAATATAACAAGTTCACAAGTATCATAAATTTATAATATAAAAGGTTTACAAAGATCATAAGTTCACAATATAACAAGTTCACAGTATAACAAGTTCATAAAGATCACAAGTTCACAGACTCAAA…	9	I
376	AC204346.3	162228	163212	984	CTTATTTGTAGGGATGAAAACGGTCGAAAACAGTCGGTAAACATTAAAACCATTACCGTTTTCATTTTTTATCGGAAACAAAATCGAAAACGGTAACTCCAAAAACGGAAACAATATATGTATTTCGGAAACATCGGAAACAAAAGTTCGGTGCGGAAAATACACCGGTAACGGTCGAAATCTAAAATAGGATCGGTAAACATATCAAAATTCATAATACAACAAAGTTGATAAAAGATCACAAAGACCACAAGTTCACAATTCATGATATAACAAGTTCACAATATAACAAGTTCACAAGGATCGTAAATTTATAATATAAAAAGTTTACAAAGATCATAAGTTCACAATATAACAAGTTCACAGTATAATAAGTTCATAAAGATGACACACAGACTC…	9	I
377	AC213794.3	63037	64016	979	ATGGCACCTAGGGATGAAAACGGTTTCGGAATTTTTCGGAATTCCGGAAACCGATTTCGAAATTTTTCAATCGAATTCGGATTCACCGGTAACGGTATTTTTCGAAACGGAATCGGTTTTCGGAATTTTCTATCGGAATCGGCGTGGTGTTTTACCGACCGTTTCCTTCGGTTATCGGTTTTTGTCGGAAATTACCGGATTTGTGTCTCGAAATTTTCCGGAATTGTGTCTCGGAATTTTTTTCGGAATTTTCCAGCATGTGATTTTTTCGCATCGCCTGTACGTCTCTGGATAAGAATTACTTATTTTTGTATTTTTTGGACGCTTTAAGATTTTTTTTGGGATAAATGGTGTTGGAAGGGCAGTTGAGATTAATCATTTGGTCTCTCAAACGAATCC…	9	I
378	AC206598.2	91719	92615	896	ACTATGATTAGGGATGAAAACGGTTTCGGAATTTTTCAGTATTGTGGAAACCGATTTCAAAATTTTTCGGTCGGATTCATCGGTAACGGTATTTTTCGAAAACGGAATCGGTTTTCGGAATCGGTATCGGAATCGGCGTGGTGTTTTACCGACCGTTTCCTTCGGTTACCGGTTTTTGTCGGAAATTACCGGATTTGTGTCTCGGAATTTTCCGGAATTGGGTCTCGGAATTTTTCGAAATTGTGTCTTTGAATTTTTCAGAAATTTCTAGCATGTGATTTTTCGCATCACCCGTACGTCTCTAGATAAGGATTACTTATTTTTGTATTTTTTGGACACCTTTAGATTTTTTTGGATAGATGGTGTTGGAAGGCAGTTGAGATTAACGATTTGGTCTTT…	9	I
379	AC216730.2	63550	64494	944	ATTGGGTGTAGGGATGAAAACGGTCGGAAACGGTCGGTAAACACTAAAACCATTACCATTTTCATATTTTTTATCGGAAACAAAATCGAAAACGGTAACTCCGGAAACGGAAACGATATCGGTATTTCGGAAGGAAACGAAAGTTTGATGCGGAAAATATACCGGTAACGGTCGGAATCTAAAATACAATCGGTAAATATATCAAACTTCATAATACAACAAAGTTGACAAAAGATCACAAAGACCACAAGTTCACAATTCATGATATAACAAGTTCACAATATAAAAAGTTCACAAGGATCACAAATTTATAATATAAAAAGTGTACAAAGATCACAAGTTCACAATATAACAAAGTTCACAGAATCACAGTATAACAAGTTCGTAAAGATCACAAGT…	9	G
380	AC210283.3	140539	141447	908	TGAAAGACTAGGGATGAAAACGGTCGGAAACGGTCGGTAAACACTAAAACCATTACCGTTTTCATATTTTTTATCGGAAACAAAATCGAAAACGGTAACTCCGGAAACGGAAACGATATCGGTATTTCGGAAACATCGAAAACGAAAGTTTGGTGCGGAAAATACACCGGTAACGGTCGGAATCTAAAATACAATCGATAAATATATTAAACTTCATAATACAACAAAGTTGACAAAAGATCACAAAGAACACAAGTTCACAATTCATGATATAACAAGTTCACAATATAAAAAGTTCTCAAGGATCACAAATTTATAATATAAAAAGTGTACAAAGATCACAAGTTCACAATATAACAGAGTTCACAGTATAACAAGTTCATAAAGATCACAAGTTCA…	9	R
381	AC212770.3	163387	164363	976	ACAATAGTTAGGGATGAAAACGATCGGAAACGGTCGGTAAACACTAAAACCATTACCGTTTTCATATTTTTTATCGGAAACAAAATCGGAAACGATAACTCCGGAAACGGAAACGATATCGGTATTTCGGAAACATCGGAAACGAAAGTTCGGTGCGGAAAATACACCGGTAACGGTCGAAATCTAAAATACGATCGGTAAACGTATCAAACTTCACAATAAAACAAAATTGACTCACAAATACCATAATTTCACAATTCATGATATAACAAGTTCACAAGGATCACAAATTTATAATATAAAAAGTTTACAAAGATCACAAGTTCACAATATAACAAGTTCATAAAGATCACAAGTTCACAGACTCAAAGTTCACAATTCACAATACCCACTCGATTT…	9	R
382	AC194465.3	57612	58608	996	CTCGAGGGTAGGGATGAAAACGGTCGGAAACGGTCGGTAAACACTAAAACCATTACTGTTTTCATATTTTTTATCGGAAACAAAATCGAAAACGGTAACTCCGGAAACGGAAACGATATCGGTATTTCGGAAACATCGGAAACGAAAGTTCGGTGCGGAAAATACACCGGTAACGGTCGAAATCTAAAATACGATCGGTAAACATATCAAACTTCACAATAAAACAAAATTGACAAAACATCACAAATACCACAAGTTCACAATTCATGATATAACAAGTTCACAAGGATCACAAATTTATAATATAAAAAGTTTACAAAGATCACAAGTTCACAATATAACAAGTTCACAGTATAACAAGTTCATAAAGATCACAAGTTAACATACTCAAAGTTCACA…	9	I
383	AC226492.2	130535	131329	794	TTGGTAGATAGGGATGAAAATAATTTCAGAATTCCAGAACCCGTTTTCAATTTTTCCGATCGAATTCATCAGTAACGGTAATTTCAAAAACAAAATCAGTTAGCAGAATTTTGCATAGGAACCAATATCGAAAATGGTGTGGCATTTTACCGATCGTTTCCTTCGGTTACCGTAATTAGTCAAAACTTTCCAAAACTAGGTCTCATAAATTTTCGGAAAATGGTTTTAGAAATTTTCAAAATTCGAGAAACCGTTTTCGGTTTTTTCGGTCGGATTCATTGGTAAAGGTAATTTTCGGAAATGGAATTGGTTATCAAAATTTTGTGAATTTATTATATTGTGAATTGTGAACTTGCGTTCTTTGTAAACTTATGAACTTGTGAAATGTGAGTATGTGAA…	9	I
384	AC214425.3	74804	75755	951	GTCACGATTGGGGATGAAAACGGTTTCGGAATTTTTCGGTATTCTGGAAACCGATTTTGAAATTTTTCGATCGGATTCACCGGTAACGGTATTTTTCGAAAACGGAATCGGTTTTCGGAATTTTCTATCGAAATCGGTATCGAAATCGGCGTGGTGTTTTACCGACCGTTTCCTTCGGTTACCGGTTTTTGTCGGAAATTACCGGATTTGTGTCTCGGAATTTTCCAGCATGTGATTTTTCGCACCATATGTACGTCTCTAGATAAGGATTACTTATTTTGTTTTTTTGGACGCCTTAAATTTTTTTGGGATAGATGGTGTTGGAAGGCAGTTGGGATTAACGATTTGGTCTCTCGAACGAATCCACCCTTTTCTATGTACATGTTATGTATTAGTAAT…	9	I
385	AC194725.3	24003	24909	906	AGATCCACGAGGGATGAAAACGGTCGTAAACACTAAAACCATTACCGTTTTCATATTTTTTATCGGAAACAAAATCGAAAACGGTAACTCCGGAAACGGAAACGATATCGGTATTTCGAAAACATCGGAAACGAAAGTTTGGTGCGAAAAATACACCGGTAACGGTCGAAATCTAAAATACAATCGGTAAACATATCAAACATCATAATACAACAAAGTTGACAAAAGATCACAAAGACCACAAGTTCACAATTCATGATATAACAAGTTTACAATATAAAAAGTTCACAAGGATCACAAATTTATAATATAAAAAGTTTACAAAGATCACAAGTTCACAATATAACAAGTTCATAAAGATCACAAGTTCACAGACTCAAAGTTCACAATTCATAATAT…	9	I
386	AC191557.3	81862	82843	981	CAACTTGGCAGGGATGAAAACGGTCGGAAACGGTCGGTAAACACTAAAACCATTACCGTTTTTATATTTTTTATCGGAAACAAAATCGAAAACGGTAACTCCGGAAACGGAAACGATATCGATATTTCGGAAACATCGGAAACGAAAGTTCGGTGCCGAAAATACACCGGTAACGGTCGAAATCTAAAATACGATCGATAAACATATCAGAGTTCACAATAAAACAAAATTGACAAAAGATCACAAATACCACAAGTTCACAATTCATGATATAACAAGTTCACAAGGATCACAAATTTATAATATAAAAAGTTTACAAAGATCACAAGTTCACAGTATAACAAGTTCATAAAGATCACAAGTTCATAGACTCAAAGTTCACAATTCACAATATCCACT…	9	G200
387	AC206223.2	32331	33573	1242	AGTCGAGGTAGGGATGAAAACGGGTCGGGTACCGCATACGGATAGTGTAAATACCCGTTTTTTCGGATACAGATTCGGGTATTTTTATATTCGGGATGGATACGGGTAATACCCGGATACTGTAGCTTCGGATTTGGGTCGGATACGGAACGAGAACTACCCGGTAAATACCCAGATATTCGGGTCGGATACGAGTATCAGTTTTTTCTTTTTTTGCATAATAATATAGTTATAAAATCATAACTTTTACATATGAAATCGGATGAAGATAAAGTTTATATGAAAATTGTAGAGCTCGAAGAGATCTATAACTTTGTAGTACATCATTTTTTGTTTAAACATATATTTAGACCAAAATCATTAAAATCATGTCCAAATTTATATCAAAATAATATACTT…	9	I
388	AC207703.3	72963	74050	1087	GTTTCATTTAGGGATGAAAACGGGACGGATACAGCCGGATACAGGGTCATCCCGTATCCTACCCTAATGTATTTTTCTCGGATATGGGACCGGATACGGGTAGTTAAGATTCGGGACGGATACAGGACGGGATCGGGTAATAATCTGGACGGGTAAGAAACGGATAACAGATATTACTCGGATAGGTACCGGATAATTGTCGGGTAGTTCATCCGATGATATTAATTGTCCAACCATCCATAAGTTAAGCAATACATAATCATGTATATGATAGATCATATGTAAGAAAGGAAACCGGTAAAATTGACATCATGCAGTTCAAAGTTGCTTATCACAAGGACATTGTAGAACCAACACCGCAATATTTAAAATTCATAAAATATTCTAGTTTCACTAAAA…	9	G200
389	AC211245.4	198569	199826	1257	CCTAGCGGTAGGGATGAAAACGGGACGGGTACTCGAAACGGGTATCGGATACGGGTACCAAAACGGGACGTAATTTCGGATACGGATACGGGTATTTTGTTTGTCGGGACGGATACGGGTATTACCCGGATATTGAACCTCGGATACGGGTAGGATACGGAATCACTAATACCCGGTCAATACCCGAAAATCCCGGGTCGGATACGGGTACCCGGAATTCGGGTACCCGTTTTTTCTTTTTCTGCATAATATAGTTATAAAATCATAACTTTTACATATGAAATCGGATGAAGATAAAGTTTATATGAAAATTGTAGAGCTTGAAGAGATCCATGACTTTGTAATACATCATTTTTTGTTTAAACATATCTTTTAGACCAAAATTATTGAAATAATGTC…	9	R
390	AC205177.3	58431	59531	1100	AGTGTACCTAGGGATGAAAACGGTCGAAAACGATCGAAAAAACACTGATATTGGTTTTGGTTTTGTTTTATAACAACGGTACGAAAACGAAAATGTTACGGTCGATATACGATATCGAAATTACCGGTCATTCGAAAACGAAAAATTTGAAACGAAGATATGTCAAAAACGATCGACATATGATAAACTTGAGTCGATAATTGACAAAAACAAACAACAAACTGAATGACTTAATCCGAACATTAATATATATTAAGTTCATAGCATCAACATAAACACATATAGTGACATTATTTGAGTGAGAAATTATATCTACACTCATGTCACATACAAGCATACTGATAATTTGACGCTATAGCATAGATCACATGCAAACAACAAATGTGAAATATTTATAAA…	9	I
391	AC209683.3	63120	63363	243	CTCATCTCTAGGGATGAAAACGATCGAAAATGATATCATCTATAGGAAAACGTTGGTTGGAAATTTATCTGATTTTATAATTAATCTACTTATTAGTGACTACAATATAATATTGATAGTCATTTTGAAATTCAGATTTTAAATATGGTAATTTTTGGAAACGATATTGTCTTTATGGAAACAATACAGCTGCGAGGCCTTGGTTATGGGATTTTCAGTTGTGGTTTTCATCCCTACCCCTCTC	9	I
392	AC193785.3	37540	37831	291	GGTGACATGAGGGATGAAAACGTAACGGATATTTCCCGTTATCTGTCCATCCTGAAAATTCAAAATCCTATATGTATAGTCCTTATCTGAATCTGAACATTTAATATCCGATCGTAATCAAATCTGGATACAAAAACAGATTTCTGATATGTATAGATAAATATCACTCTAATATATCCCTATCCGGTTCTGAGATTCCAGAAAAAAAATGAGATACAATATGGAAAATAGGATGGATGCAGGATCACTAATATCCGTCTGTATCAGATCCAGTTTCATCCCTAGCTGACAT	9	G
393	AC198391.3	60463	61416	953	ATGACAACTAGGGATGAAAACGGTTTTGGAATTTTTCGGAATTCCAGAAACCGATTTTGAAATTTTTCGATGGGATTCACCGGTAACGGTATTTTTCGAAAACGAAATCGGTTTTCGGAATTTTCTATCGGAATCGGTATCGGAATCGGCGTAGTGTTTTACCGACCGTTTTCTTCGGTTACCGGTTTTTGTCGGAAATTACCGGATTTGTGTCTCGGAATTTTCCAGAATTCTGTCTCGGAATTTTCCAGCATGTGATTTTTTCGCATCGCCTGTACGTCTCTGGATAAGGATTACTTATTTTTGTATTTTTTGGACGTTTTAAGATTTTTTTGGGGATAGATGGTGTTGGAAGGCAGTTGAAATTAACGATTTGGTCTCTCGAACGAATACACTATT…	10	I
394	AC210980.4	22056	23069	1013	GCTGTTGCTAGGGATGAAAACGGTCGAAAACGGTCGGTAAACACTAAAACCATTACCGTTTTCATATTTTTTATCGGAAACAAAATCGAAAACGGTAACTCCAGAAACGGAAACGATATCGGTATTTCGGAAACATCGGAAACGAAAGTTCGGTGCGAAAAATACACCGGTAACGGTCGAAATCTAAAATACGATCGGTAAACATATCAAACTTCACAATAAAATAAAATTGACAAAACATCACAAATCCGACAAGTTCACAATTCATGATATAACAAGTTTACAATATAACAAGTTCACAAGGATCACAAATTTATAAAATAAAAAGTTTACAAAGATCAAAAGTTCACAATATAACAAGTTCACAGTATAACAAGTTCATAAAGATCACAAGTTCAC…	10	I
395	AC203329.2	149691	150614	923	CACATGACTAGGGATGAAAACGGTCGGAAACGGTTCGTAAACACTAAAACCATTACCGTTTTCATATTTTTTATCGGAAACAAAATCGAAAACGGTAACTCCGGAAACGGAAACAATATCGGTATTTCGGAAACATCGGAAACAAAAGTTTGGTGCGGAAAATACACCGGTAACGGTCGAAATCTAAAATACGATCGGTAAACATATGAAACTTCATAATACAACAAAGTTGACAAAATATCACAAAGACCACAAGTTCACAATTCATGATATAACAAGTTCACAAGGACCACAAATTTATAATATAAAAAGTTTACAAAGATCACAAGTTCACAATATAACAAGTTCACAGTATAACAAGTTCATAAAGATCACAAGTTCACAGACTCAAAGTTCACA…	10	I
396	AC213830.3	18789	19619	830	CATGCAATTAGGGATGAAAATGGTCGAAAACGGTCGGTAAACATTAAAACCATTACCATTTTCGTATTTTTTATCGGAAACAAAATCGAAAACGGTAACTCCAGAAATAGAAACGATATCGGTATTTCGGAAACGTCGAAAACGAAAGTTTGGTGTGGGAAATACACCGGTAACGGTCGAAATCTAAAATACGACCGGTAAACATATCAAACTTCACAATACAACAAAGTTGACAAAAGATCACAAAGACCACAAGTTCACAATTCATGATATAACAAGTTTACAATATAATTATTTCACAAGGATCACAAATTTATAATATAAAAAATTCACAAAGATCACAAGTTCATAATATAACAAGTTCACAATATAACAAGTTCACAATATAACAAGTTTATA…	10	I
397	AC206837.3	135675	136552	877	ACTGCAAGTAGGGATGAAAACGGTCGGTAAACACTAAAACCATTACCGTTTTCATATTTTTTATCGGAAACGGTAACTCCGGAAACGGAAACGATATCGGTATTTCGGAAACATCGGAAACGAAAGTTTGGTGCGGAAAATACACCGGTAACGGTCGGAAACTCGGAATCTAAAATACAATCGGTAAATATATCAAACTTCATAATACAACAAAGTTGACAAAAGATCACATTTGTCCACAAGTTCACAATTCATGATATAACAAGTTCACAATATAAAAAGTTCACAAGGATCACAAATTTATAATATAAAAAGTGTACAAAGATCACAAGTTCACAATATAACAAGTTCACAGTATAACAAGTTCATAGACTCAAAGTTCACAATTCACAATATCCA…	10	I
398	AC199877.4	98696	99575	879	CAAATATGTAGGGATGAAAACAGTTTCGGAATTTTTCAGTATTCCGGAAACCGATTTCGAAAATTTTCGATCGGATTCATCGGTAACGGTATTTTTCGAAAACGGAATCGGTTTTCGGAATTTTCTACCGGAATCGGTGTGGTGTTTTACCGACCGTTTCCTTCGGTTACCGGTTTTTGTAGAAATTTTCCGGAATTGTGTCTCGTAATTTTTCAGAATTGTGTCTCGGATTTTTTCGGAATTTTCCAGCATGTGATTTTTCGCATCGTCTGTACGTCTCTAGATAAGGATTACTTATTTTTGTATTTTTTGGACACCTTAAGATTTTTTTGGGATAGATGGTGTTGGAAGGCAGTTGAGATTAACGATTTGGTCTTTTCCACACACTAGGTTTTAGGG…	10	I
399	AC206194.3	98477	99388	911	CATAAAACTAGGGATGAAAACGGTCGGAAACGGTCGGTAAACACTAAAATCATTACCGTTTTCATATTTTTTATCGGAAACCAAATCAAAAACGGTAACTCCGGAAACGGAAATGATATCGGTATTTCGGAAACATCGGAAACGAAAGTTCGGTGCGGAAAATACACTGATAACGGTCGAAATCTAAAATACGATCGGTAAACATATCAAACTTCACAATAAAACAAAATTGACAAAACATCACAAATATAACAAGTTCACAATATAACAAGTTCACAAGGATCACAAGTTCACAATATAACAAGTTCACAGTATAACAAGTTCATAAAGATCACAAGTTCACATATTCAAAGTTCACAATTCACAATATCCACTCGATTTAGTTGACATGGCATGCTT…	10	R
400	AC190575.3	124031	125009	978	GTCGGAGCTAGGGATGAAAACGGTCGGAAACGGTCGGTAAACACTAAAACCATTATCGTTTTCATATTTTTTATCGGAAACAAAAATCGAAAACGGTAACTCCGGAAACGGAAACAATATCGGTATTTCGGAAACATCGAAAACGAAAGTTCGGTGCGGAAAATACACCGGTAACGGTCGAAATCTAAAATACGATCGGTAAACATATCAAACTTCACAATAAAACAAAATTGACAAAAGATCACAAATACCACAAGTTCACAATTCATGATATAACAAGTTCACAATATAACAAGTTCACAAGGATCACAAATTTATAATATAAAAAGTTTACAAAGATCACAAGTTTACAGTATAACAAGTTCATAAAGATCACAAGTTTACAGACTCAAAGTTCAC…	10	R
401	AC198502.3	105611	104605	1006	CTGCCTCCTAGGGATGAAAACGATTTCGGAATTTTTCGGAATTCCGGAAACCGATTTCGAAATTTTTCGATCGGATTCATCGGTAACGGTATTTTTCGAAAACGGAATCGGTTTTCGGAATTTCCTATCGGAATCGGTATCGGAATCGGCGTGGTGTTTTACCGACCGTTTCCATCGGTTACCGGTTTTTGTCGGAAATTACCGGATTTATGTCTCGGAAATTTCCGGAATTGTGTCTCGGATTTTTTTCGGAATTTTTTTCGGAATTTTCCAGCAATGTGATTTTTCACATCGCCTGTACATTTCTGGAAAAGGATTACTTATTTTTGTATTTTTTGGACGCTTTAAGATTTTTTTGGGGGTTAGATGGTGTTGGAAGGCAGTTGAGATTAACGATTT…	10	I
402	AC204716.3	84621	85548	927	GCAACACCTAGGGATGAAAACGGTTGGAAACGGTCAGGAAACACTAAAACCATTACCATTTTCATATTTTTTATCGGAAACAAAATCAAAAACGGTAACTCCGGAAACGGAAATGATACCGGTATTTCGGAAACATCGGAAACGAAAGTTTGGTGCGGAAAATACACCGATAATGGTCGGAATCTAAAATACAATCGGTAAATATATCAAACTTCATAATACAATAAAGTTGACAAAAGATCACAAAGGCCACAAGTTCACAATTCATGATATAACAAGTTCAAAATATAAAAAGTTCACAAGGATCACAAATTTATAATATAAAAAGTGTACAAAGATCACAAGTTCACAATATAACAAGTTCACAGTATAACAAGTTCATAAAGATCACAAGTTCAT…	10	R
403	AC203750.3	156332	157345	1013	CTTCTAGCTAGGGATGAAAACGGGCGGAAACGGTCGGTAAACACTAAAACCATTACCGTTTTCATATTTTTTATCGGAAACAAAATCGAAAACGGTAACTCCGGAAACGGAAACGATATCGGTATTTCGGAAACATCGGAAACGAAAGTTCGGTGCGGAAAATACACCGGTAATGGTCGAAATCTAAAATACGATCGGTAAGCATATCAAACTTCACAATAAAACAAAATTGACAAAACATCACAAATACCACAAGTTCACAATTCATGATATAACAAGTTCACAATATAACAAGTTCACAAGGATCACAAATTTATAATATAAAAAGTTTACAAAGATCATAAGTTCACAATATAACAAGTTCACAGTATAACAAGTTCATAAAGATCACAAGTTCAC…	10	I
404	AC199389.3	110216	111205	989	CCCACGTGTAGGGATGAAAACGGTTTCGGAATTTTTCGGTATTCTGGAAACCAATTTCGAAATTTTTCGACCAAATTAATTGGTAACGGTATTTTTCGAAAACGGAATCGGTATCGGAATCAAAATTTTCTATCGGAATCGGCGTGGTGTTTTACCGACCGTTTCCTTCGGTTACTGGTTTTTGTCGGAAATTACCCGATATTTGTCTCGGAATTTTCCAGAATTGTGTCTCGGAATTTTTTTTCGGAATTTTCCAGCATGTGATTTTTTCGCATCGCCTGTACGTCTCTAGATAAGGATTGCTTATTTTGTATTTTTTGGACGCCTTAAGATTTTTTGTGATAGATGGTGTTGGAAGGCAATTGAGATTAACAATTGGTCTCTCGAATGAATCCACTC…	10	I
405	AC189776.3	42716	43814	1098	TGCACGAGTAGGGATGAAAACGGTCAGAAACGGTCGGTAAACACTAAAACCATTATTATTTTCATTTTTTTATCGGAAACAAAATCGAAAACGGTAACTCCAGAAACAGAAACAATATCGGTATTTCGGAAACATCGGAAACGAACGTTTGGTGCGGAAAATACACCGGTAACGGTCGAAATCTAAAATACGATCGGTAAACATATCAAACTTCATAATACAACAAAGTTGATAAAAGATCACAAAGACCACAAGTTCACAATTCATGATATAGCAAGTTCACAAGGATCACAAATTTATAATATAAAAAGTTTACAAAGATCACAAGTTCATAATATAACAAGCTCACAGTATAACAAGTTCAAAAAGATCACAAGTTCACAGACTCAAAGTTCACAA…	10	I
406	AC199923.3	93913	94894	981	CTACTGGGTAGGGATGAAAACGGTTTCTGAGTTTTTTGGTATTCCGGAAACCGATTTCGAAATTTTTCGATCGGATTCACCGGTAACGATATTTTTCGAAAACAGAACCAGTTTTTGGAATTTTCTATCGGAATCGGTGTGGTGTTTTACCGACCGTTTCCTTCGGTTACCGTTTTTGTCAGAAATTACCAGATTTGTGTCTCGGAATTTTTCGAAATTGTGTCTCAGAATTTTTTAGAATCGTGTCTTGGATTTTTTCTGAATTTTCTAGCATGTGATTTTTCGCATCGCCTGTATGTCTCTAGATAAGGATTACTTATTTTTGTATTTTTTGGGCGCATTAAGATTTTTTGGGATAGATGGTGTTAGAAGGCAGTTGGGATTAACGATTTGGTCTCT…	10	R
407	AC187399.3	14318	15295	977	CTCGTTGGTAGGGATGAAAACGGTTTCGGAATTTTTCGGTATTCCGGAAACCGATTTCGAATTTTTTCGATCGGATTCACCGGTAACGGTATTTTTCGAAAACGGAATCCGTTTTCGGAATTTTCTATCGGAATCAGAATCGGCGTGGTGTTTTATCGACCGTTTCCTTCGGTTACCAGTTTTTCTCGAAAATTATCGGATTTTTGTCTCAGAATTTTCCGGAATTGTGTCTCAAAATTTTTTTCGGAATTTTCCAGCATGTGATTTTTTCGCATCGCCTGTACGTCTCTGGATTAGGATTACTTATTTTTGCATTTTTTTGACGTCTTAAGATTTTTTTGGAAGGCAGTTGAGATTAACGATTTGGTCTCTCGAATTAATCCATCCTTTTCTATGCAC…	10	R
408	AC218961.2	80514	79542	972	ACCACAACTAGGGATGAAAACGGTTTCGGAATTTTTCGGTATTCCGGAAACCGATTTCAAAATTTTTCGATCGGATTCACCGGTAACGGTATTTTTCGAAAACAGAATCGGTTTTCAGAATTTTCTATCGAAATCGGCGTGGTGTTTTACCGACTGTTTCCTTCGGTTACCGGTTTTTGTCAAAAATTACCGGATTTGTGTCTCAAAATTTTTGGGAAGAGTGTCTCGGAATTTTCTGAAATTGTGTCTCGGAATTTTTTTTGGAATTTTCTAGCATGTGATTTTTTCGCATCGCGTGTACGTCTCTGGATAAGGATTACTTATTTTTGTATTTTTTGGATGCCTTAATATTTTTTTTGGGATATATGGTGTTGGAAGGCAGTTGAGATTAACGATTTG…	10	R
409	AC194165.3	82537	83535	998	TCCACTGCTAGGGATGAAAACGGTCGAAAACGGTCGGTAAACACTAAAACCATTACAGTTTTCATATTTTTTATCGGAAACAAAATCGAAAACAGTAACTCCGGAAACGGAAACGATATCGGTATTTCGGAAACATCAAAAACGAAAGTTCGGTGCGGAAAATACAGCGGTAATGGTCGAAATCTAAAATACGATCGGTAAACATATCAAACTTCACAATACAACAAAGTTGACAAAAGATCACAAAGACCACAAGTTCACAATTCATGATATAAGAAGTTCACAGTATAACAAGTTCACAAGGATCACAAATTTATAATATAAAAAGTTTATAAAGATCACAAGTTCACAATATAACAAGTTCACAGTATAACGAGTTCATAAAGATCACAAGTTCAC…	10	I
410	AC191703.3	54025	54943	918	CTCCAAGCTAGGGATGAAAACGATTTCGGAATTTTTCGGTATTCCGGAAACCGATTTTGGAATTTTTCGATCGGATTCACCGGTAACGGTATTTTTCGAAAACGGAATCAGTTTTCGGAATTTTCTATCGGAATCGGCGTGGTGTTTTACCGACCGTTTCCTTCGGTTACCGGTTTTTGTCGGAAATTACCGGATTTGTGTCTCGGAATTTTCCGGAATTGTGTCTCGAAATTTTTCGGAATTGTATTTCGGAATTTTCCAGCATGTGATTTTTCGCCTCGCCTGTACGTCTTTAGATAAGGATTACTTATTTTTGTATTTTTTGGACGCCTTAAGATTTTTTGGGATAGATGGTGTTGAAAGGCAGTTGAGATTAACGATTTGGTCTTTTCCACACAC…	10	I
411	AC194095.3	7325	8303	978	CACGTGGGTAGGGATGAAAACGGTCGGAAACGGTCGAAAACCATTACCGTTTTCATATTTTTTATCGGAAACAAAATCGAAAACGGTAACTCCAGAAACGGAAACGATATCGGTATTTCGGAAACATCGGAAACGAAAGTTCGGTGAGGAAAATACAACGGTAACGGTCGAAATCTAAAATACGATCGGTAAACATATCAAACTTCACAATACAACAAAGTTGACAAAAGATCGCAAAGACCACAAGTTCACAATTCATGATATAACAAGTTCACAATATAACAAGTTCACAAGGATCACAAATTTATAATATAAAAAGTATGCAAATATCACAAGTTCACAATATAACAAGTTCACAGTATAACAAGTTCATGAAGATCACAAGTTCATAGACTAAAA…	10	I
412	AC203257.2	90863	91847	984	CCCTCGTGTAGGGATGAAAACGGTTTTGGAATTTTTCGGTATTCCAGAAACCGATTTTGAAATTTTTCGATCGAATTAACCGGTAACGGTATTTTTCGAAAACGGAATCGGTATCGGAATCAATTTTCTATCGGAATCGACGTGGTGTTTTACCGACCGTTTCCTTCGGTTGCCGGTATTTGTCGGAAATTACCGGATTTGTGTCTCGGAGTTTTTCGGAATTGTGTCTCTGAATTTTTTCGGAATTTTCCAGCATGTGATTTTTTTCGCATCGCCTGTACGTCTCTGGATAAGGATTACTTATTTTTGTATTTTTTGGATGCCTTAAGATTTTTTGATAGATGGTGTTGGAAGGCAGTTGAGATTAACGATTTGGTCTCTCGAATGAATCCACCCTTT…	10	I
413	AC199816.4	168306	169264	958	GCAGCGTATAGGGATGAAAACGGTCGGTAAACACTAAAACTATTACCGTTTTCATATTTTTTATCGGAAACAAAATCGAAAACGGTAATTCCAGAAACGGAAACGATATTGGTATTTCGTAAATATCGGAAACGAAAGTTCGGTGCGGAAAATACACCGGTAACGGTCGAAATCTAAAATACGATCGGTAAACATATCAAACTTCACAATACAATACAACAAAGTTGACAAAAGATCACAAGTTCACAATTCATGATATAACAAGTTCACAATATAACAAGTTCACAACGATCACAAATTTATACTATAAAAAGTTTACAAAGATCATAAGTTCACAATATAATAAGTTCACAGTATAACAAGTTCATAAATATCATAAGTTTCACAGACTCAAAGTTC…	10	I
414	AC217051.2	39180	40110	930	CTACCAATTAGGTATGAAAACGATTTCGGAATTTTCGGAATTCCGGAAACCGATTTCGAAATTTTTCGATCGGATTCACCGGCAACGGATTTTTTCGAAAACGGAATCGGTATTCGAAATTTTCTATCGGAATCGATAATCGGAATCGGCGTGGTGTCGGAAATTATCGGATTTGTGTCTCGGAATTTTCCAGAATTATGTCTCGGAATTTTTTTCGGAATTTTCCAGCATGTGATTTTTTCGCATCGCCTATACGTGGATTACTCATTTTTGTATTTTTTGGACGTTTTAAGATTTTTTGGGGGATAGTTGGTGTTGGAAGGCAGTTGAGATTAACGATTTGGTCTCTCGAACGAATCCACTATTTTCTGTGCACATGTTATGTATTAATAATATATA…	10	I
415	AC200041.4	5451	6403	952	ATAGATGGTAGGCAACTAAGGATTAAAACGGTTTCAAAATTTTGGATCGAATTCATCGATAATTCTATTTTTTGAAAATAGAATTGGTTTTAAAATTTTCTATCCGAATCGGCGTAGTGTTTTATCGATCGTTTCTTTGGGTTACAGGTTTTTGTCGGAAAATACCGTATTTGTGTCTCGAAATTTTTCGAAATTGTGTCTCGGAATTTTTCGAAATTGTGCCTTAGATTTTTCATAATTTTTCAGCATGTGATTTTTCGCATCGCCTGTACGTCTCTAGATAAGGATTACTTATTTTTTTTATTTTTTGGACGTCTTAATTTTTTTTGGGATATATTGGTGTTGGGAGGCAATTGGGATTAACGATTTGGTCTATCGTACGAATCCACCATTTTCTAT…	10	I
416	AC193403.3	29988	31390	1402	GGCGCTAATAGGGATGAAAACAGTCGGAAATGGAAACGATATCGGTATTTCGGAAACATCGAAAACAAGTTCGGCGTGGAAAATACACTGGTAACGGTCGGAATTTAAAATACCATCGGTAATCATACCAATATAAAATATACTGATATAACAAGTTCACAATTATCATTAGTTGTTAATACTATAAGTTCACAAATTCACAAAGATACCTAGTTCACAAATCAAGCTTTGACTTTGATGTTGAATACCAAGGGATGCATCACAAGGCAACTCCATAAACATACGCTTCTGTGGAGGTGAAGCTTCATCATCTCTAGCCATTGTATCATATCATGGTGTATAGAGAGATGCAACTACCATATTCATACGCTGCAACTACAATTGCCATATTCATACGCT…	10	R
417	AC205276.3	45636	46722	1086	GAGGTGCGTAGGGATGAAAACGGGACGGGTACCCGGAACGGGTATCGGATACGGGTACCAAAACGGGACGTAATTTCGGGTACGGATACGGGTATTTTATTTGTCGGGACGGATACGGGTATTACCCGGATATTGAACCTCGGATACGGGTAGGATACGGAATCACTAATACCCGGTCAGTACCCGAAAATCCCGGGTCGGATACGGGTACCCGGAATTCGGGTACCCGTTTTTTCTTTTTCTGCATAATATAGTTATAAAATCATAACTTTTACATATGAAATCGGATGAAGATAAAGTTTATATGAAAATTGTAGAGCTTGAAGAGATCTATGACTTTGTAATACAACAATTTTTTGTTTAAACAATATTTTAATGATTTAATTGTATTTTGATGAT…	10	R
418	AC200257.4	51092	51343	251	GATGCAACTAGGGATGAAAACAGTTGGAAACGATATTATCTATACGAAAACGATTACCGGTTGGTCGGAATTTTACCCGGTTTCATAATTAGTCTACTTATTAACGACTACAATATGATGTTGACAGAAATTTAAAATTCAAAATTTTTAATACAGTAATTTTCGGAAACAGTATTGTATTTACTGAAACGATACCGTTACGAGGCCCTGATTACGGAATTTTTTGTTTCGGTTTTCATCCCTAGATGCAAT	10	G
419	AC198651.3	88874	89435	561	CCCAGAGGTAGGGATGAAAACGGTCGAAAACGATCGAAAAATAGCTAAATTGTTTTTGTTTTCATATTTTTTGGTCGGAACGAAAACCAACGGTCGAAATACGGGATCGGAATTGTCGGTTATTCGAAAACGATCAAAAACGATAAACTATAGTCGGGAAAATAACTATTTTGTTGTTTTATCAAAAACATAATAAAGTGATGTATTGCCTAATTTTTAAGATTTAGAAATACACAAACAACTCTTTTTCATCATTCATATTAGTTAGAGTAATTATAACATTTGCTTTTCGCTTATACATTCACTTGAACACAACAAAAGTCTATAACTTAAATAAATTATATGCTAGATCTATCTCATATTATATAAAACGGTAGAAAACGGTATTAGCACGACTCA…	10	I
420	AC202171.3	16557	17819	1262	CTTCCAGGTAGGGATGAAAACGGGACGGATACAGCCGGATACAGGGTCGTCCCGTATCCTACCCTAATGTATTTCTCTCGGATACGGGACCGGATACGAGACCGGATACGGGTAGTTAAGATTCGGGACGGATACAGGACGAGACCGGATAATAATCCGGACGGGTAAGAAAAGGATAACAGATACTACTCGGGTAGGTACCGGATAATTGTCGGGTAGTTCATCCGATGATATTAATTGTCCAACCATCCATAAGTTAAGCAATACATAATCATATATATGATAGATCAGATGTAAGAAAGGAAACCGGTAAAATTGACATCATGCAGTTCAAAGTTGTTTATCACAAGGACATTGTAGAACCAACACCGCAATATTTAAAATTCATAAAATATTCTA…	10	I
421	AC202033.4	47013	48090	1077	AACTTACTTAGGGATGAAAAACGGAAGGGTATCCGGATACGGATATCAATACGGGACGTAATTTCGGATATGGATATGAGTATTTTGTTTGTCGGGACAGATACAGGTATTACCCGGATATTAAACCTCGGATACGGGTAGGATACGGAATCACTAATACCCGGTCAGTACCCGAAAATCCCGGGTCGGATACGGATACCCGGAATTCGGGTACCCGTTTTTTTCTTTTTCTGCATAATATAGTTATAAAATCATAACTTTTACATATGAAATCGGATGAAGATAAAATTTATATGAAAATTGTAGAGCTTGAAGAGATCTATGACTTTGTAATACATCATTTTTTTGTTTAAATAATATTTTAATAATTTAATTGTATTTTGATGATTTTCTATGACA…	10	I
422	AC208110.1	105140	105779	639	GAGAACATTAGGGATGAAAACGGACGGAAACAGACGGAAAACCCATCTCTCATTTCCGTATCCGCATTTTATCATCGAAAACTGGATCGGGTCCGGAATAGTCGGGAACGGAAATAGGAGCGGGATAAACGGAATTGCGAAAACAAACGGAAACGGAAATACTAACAGAAACTCATAATTTAATACAAATAGGAATAGTATTGATGTTTGACTAGTGATTGATTGACATGATAATAACATAAAACAAATAGATATATAGAGGCAACATTATATTGTTGTTGGGTTGTTAATAGTGTATATTTAGCTATATATGATGTTATTTAAAATTTTAGATTACTTGTCATTGAAAAGAGCCGATGATTACAATGATCATTTATACTATAATTTGTTACATAAAGA…	10	I
423	AC194336.3	98810	100231	1421	CCTATGCATAGGGATGAAAACGGTCGGTAAACACAAAAACCGTTTCCGTTTTCATATTTTTTATCGGAAACAAAATTGGAATCGGTAACTCCGGAATCGGAAACGATATCGGTTTTTCGGAAACATCGAAAACGGAAGTTCGACGTGGAAAATACACCGGTAACGATCGGAATTTAAAATACCATCGGTAATCATACCAATATAAAAATATACTGATATAACAAGTTCAATTATCATAAGTTGACAATACTATAAGTTCACAAATTCACAAAGATCCCTAGTTCACAAATCAAGCTTTGACTTTGATGTTGAATACCAAGGGATGCATCACAAGGCAACTCCATAAACATACGCTTCCGTGGAGGTGAAGCTTCACCATCTCTAGCCATTGTATCATAT…	Unknown	I
424	AC194071.3	93493	94541	1048	TCGGCTCGTAGGGATGAAAACGGTCGGAAACGGTTGGTCAACACTAAAACCATTACGGTTTTCATATTTTTTATCGGAAACAAAATCAAAACGGTAACTCCGGAAACGGAAACGATATCAGTATTTCGTAAACATCGGAAACGAAAGTTCGGTGCGGAAAATACACCGGTAACGGTCGAAATCTAAAAGATGATCGGTAAACATATCAAACTTCACAATACAACAAAGTTGACAAAAGATCGCAAAGACCACAAGTTCACAATTCATGATATAACAAGTTCACAATATAACAAGTTCACAAGGATCACAAATTTATAATTTAAAATGTTTACAAAGATCACAAGTTCACAATATAACATGTTCAAAGTATAACAAGTTCATAAAGATCAAAAGTTCATA…	Unknown	R
425	AC196691.3	13993	15077	1084	CACTCAATTAGGGATGAAAACGGGACGGGTACCCGGAACGGGTATCGGATACGGATACCAAAACGGGACGTAATTTCGGATACGGATACGGGTATTTTGTTTGTCGGGACGGATACGGGTATTACCCGGATATTGAACCTCGGATACGGGTAGGATACGGAATCACTAATACCCGGTCAGTACCCGAAAATCCCGGGTCGGATACGGGTACCCGGAATTCGGGTACCCGTTTTTTCTTTTTCTGCATAATATAGTTATAAAATCATAACTTTTACATATGAAATCGGATGAAGATAAAGTTTATATGAAAATTGTAGAGCTTGAAGAGATCTATGACTTTGTAATACATCATGTTTTTGTTTAAACAATATTTTAATGATTTAATTGTATTTTGATGAT…	Unknown	I
426	AC202884.3	36769	37853	1084	CCGGCTGCTAGGGATGAAAACGGGACGGGTACCCGGAACGGGTATCGGATACGGGTACCAAAACGGGATGTAATTTCGGATACGGATACGGGTATTTTGTTTGTCGGGACGAATACGGGTATTACCCGGATATTGAACCTCGGATACGGGTAGGATACGGAATCACTAATACCCGGTCGGTACCCGAAAATCCCGGGTCGGATACGGGTACCCGGAATTCGGGTACCCGTTTTTTCTTTTTCTGCATAATATAGTTATAAAATCATAACTTTTACATATGAAATCGGATGAAGATAAAGTTTATATGAAAATTGTAGAGCTTGAAGAGATCTACGACTCTGTAATACATCAATTTTTTGTTTAGACAGTATTTTAATGATTTAATTGTATTTTGATGAT…	Unknown	I
427	AC206257.3	2360	3350	990	ACCATGAGTAGGGATGAAAACGGTCGGAAAAGTTCGGTAAACACTAAAACCATTACCGTTTTTCATATTT TTTATCGGAAACAAAATAAAAAACGGTAACTCCGGAAACGGAAATGATATCGGTATTTCAGAAACATCGG AAACGAAAGTTCGATGCGGAAAATACACCGGTAATGGTCGAAATCTAAAATATGATCGGTAAATATATCA AACTTCACAATACAACACAATTGATAAAAGATCATAAAGACCACAAGTTCACAATTCATGATATAACAAG TTCATAATATAACAAGTTCACAAGGATCACAAATTTATAATATAAAAAGTTTACAAAGATCACAAGTTCA CATATAACAAGTTCACAGTATAACAAGTTCATAAAGATCACAAG…	1	I
428	AC186336.4	66660	70958	4298	ATATTTAATAGGGATGAAAACCGTAATCAGGATCTTGTAATCGTATTTTTTAAAGAGAACATCATTTAGAAATATACTATATTTAGATTTCAAATATTTATTAACATTAGTCGTCAATAAGAGGATTACTTTAAGGTTGGAAAAAAAAGTAAGACTCGAACGAGCCGAGCCTGATTTCCGAGCTTGTTTGTTCAGCGAGCCAGATCATTCTGGCTTGCGAGCTAATAATTACCTAGACGAGCCGAACTCGATTAGTCAATGAGCTACACCGAGCTAAACTGGTTTGGCTCGTTTTGAGTTCTAGATTAATTAAAAATCAGATTAACTTACGATCAACCGATAATTTTTTCGTATAGAGACATCATTTGGTTTTCTCTACTATATTTAAAGCACCAGTTT…	1	I
429	AC206198.3	75760	77005	1245	CTTCCTCCTAGGGATGAAAATGAGATGGATACAGCCGGATACAGGGTCATCCCGTATCCTATCCTAATGT ATTTCTCTCGGATACATGACCGGACACAGGTAGTTAAGATTCGGGACAGATACAGGACGGGACCGGGTAA TAATCCGGGCGGGTAAGAAATGGATAACATGTACTACTCGGGTAGGTACCGGATACTTGTCGGGTAGTTC GTCCCGATGATATTAATTGCCCAACCATCCAACAAACACATAAATTAAGCAATACATAATCATGTATATG ATAGATCAAATGTAGGAAAGGAAACCGATAAGATTGACATCATGCAGTTCAAAGTTACTAATTACAAGGA TATTGTGGAACCAACACCACAATATTAAAAAATCATAAAATATT…	1	I
430	AC204304.3	104645	107729	3084	GCTAGAAGTAGGGATGAAAACAGGACGGGTACCCAGAACGGGTATCAGATACCACTACACGACGGTTCACTTACAGTGACCTACAGTTGGTTGCTAAAACGGCCTTTAGCGACCTACGGTTGGTCGCTAAAAACTTTTAGCGACCCATAAGGATGGTCGCTGTAAGTGCCGTCGCTAAAGGCTTTAGCGACCGACATATTCTAACACCCAGTTAACTTCTTCATGGTTCGATCAATATCTGAAGAGTAACTGTAGGAATGTTACTCCTGTCTTCCTCATCTATCCAGCATAAGAAAGATTATAAGTATATAATAAAGGAGATGTTATTGATGTCATCGCTTTGAAGTTTTGAACCATCAATAATGAACAGTTAACCTGATCTTTGAAAGAAATACAGTG…	2	I
431	AC177921.2	23577	24496	919	ATAATAGGTAGGGATGAAAACGGTCTAAAATGGTCGATAAACACTAAAACCATTACCGTTTTCATATTTTTTATCGGAAACAAAATCGAAAATGGTAACTCCGAAAACGGAAACGATATCGGTATTTCGGAAACATCGGAAACGAAAGTTTGCTATGGAAAATACACCGGTAACGGTCGAAATCTAAAATACGATCGGTAAACATATCAAACTTCATAATACAACAAAGTTGACAAAAGATCACAAAGGCCACAAGTTCACAATTCATGATATAATAAGTTCACAATATAACAAGTTCACAAGGATCACAAATTTCTAATATAAAAAGTTTACAAAGATCACAAGTTCACAATATAACAAGTTCACAGTATAACAAGTTCATAAAGTTCACAAGTTCAC…	2	R
432	AC198940.4	29823	30919	1096	TCAGAAGTGAGGGATGAAACTTCTATCTGTGCGCCAGCTGGAGATTATGAGCAAGTTCCGACGAATTCAGAGAGGAAGACTTCACATGGCAGAGAGCTTGCAAGCGAAGCAACTACCTCGAACAACCATGGAGGAAGGAGTCAGGGTGTAAAGTCTGGTTTGATGGGGGAGGACTTTGTACCTAGCTGGCAAGAATTTCTTCCTGATGGGCTTGAAGGTAAAGAAGCAATACTACTAGCTGATTGTACTTCAGTTCTGCGGAACTACAAAGAAACAAAGAGGAGGCTTAGCGAACTGGAAAGGAGAAACCAGGAGCATCTTGAAGAGACAAAGGCAGTTATACGGGAGTTAAGGAATGCAAATTCCATGAAGTATGTTGAGATACGGTCACTAAGGGAT…	2	I
433	AC210889.4	11376	12448	1072	GTTAGGGATAGGGATGAAAACGGGATGGGTACCCGGAACGGGTATCGGATACGGGTACCAAAACGGGACGTAATTTCGGATACGGATACGGGTATTTTGTTTGTTGGGACGGATACGGGTATTACCCGGGTACGGGTAGGATACGGAATCACTAATACCCGGGCAGTACCCGAAAATCCCGGGTCGGATACGGGTACCCGGAATTCGGGTACCCGCTTTTTCTTTTTCTGAATAATATAGTTATAAAATCATAACTTTTACATATGAAATCGGACGAAGATAAAGTTTATATGAAAATTGTAGAGCTTGAAGAGATCTATGATTTTGTAATACATTAATTTTTTGTTTAAACAATATTTTAATGATTTAATTGTATTTTGATGATTTTCTATGACAAGA…	3	R
434	AC206180.3	117802	122062	4260	CCGGTTCGTAGGGATGAAAACGGTCGGAAACGGTCAGTAAACACTAAAACCATTACCGTTTTCATATTTTTTATCGGAAACAAAATCGAAAACGGTAAGTCCAGAAACGGAAACGATATCGGTATTTTAAAAACATCGGAAACGAAAGTTCGGTGCGGAAAATACACCGGCGACGATCAAAATCTAAAATACGATCGGTGAACATATCAAACTTCACAATACAACAAAGTTGACAAAAGATCACAAAGACCACAAGTTCACAATTCATGATATAACAAGTTCACAATATAACAAGTTCACAAGGATCACACATTTATAATATGTCATACTCGGATTTAAGGAACAAAGCCGGGTGCATCTCATACATGCGCCAAAGGAGACAACATATATAATAACTGA…	3	R	LTR
435	AC208361.3	20882	21852	970	GACACACTTAGGGATGAAAACGGTCGGAAAACACTAATACCATTACCATTTTCATATTTTTTTTATCGGA AACAAAATCGAAAACGATAACTCCGGAAACGGAAACGGTATCGGTTTTCGGAAACATCGGAAATGAAAGT TTGGTGCGGAAAATACACCGGTAACGGTCGAAATCTAAAATACGATCGGTAAACATATCAAACAATACAA CAAAGTTGACAAAAGATCACAAAGACCACAAGTTCACAATTCATGATATAACAAGTTCACAATATAACAA GTTCACAAGGATCACAAATTTATAATATAAAAAGTTTACAAAGATCACAAGTTCACAATATAACAAGTTC ACAATATAACAAGTTCATAAATATCACAAGTTCACAGACTCAAA…	4	R
436	AC202453.4	77784	78416	632	TGTATTTGTAGGGATGAAAACGGACGGAAACGGACAGAAAAACCTCTCTCCCGTTTCCGTATCCGTATTTTATCATCGGA AACGGGATCGGGTTCGGAATAGTCGGGAACGGAAATGGGAGTGAGATAAACGGAATTGCAAAAACGAACGGAAACGGAAA TACTAACGGAAACTCATAATTTAATACAAATAGAAATGTTATTGATGTTTGACTAGTGATTGATTGGCAGAACAATAACA TCAAACAAATAGATATAGAGAGGCAACATTATATTGTTGTTTGGTTGCTAAATGTGTACATTTAGCTACATCCGATGTTG TTTAAGACTTTAGATCACTTGTCATTTGAAAAGAGTCGGTGGTTACAATGGCCAATTGTGCTATAATTTGTCATC…	4	R
437	AC215244.3	53900	54760	860	CTATTTATTAGGGGTCAAAACGGAAACGATAATTTTCGGATACCGGGAATCGTTTTCGAAGTTTTA CCGAAATTTAGGTCTAAACGGAAACGAAAACGGTTACCGAAAATACGGAAACGAAATCGGTAGAAAAACT CGGAATCGGAAACATAAACGGTTTGGGTCTCTTCCGACCATTTTCCGGAAATTACTGTTTTTATTCGGAA TTTTACCGTCGGTAATAAACTCGGTATTTTTCAGAAAAATATTAAATATGAACTGATCTTTATAAATTCA TAATAAATTCATCTTAGCTTAGAAAAATATGAAACTAATTTTATTATGTTCCTAAAATCAAGATCTATCT AATGCTATATAGTTTAGAATCGTTTGAAACTTTTATAAAACTTTCATA…	4	I
438	AC217654.3	79441	80053	612	ACTCCATGTATGGTTGAAAACGAACGAGTAAAATTCATTATGACCCATACCATTTTCCACATTTGATCTGTTCGTTTTCATATTTGTGGGAAAAAATAGAAACG AGACGGAAACAGGAGAGGGTCTACCCCATACATTTTTGCGAGGTCCCGACTCGTATTTATTTCGTATTTT AGAAATCCAGGATCAGTCCAATGTGCGTTAGTGCATTAATTAAAGCAGCATATGCTTGGATGATAAATTA TAGCACAAGGGATCATTCTAGTTATCGTCTCTCAATGTCAAGTGGCCTAAAGGATCAAACAACATTGGTC GTAGATATATGTACACCACTAGCAAACAAACAACAATAGAGTGTTGTATCTCTGTATCTATTTGTTTCAT GTTCTTTGCC…	4	I
439	AC211258.4	67631	68707	1076	ATTCCAAGTAGGGATGAAAACGGGACGGATATAGCCGGATACAGGGTCATCCCATATCCTACCCTAATGTATTTCTCTCGGATACGGGACCGGATACGGGTAGTTAAGATTTGGGACGGATACAGGACGGGACCCGGTAATAATCCGGACGGGTAAGAAACGGATAACGGATACTACTCGGGTAGGTACCGGATAATTGTCGGGTAGTTCATCCGATGATATTAATTGTCCAACCATCCATAAGTTAAGCAATACATAATCAGGTATATGATAGATCAGATGTAAGAAAGGAAACCGGTAAAATTGACATCATGCAGTTCAAAGTTGCTTATCACAAGGACATTGTAGAACCAACACCAAAATATTTAAAATTCATAAAATATTCTAGTTTCACTAAAA…	4	R
440	AC211258.4	72274	73528	1254	GGTCCATTTAGGGATGAAAACGGGACAGGTACCCGGAACGGGTATCGGATACGGGTACCAAAACGGGACGTAATTTCGGATACGGATACAGGTATTTTGTTTGTCGGGACGGATACGGGTATTACCCGAATATTGAACCTCGGATACGGGTAGGATACGGAATCACTAATACCCGGTCAGTACCCGAAAATCCCGGGTCGGATACGGGTACCCGAAATTCGGGTACCCGTTTTTTCTTTTTCTGCATAATATAGTTATAAAATCATAACTTTTACATATGACATCGGATGAAGATAAATTTTATATGAAAATTGTAGAGCTTGAAGAGATCTATGACTTTGTAATACATCAATTTTTTAAACATATCTTTTAGACCAAAATCATTGAAATAATGTCTAA…	4	R
441	AC204888.3	158684	159314	630	GCTATGAATAGGGATGAAAACGGACGAAAAAACCCTCTCCCGTTTCCATATCCGCATTTTACTATCGGAAACGGGATCGGGTCCGGAATAGTCGGGAACGGAAACAGGAGTGAGATAAACGGAATTGCGAAAACGAACGGAAACGGAAATACTAACGGAAACTCATAATTTAATACAAATAGAAATCTTATTGATGTTTGATTAGTGATTGATTAACAGAACATTAACATAAAACAAATAGATATAGAGAGGCAACATTCTATTGTTGTTTGGTTGCTAAATGTGTACATTTAGCTACATCCGATGTTGTTTAAGATTTTAGATCACTTGTCATTTGAATAGAGCCGGTGGTTACAATAGTCAATTGTGCTATAATTTGTCACCTAAATACACGAGGAT…	4	I
442	AC186163.3	14181	15122	941	TATTTAGCTAGGGATGAAAACGGTTTCGGAATTTTTCGGTATTCCGGAAACCGATTTCGAAATTTTTCGGTCGGATTCATCGGTAACGGTATTTTTCGAAAACGGAATCGGTTTTCGGAATTTTCTATCGGAATCGGTATCGGAATCGACGTGGTGTTTTACCGACCGTTTCCTTCGGTTACCGGTTTTTGTCGGAAATTACCGGATCTGTGTCTCGGAATTTTCCGGAATTGTGTCTCGGAATTTTTCGGAATTGTGTCTCGGAATTTTTCGGAATTTTCCAGCATGTGATTTTTCGCATCGTCTGTACGTCTCTAGATAAGGATTACTTATTTTTGTATTTTTTGGACACCTTTAGAATTTTTTTGGATAGATGGTGTTGGAAGGCAGTTGAGATTA…	5	I
443	AC231423.3	71533	72618	1085	CCTCTAGGTACGGATGAAAATGGGACAGGAAATTCCCGTACCGTCCCGTTTCGAATACTGTTTTTTCCCGATCGTTTTCGAATTGTTTAGGAACCGATTAGAAACGGTACGAAAACGGTTTAGCTTGTTTTTCGATCGTTTTCATATTTTTTCGTTTCCGAGTCGTGCTAATACCGTTTTCTACCGTTGTATATAGGGCTAGAAACGAGCCGAGCCAGGCTTGGCTCGGTGGAATAGCGAGTCGAGCCAGGCTCGGCTCGGTCACTTCGCGAGCTCGATGATGAGGCTCGGCTCGGCTCGATATAGGCTCGTGAGCCGGCTCGGCTCGCGAGCCTGTACACTCAAGTACTCAACAATAGTAATTATAGTCATTAGCTCAAATTTAAAGCACAATATGTT…	5	R
444	AC196126.3	60773	61859	1086	CCGAAGGGTAGGGATGAAAACGGGACGGGTACCTAGAACGGGTATCGGATATGGGTACCAAAACAGGACGTAATTTCGAATACAGATACGGGTATTTTGTTTGTCGGGACGGATACGAGTATTACCCGGATATTGAACCTCGGATACGGGTAGGATACGGAATCACTAATACCCGGTTAGTACCCGAAAATCCCGGGTCGGATACGGGTACCCGGAATTCGGGTACCCGTTTTTTCTTTTTCTGCATAATATAGTTATAAAATCATAACTTTTACATATGAAATCGGATGAAGATAAAGTTTATATGAAAATTGTAGAGCTTGAAGAGATCTATGACTTTGTAATACATCAATATTTTGTTTAAACAATATTTTATGATTTAATTGTATTTTGATGATT…	5	I
445	AC208668.3	14974	15858	884	GTTTCGACTAGGGATGAAAACGGAAACGGTAATTTTCGGATACCGAGAATCGTTTTCGAAATTTTACTGA AATTTCGATCTAAACGGAAACAGAAATGGTTACCGAAAATACGGAAACGGAATTGGTAGAAAAAATCGGA ATCGGAAACAGAAACAGTTTAGCCTTTTTCCGACCGTTTCTGGAAATTACCGTTTTCATCCGGTATTTTA CCGTCGGTAATAAATTCGGTATTTTTTAGAAAAATATTAAATCTGAGCTGACCTTTATAAATTCATAATA AACTCATCTTAGCTTAGAAAAATGTGAAACTAATTTTATTATTTTTCTAAAATCAAGATCTATCTAATGA TATATAGTTTAGAATCGTTTGAAACTTTTATAAATCTTATTTAT…	5	I
446	AC208668.3	82833	83827	994	CGGAGAACTAGGGATGAAAACGGTTTCGGAATTTTTCAGAA TTCCGGAAACCGATTTCGAAATTTTTCGATCGGATTCATCGGTAACGATATTTTTTGAAAACGGAACCGG TTTTCGGAATTTTCTATCGGAATCGGTATCAGAATCGACGTGGTGTTCTACCAACTGTTTCCTTCGGTTA CCGGTTTTTGTCGAAAATTACCGGATTTGTGTCTCGGAATTTTCCGGAATTTTGTCTCGGAATTTTTTTC GGAATTTTCCAACATATGATTTTTTCGCATCGCATGTACGTCTCTGGATAAGGATTACTTATTTTTGTAT TTTGTAGACGCTTTAAGATTTTTTTGGGATAGATGGTGTTGAAAGGCAGTTGAGATTAACAATTTGGTCT CT…	5	I
447	AC187904.3	26472	27469	997	CTGCTAAGTAGGGATGAAAACGGTCGGAAACGGTCGGTAAACACTAAAACCATTACCGTTTTCATATTTTTTATCGGAAACAAAATCGAAAACGGTAACTCCGGAAACGAAAACGATATCGGTATTTCGGAAACATCGGAAAAGAAAGCTCGGTGCGGAAAATACACCGGTAACGGTCGAAATCTAAAATACGATCGGTAAACGTATCAAACTTCACAATAAAACAAAATTGACAAAAGATCACAAATATCACAAGTTCACAATTCATGATATAACAAGTTCACAATATAACAAGTTCACAAGGATCACAAATTTATAATATAAAAAGTTTACAAAGATCACAAGTTCACAATATAACAAGTTCATAAAGATCACAAGTTCACAGACTCAAAGTTCACA…	6	R
448	AC209063.3	111112	112196	1084	TCGACACCTAGGGATGAAAACGGGACGGGTACCCGGAACGGGTATCGAATACGGGT ACCAAAACGGGACGTAATTTCGGATACGGATACGGGTATTTTGTTTGTCGGGACGGATACGGGTATTACC CGGATATTGAACCTCGGATACGGGTAGGATACGGAATCACTAATACCCGGTCAGTACCCGAAAATCCCGG GTCGGATACGGGTACCCGGAATTCGGGTACCCGTTTTTTCTTTTTCTGCATAATATAGTTATAAAATCAT AACTTTTACATATGAAATCGGATGAAGATAAAGTTTATATGAAAATTGTAGAGCTTGAAGAGATCTATGA CTTTGTAATACATCATGTTTTTGTTTAAACAATATTTTAATGATTTAATTGTATTTTG…	7	R
449	AC208042.3	148138	152461	4323	ATAATTGCTAGGGATGAAAACAGTTTCGGAATTTTTCGGAATTCCGAAAACCAATTTCGAAATTTTTCGATCGGATTCACCAGTAACGGTATTTTTCGAAAACGGAATCAGTTTTCGGAATTTTCTATCGGAATCGGTATCGGAATCGGCGAGGTGTTTTACCGACTGTTTCCTTTGGTTACAGGTTTTTATCGGAAATTGTCACACCCGGATTTTAGGGGTCAAAAACCCGGGCGCGAACATAAACACCAGGTGTGCTGGGACCAAGTCTCACACATATGATGAATCATGGCACAGGATCGAATGTCACATCTTTACTACATAACAGGAGTTCTATACAAAATAAATAATTACATTATAAGGAGACAACGGTCCAGCAACCCAAAGTTGTCTGGGAGA…	8	I	LTR
450	AC200126.4	173798	174658	860	GTTACACATAGGGATGAAAACGGTTGGAAACGGTCGGTAAACGCTAAAATCATTTTCGTTTTCATATTTTTTTTATCAGAAATGAAATCGGAAACGGTAATTTCGGAAACGGAAACGATATCGGTTTTTTGAAAATATCGGAAACGAAAGTTCGGTACGGAAAATACACCGGTACCGGTCGAAATCTAAAACATGATCGGTAAATATATCAATATAAAAAAATGATATAAGAAATCCACAATATAACAAAAATGACATAGATTACAAGTTCACAATTCATAATATATATAGTGTGTGTATATATAGATTATATTTTATATATATATATATATTATATATAGTGTATGTATATAGTATATTTACATATTTATTATATATATATATGTAACACACGCACGT…	8	R
451	AC200126.4	157287	158909	1622	GCCCAGAGTAGGGATGAAAACGGGACGGATACAGCCGGATACAGGGTCATCCCGTATCCTACCCTAATGTATTTATCTCGGATACGGGACCGGATACGGGTACTTAAGATTCGGGACGGATACAGGATGGGACCGGGTAATAATACGGGCGGATAAGAAACGGATAACGGATACTAATCAGGTAGGTACCAGATAGTTGTCGGGTAGTTCATACCGATGGCATTAATTGCCCAACCATCCAACAAACACATAAATTAAGCAATACATAATATTAAGTACAAGGTCTTACCAAGGTGCGTCACTTCATGCTTTACTAATTTATTTTCTAAAGCAATATCATCCATAACTGTTTCTATAATAATATTTTCAACATGGACTTGATTGCAAGAGTTAGAATCA…	8	R	LTR
452	AC199539.3	138386	140978	2592	CTCGCGTGTAGGGATGAAAACGAGACGGGTACCCAGAACGGGTATCAAAACGGGACGAATTTTCGAATACGGATACGAGTATTTTTGCGTCGGGACGGATACGGGTAATACCCGGATAATGAACTCCCGGATACGGGTAGGATACGGAATCACTAATACCCGATAAATACCTAAAAATACCGGGTAGGATACGGGTACCTCACGGTCGGGTACCTGGTTCCTGTACCGAATATGTAAATCCCAATTTCGTGTGTTGTTCGGCCCATTAGGCAAGCTAGCCGCCCCGGCCCATTAACAATTTGTCGATTTCTAGCTAGGTTAGGCATGGTTGCAGTTTAGTCAGCCTCAGCCGCCACCCGGCCAGCCGCCAAGCGCCCAGCCCACACGGCCACACCCCAC…	9	R
453	AC203812.3	126659	127650	991	CGCGTGCATATGGATGAAAACGGTCGGAAACGGTCGGTAAACACTAAAAACATTACCGTTTTCATATTTTTTATCGGAAACAAAATCGAAAATGGTAACTCCGGAAACGGAAACGATATCGGTATTTCGGAAACATCGGAAACGAAAGTTCGGTGCAGAAAATATACCGGTAACGGTCGAAATCGAAAATAAGATCGGTAAACATATCAAACTTCACAATAAAACAAAATTGACAAAACATCACAAATACCACAAGTTCACAATTCATGACATAACAAGTTGAGAATATAACAAGTTCACAAGGATCACAAATTTATAATATAAAAAGTTTACAAAGATCACAAGTTCACAATATAACAAGTTCACAGTATAACAAGTTCATAAAGATCACAAGTTCAC…	9	I
454	AC204869.3	170971	171965	994	ATTGCGTCTAGGGATGAAAACGGTCGGAAACGGTCGGTTAACACTAAAACCATTATCGTTTTCATATTTTTATCGGAAAC AAAATCGAAAACGATAACTCCAGAAACGGAAACAATATCGGTATTTCAGAAACATCGAAAAATGAAAGTTTGGTGCGGAA AATACACCTGTAACGGTCGAAATCTAAAATACAATCGGTAAACATATCAAACTTCACAATACAACAAAGTTGACAAAAGA TCACAAAGACCACAACTTCACAATTCATGATATAACAAGTTCACAAGGATCACAAATTTATAATATAAAAAATTTACAAA GATCACAAGTTCTCAATATAACAAGTTCACAATATAACAAGTTCATAAATATCACAAGTTCACAGACTCAAAGTT…	9	I
455	AC194158.3	175139	176087	948	ACAACAGCTAGGGATGAAAATGGTTTCGGAATTTTGCGGAATTCCGGAAACCGATTTCGAAATTTTTCGA CCGGATTCACCGGTAACGGTATTTTCGAAAACGGAATTGTCTATCGGAATCGGCATAGTGTTTTACCGAC CGTTTCCTTCGGTTACCGGTTTTTGTCGGAAATTACCGGATTTATGTCTCAGATTTTTCCAGAATTGTGT CTCGGATTTTTTTTCGGAATTTTCCAGCATGTGATTTTTTCGCATCCACTGTACGTCTCTAGATAAGGAT TACTTATTTTTGTATTTTTGGACGCTTTAAGATTTTTTTTTGAATAGATGGTGTTGGAAGGCAGTTGAGA TTAATGATTTGGTCTCTCGAACGAATCCACCATTTTCTATGCAC…	UNKNOWN	I
456	AC194158.3	187924	188911	987	CTTCTACCTAGCGATGAAAACGGTTTCGGAATTTTTCGGAATTCCGGAAACCGATTTCAAAATTTTTCGATCGGATTCACCGGTAACGGTATTTT TCGAAAACGGAATCGGTTTTCGGAATTTTCTATCGGAATCGGTATCGGATCGGCGTGGTATTTTACCGAT CATTTCCTTCGGTTACCGGAATTTGTCGGAAATTACCAGATTTGTGTCTCAGAATTTTCCGGAATTATGT CTCGTAATTTTTTTTCGGAATTTTCCAGCATGTGATTTTTTTGCATCGCCTGTACGTCTCTGGATAAGGA TTACTTATTTTTGTATTTTTAGACGCTTTAAGATTTTTTGATAGATGGTGTTGGAAGGCAGTTGAGATTA ATGATTTGGTCTCTCGAAT…	UNKNOWN	I
457	AC197431.2	88457	101844	13387	CACGGGTCTAGGGATGAAAACGGTCGGAAACGGTCGGTAAACACTAAAATCATTACCGTTTTCATATTTTTTTATCGGAAACAAAATCGAAAACGGTAATTCCGGAAACGGAAACGATATCGGTATTTCGGAAACATCAAAAACGAAAGTTCGATGCGGAAAATACACCGGTAACGGTCGAAATCTAAAATACGATCGGTAAACATATTAAACTTCACAATAAAACAAAATTGACAAAAGATCATAAATACCACAAGTTCACAATATAACAAGTTCACAAGGTGTCGGGGACCATAATTAGGGGTACCCTCAAGACTCCTAATTCTCAGCTGGTAACCCCCATCAGCATAAAGCTGCAAAGGCCTGATGGGTGCGATTAAGTCAGGGATCAGTCCATTC…	1	R	LTR
458	AC209949.2	60908	76376	15468	GGCAGAGTTAGGGATGAAAACGGTCGAAAACGATCAAAAAACACTGATATTGGTTTTGGTTTTGTTTTATAACAATGGTACGAAAACGAAAACGGAAAGTTTTGGGTCGGTATACGGTATCGAAATTACCGATCATTCGAAAACAAAAAATTCGAAACGAAGATACGTCGAAAACGATCGATATATGAAACTTGAGTCGGTAATTAACAAAAACAAACAATAAACTGAATGACTTAATTCAAACATTAATATATATTAAGTTCATAGCATCAACATAAACACATAGTGACATTATTTGAGTGAGAAATTATATCTACACTCATGTCACATACAAGCATACTGATAGTTTGACGTTATGGCACAGATCACATGTCTGTGAAATATGTACAAAAATCTGCT…	1	R	LTR
459	AC177882.3	58185	66567	8382	GATGAAATTAGGGATGAAAACGATCAGGAAAAATACCGTCCCATCCCATACCGTATTCCCGTTTTGAACC GTTCGTTTTCGTTTTTTCGGGAAAATAAGAAAACGGTACGGGAACCGGGATAGGTATGTCCGGGAACGGG TCCGAAAACGGTTGAGAGTGTTTCCCGCCCGTATTTACGGTATCCCGTATTATACCGGGAATTTTCCATA TTTTCCCGGATGCAAAGCCCATTAAACATTGGCAGATTGGCCCACGCTAGTTACAGCCTACAGGCCTTGC CCCTTGTCCACCGCCCACGGCCCACCAGTCCACCACGAGTCCACGACACTAGCTAGCCATTTACCTCGTT CGTCCATACGTCCATCAGCAGGCAGCACCGTAGAATCCACCAGC…	1	I	LTR
460	AC190558.3	31806	40561	8755	GCCAGACGTAGGGATGAAAATGGACGAGAAAAATCTTGTTTCGTCTGGTACTGTATTTTGTTTTTATCGAGGTTGTTTCTGTATTTGCGGGTAAACAGGAACATGACGGAAATGGAATGGTATATTGCAGGAACGGAAATGAAAACGATTCGGTGTTTTTCCATCCGTATATCCTGAATCCCATTTTACTATGATATTCTTGTTTTTCCCGTTTCCAAAATCTCGTTTCACGTAGCACATAAAACAATATAAAAAGTGTCGTCTTAGTCCTACCCTCTATGGCATGCTTGTTTAATCTGTGATTCTCTATTTTTATTTATATAATGGTACCAACTAGCTTTGGTGAATATTTTTTGTGGTCTAAATTTTATTGGACTATCATGTGCAGCTTGTGGTGGA…	1	I	LTR
461	AC190706.3	90778	112925	22147	CAAACTGCTAGGGATGAAAACGGGTCGGATACAGCCGGATACAAGGTCATCCCGTATCCTACCCTAATGTATTTCTCTCGGATACAGGACCGGATACGGGTAGTTAAGATTCGGGACGGATACAGGACGGGACCGGGTAATAATCCGGGCGAGTAAGAAACGGATAATGGATAATACTCGGGTAGGTGCCGGATAGTTGTCGGGTAGTTCGTCCCGATGATATGAATTATGCATATGATAGATCAATTGTAGGAAAGGAAATCTATTGACATCATGCAGTTCAAAGTTACTAATCACAAGGACATTGTGAAATCATCACCACAATATTAAAAAAATCGGTAGCATGTCCCCTCTTTTAGGCATAATCCACAAGCCCACAAGTATATAACAGATAGTAGA…	1	R	LTR
462	AC200625.4	51058	76498	25440	GGTATTAGTAGGGATGAAAACGGTTTCGAAATTTTCAGAACGAATTCAAGCTTGATTTTTTCAGCNNNNN NNNNNNNNNNNNNNNNNNNNNNNNNNNNNNNNNNNNNNNNNNNNNNNNNNNNNNNNNNNNNNNNNNNNNN NNNNNNNNNNNNNNNNNNNNNNNNNCACGAAACTAGAGATTCGTCATTCCGGAACCGTTTTTGATTTTTT CCGATCGGAATCGTGGAACGGTATTTCTTGGAATCAGAATCGGTATCGGAATCGGTACCGACCATTTTCT TCGGTTACCGTTTTGGATCGGAATTTACCGAATTCAAAATTCGGAATTTACCGAAACTTGTCGGCGTTTC GACCCCGGGGGGTCCCTGGACCGATGAGTAAATTGTCGCCGCGT…	1	R	LTR
463	AC208653.3	114354	124628	10274	TTCCATTATAGGGATGAAATGAAAAGTTATGGACAATTCTATTGGTCATGTTTTTCCCATAAGATAGATACTTGATGAGTATCATCGGAAATGAGATTTTAAGTCCCTCTTATCTTAAAATCTGATCTGAATTGGTTAAGTTCTTTGAATTGTTTCAAAGGAACGAGTGTGGTCCATTACAGAGATTGTATGGACATCGAAGGCTTTATATGGTTCTTTGGTGCATCTATATGATGACCTCAAGTGTGTCCTTCGGACAACACATGTCCATTAAGCAATAATGTCTCAAGCTTGAGCACATTAGCCTCCACACTACTGAATTTACTAAATGTGCTTACAATGGTGATTGTTTGTCTTGGTATTCAAAATGATATCCATAAAGGATATGATGAATCTGTG…	1	R	LTR
464	AC212233.2	98509	114084	15575	TTCATGGGTAGGGATGAAAACGGTTTCAGAATTTTTCGGTATTCCGGAAACCGATTTCGAATTTTTTTCGACCGGATTCACCGGTAACGGTATTTTTTGAAAACAAAATCGGTTTTCGGAATTTTCTATCGGAATCGGCGTGGTGTTTTACCGACTGTTTCCTTCGGTTACCGGTTTTTGTCGGAAATTACCGGATTTGTGTCTCGGAATTTTCCGGAATTGTGTCTCGGAATTTTTTTGGAATTTTCCAGCATGTGATTTTTTCGCATCGTCTGTACGTCTCTGGATAAGGATTAGTTATTTTTGTATTTTTTGGACGCCTTAAGATTTTTTTAGGATAGATGGTGTTGGAAGGCAGTTAAGATTAACGATTTGGTCTTTTCGAACGAATCCACCCTT…	2	R	LTR
465	AC210889.4	14900	21733	6833	ACCACCACTAGCGTTGAAAACGGATGGGTAAAATTTTGTCTCGACTCGTACCCTTTTTTACATTTGACCTAACCGTTTCCGTATTTACGGAAAAATATAGCAACGAGACGAAAACGGATGGTTATTGTAACCATCGGCTCTTTTCAATGACAAGTGATCTAAAGTCTTAAACAACATCAGATATAGCTAAATGTACACTATTAGCAACCAAACAACAATAGAATGTTGCCTCTCTATATCTATTTGTTTTATGTTATTGTCCTGCCAATCAATCACTAGTCAAACATCAATACCATATCTATTTGTATTAAATTATGAGTTTCCGTTAGTTTTTTTTAACATCAAGGGGATACCCCCCTATTTCATTAAGAAATAGGACCACAGTTTAACAGACTCCAA…	3	I	LTR
466	AC182615.4	133258	149395	16137	TCCCCGGGTAGGGATGAAAACAGGACGGATACAGCCGGATACAGGGTCATTCTGTATCCTACCCTAATGTATTTCTCTCAGATATGGGACCGGATACGGGTAGTTAAGATTTGGGACTGATACACGACGGGACCGGGTAATAATCCGGACGGGTAAGAAACGGATAACAGATACTACTCGGGTAGGTACCGGATAATTGTCGGGTAGTTCATCCGATGATATTAATTGTCCAACAACTCATAAGTTAAGCAAAACATAATCATGTATATGATAGATCAGATGTAAGAAAGGAAACTGGTAAAATTGACATCATGCAGTTCAAAGTTGCTTATCACAAGAACATTGTAGAACCAACATCGCAATTGTCGGTGTTTCGACCCCGGGGGGGTCCCTGGACCG…	3	I	LTR
467	AC210010.4	119252	125325	6073	TGGGTGAATAGGGATGAAAACGGTTTCGGAATTTTTCAGTATTCCGGAAACCGTTTTCGATTTTTTTTCGATCGGATTTGCTAGTAACGGTATTTCTCAGAATCGGAATTTTCTATCGCAATCGGTATGGTACTTTACCGACCGTTTCCTTCGGTTACCGTTTTGGATCAGAATTTACCAAAAATGACAAATCGGAATTAACCAGAAATAGTAGCCAGCCCAGCCCAAGTGCCCAACCTCTAGAGATCCATCGACACAGTCCGTGACTCACGGCCTAGCAGCCCACCACTCTACCGGAGACTAGAGACGAGCAACGAGTTTGGACTCTAGTTGTGCTGACGCACAGACGCCAGCTGTCGGCCCGCCGTGGTCCCTTCCCTTCTCCGGTCATCCCGCCAC…	4	G	LTR
468	AC205570.4	64085	85938	21853	CATACATTTAGGGATGAAACGGTTTCAGAATTTTTCGGTATTCCAGAAACCGATTTCAAAATTTTTCGATAGGATTCACCGGTAACGGTATTTTTCGAAAACAGAATCGGTTTTCGGAATTTTCTATCGGAATCACTACCGGAATTGGCTGCTTAGCCTGAAAACACTCGGCAACGTCTTTGCTGAGTGTCGCACTCGGCAAATAGGGCTCGGCGAACAGTACATCAACAAAGGCTTCTTTGCCGAGTACTTTTTCTCGGGCACTCGGCACAGACTTTGCCGAGTGCCAGACAGTACTCAGCAGAGAAAAGTCGCCATCACGGCGCCGGGGTGACGGAGACGGCGTTTTGCCGAGTGTTCTAGGGGACACTCGGCAAAGATGTTACTCTTTGTCGAGTG…	4	I	LTR
469	AC216801.3	139692	155356	15664	TATATAACTAGGGATGAAAACAGTTTCGGATTTTTTTGGTATTCCGGAAACCGATTTCGAATTTTTTTTGATCGGATTCATCGATAACGGTATTTTTCGAAAACGGAATCGGTTTTCGAAATTTTCTATCGGAATCGGCGTGGTGTTTTACCGACAGTTTCCTTCGGTTACCGGTTTTTGTCAGAAATTACCGGATTTGTGTCTCGGAATTTTTCGGAATTGTGTCTCGGAATTTTTCGAAATTTTCCAGCATGTGATTTTTCGCATCGCCTATATGTCGGTGTTTTGGGTCCGACCGCACACCCGGGGTTGCCCCTCGAGGTGTTTTAGGAGTAGGACGGTGTCGCCGACTGTAGCAAAATGGTTGGTGCCAGATGCACGAGGGACGATGGACGATGT…	5	R	LTR
470	AC209385.3	192290	200639	8349	CTCACGGCTAGGGATGAAAACGGACGGAAACAGTCGGTAAACACTAAAACCATTATCGTTTTCATATTTTTTTTATCAAAAACAAAATCGAAAACGGTAACTCCAGAAACGGAAATGATATCGGTATTTCGGAAAAATCAGAAACGAAAGTTTGGTGCGAAAAATACACCGGTAACGGTCGAAATCAAAAATACGATCGGTAAACATATTGTTGGGGACCTTCGGTCCTCAAAAACAGGATTTAACAGAATTTCTGGAGTATAATGTGTGAACAGGTATCTTCGGACTCGAGTCAGTATCACAGTAGGAGAAGCCCAAAACAATACGAAGGTTGATACAGCCCCGAAGATATGAGCGGGAAAGCTTCGGCGTGGTAGCAGAAAATGAAACCGACTTAAA…	5	R	LTR
471	AC191613.3	72147	86727	14580	TTCGTATGTAGGGATGAAAACGGTCGAAAACGGTCGGTAAACACTAAAACCATTACCGTTTTCATATTTTTTATCGGAAACAAAATCGAAAACGGTAACTCCAGAAACGGAAACGATATCGGTATCTCGGAAACATCGAAAACGAAAGTTTGGTGCGAAAAATACATCGGTAACGGTCGAAATCTAAAATACGATCGGTAAACATATCAAACTTCATAATACAACAAAGTTGACAAAAGATCACAAAGACCACAAGTTCACAATTCATGGTATAACAAGTTCACAATATAACAAGTTCATAAGGATCACAAATTTATAACATAAAAAGTTTACAAAGATAGTTCACAATATAACAAGTTCATAAATATCACAAGTTCACAGACTGAAAATTCACAATAT…	5	I	LTR
472	n/a	213569836	213576551	6715	GGATAAAATAGGGATGAAATAGGGTAGTTGTTGAAGGCAGCCTTAGATTTAAACTACATAAAAGGCGTGTTTGGATCACCGCCGCTGACACCACGCCGCACCACACTTCGCGCGCCGCAGTTGTGGCGGCCGAATCGGCCGCCGCACCTTAGGCAGGGTGTAGCGTTGGACGTCAGCCTCCAAACAGACCCAAAATCTTTTTGTGTGTAACTTTCTACTTCTGTCCACTTGAGTTGGTCATTTAGGGTTTGTCCTAAATTAATTACTATCAACTTTGACTTTCATAAAAGTTTACAACATAAATGTAAAATCACTAATCACGACTTAAACTATCATCACATGTAATTCTTTTAATTAAAAAATTAAGCTTATATATATTTTTGGTCAAAGTTTAAATAG…	5	I	Intergenic seq
473	AC204700.3	136507	147252	10745	CGTGTGATTAGGGGTGAAAACGGGACGGATACAAAGTCATCTCGTATCCTACCCTAATGTATTTATCTCGGATACGAGACCGGATACGGGTAGTGAAAGGGAAATGTGCCCTTGGGCCATTTCTAAGTATTTTGGTGGTTTAGTGTCCAACACAAGTGCCTAAGTGTAAAAAGGTGGTCAAAGTACAAATCAAGATTAAAGGTATGTTTCTCAGACTTAGTACATTGTTTTATGGACTAATGTATTTTGTCTAAGTGCTGGAAACAGGAAAAATTCAATTGAAAAAGCCTTGGCTCGAGCAGCCAAGACTCTGCTCAGTCTGGGAGCACCGGACTGTCCGGTGGTGCACCGGACAGTGTCCGGTGCGCCAGGCTAGCTCGAGCGAAGTGGCCGCTCTCG…	6	I	LTR
474	AC188029.3	34708	49729	15021	TTTACACCTAGGGATGAAAACGGTTTTAGAATTTTTCGGAATTCCGGAAACCAATTTCGAAATTTTTCGATCGGATTCACCGGTAACGGTATTTTTCGAAAACGGAATCGGTTTTCGGAATTTTCTATCGGAATCGGTATCGGAATCGGTATCGGAATCGGCGTGGTGTTTTACCGACAGTTTCCTTCGGTTACCGGTTTTTGTCGGAATTTTCCGGAATAGTGTCTCGAATTTTTTTCGGAATTTTCTAGCATCGCTTTGTTTGCATCGCCTATATGTCTCTGGATAAGGATTACTTATTTTTGTATTTTTTGGACGTTTTAAGATTATTTTTTTGGATAGATGGTGTTGGAAGGCAGTTGAGATTATTAATTTGGTCTCTCGAACGAATCCACCCTT…	6	I	LTR
475	AC189079.3	67667	80797	13130	AGTTATAATAGGGATGAAAACGGTCGAAAACGATCAGAAAACACTAAAACCGTTACCGTTTTCATTTTTTTTATCGGAAACGAAATCGGAAACGGTAATTTCGGAAACGGAAACGACATCGGTATTTCGGAATCATTGGAAACGGAAGTTCGGTACAAAAAACATCGATATCGGTCGGAATCTAAAATACAATCGGTAACCATATCAATATGAAAATATCACAATACAAGTACAATAAAAAACATTCGAAGCATGTATGTTTCCGGCACGCAACTGTTGCACGCTACTATTTCGAATCTGTAGACTAAACTATTGCACGCTACTTGTCGGCGTTTCGAGACCGGGGGGTCCCTGGGCCGACGAGTGAATGTCGCCGCGTGCCCCAGCCCAAATGGGTCG…	6	R	LTR
476	AC187281.4	5351	33375	28024	GATGTGAATAGGGATGAAAACGAGACGGATACAGCCGGATATAGGGTCATCCCGTATCCTACCATAATAT ATTTCTCTCGAATATAGAACCGGATACAGTTAGTTAAGATTTGGGACGGATACAGGACGAGACCGGTTAA TAATCCGGGCGGGTAAAAACGAATAACGGATAATACTCGGGTAGGTATCCATAGTTGTCGGGTAGTTCGT CCCAACGATATTAACTGCCCAACCATCCAACAAACACATAAATTAAGCAATACATAATCATGTATATGAT AATTCAAATGTAGGAAAGGAAACCAATAAAATTGACATCATGCAGTTCAAAGTTACTAATCACAAGGACA TTATAGAACCAACACCATAATATTAAAAATTCATAAAATATTGT…	6	I	LTR
477	AC192599.3	55825	73393	17568	TATTCTTTTAGGGATGAAATTTAGGGGACGTTGCTGAAGACAGTCTTATGCACCTATGATAAATGATATCTAGACAAACTAGTTATGGTCCATTTTTCTTTCAGCAAGAGATGTTAGGGTCATCATCCAATATTTCAGGCAGCATAAATGCCCTCGTGGGTAAGTTTCTTTTTTTCTAGATTGGCTTCCTAAAATTTTGGGGATTAGTTTGTTAAGTTACGTCCTAGATTAGATACAGATAGATTGGTTTGTTAAGTTAGAATCCTAGATGGATATGTGTAAGTTGTATAGGACCTATATAAAAGCCTTTATAGTATCTTCAACAAGATGACTCAAAATAAATCAAAATTCTATATTATTTGAAGTGTTTAGGGCACTAAAAATAAATTGTGTTACAAC…	7	I	Intergenic seq
478	AC199925.3	99265	113309	14044	CCAAAAAGTAGGGATGAAAACTGTCAAGACCATAATTATGGGTACCCCCAAGGCTCCTAGTCTCAACTGATAACCCTCATCAGCATAAAACTGCAAAGACCTGATGGACGCGATTAAGATCAAGGTTTAGTCCACTCAAGGGACACGATCCCGCTTCGCCCGAGTCCAGCCTCGGGCAAAGGCAGCCGACCCCGGAGGATTCACGTTCGCCCGAGGGCCCCCTCGAGCAACGGACACACCTTTGGCTCGCCCGAGGCCTAGTCTTCGCAGAGAAGCAACCTTGGCCAGATCGCCACGCCAACCGACCGTATCGCAGGAGCATTTAATGCAAGGATCGCCTGACACCTTATCCTGACGCACGCTCTTCAGTCAACAGAGCCGAAGTGACCGCAGTCACTT…	8	I	LTR
479	AC195606.3	63686	68280	4594	CTCACCGATAGGGATGAAAACGGTTTCGGAATTTTTCGGAATTCCGGAAACCGATTTCGAAATTTTTCGATCGGATTCACCGGTAACGGTATTTTTCGAAAACGGAATCGGTTTTCGGAATTTTCTATCGGAATCAGCGTAGTGTTTTACCGACCGTTTCCTTCGGTTACTGGTTTTTTTCGAAAATTACCGGATTTGTAACACCTAAAAATCCTGTGACAAGCTTTTAGTAAAGTTCTCCCCAAATATTTAAGATAGAATACCTTTTATAGAATTCCTCTACCATTGAATTGCTTATCCTAAAATAAATATGGTTTCTAAGAAAGATTTAATGAACGTATCCCTATATGATTTTAGCTATCCCTTTGTCGAAAAATATATTTATTAGTACTCTCTAAA…	8	I	LTR
480	AC193430.3	63708	91572	27864	GGCGAAGGCAGGGATGAAAACGGTTTCAGAATTTCTTAAAATTTTGAAAATTGTTTTCGATTTTTCTCGATCGGAATCATTGGTAACAATATTATTAGGAAACAGAATCGCTATCGAAATCAGTGTATCATTTTTACGATCGTTTTGTTCAGTTACCGATTTTAATCGGAATTTACTGATTTTTTATCGGAATTCTACCAGAATAAAAAATAAGCCCATGAAGTCGACGGGGAAGTTTTGAATGGGGAACGCTAGAGAAATGCTATAAAAGTGATAGGAAGGGGATATAAAAGTGATAAATGTTATAAATATATACTAGTCAGTTGGTCGTGCTTTGCTACAATTGTTATAAATCATATAAATAGGAAGTGAAATATTTATTTAAATATAATTATTGTT…	8	I	LTR
481	AC218903.2	131803	137207	5404	TCTGGCGCTAGGGATGAAAACGGTCGGAAACAGTCGGTAAACACTAAAACCATTATCGTTTTTGTGGCGGAACTGTCCGAATTATTCCAAGTTAAGTGCCTGAGCCCTGCCTTAGAGGCTAGACCACACTTAAATGGGAATAACCCGTCAATCCCTCGGATCAAGTCCGACACGGCCACTGACAGGATCAAGTACCACAATCTCACTCGATGTTGAGTCATAGAGCAAATACAATAAAGCATAGAACCATGCATGAAAGAGTATTAAATTATTACATCATCATCGGAGTTTTTCAAAAGTAGTCTTCATTGTTCGAAGTGCAGCGGAAATAAACTAACGGTAATTAAACAGAGAGACGGGGAAGCCTGTCCCATCACTCCTCATGCTCCTCCTCAGCCG…	9	I	LTR
482	AC207316.1	58647	66275	7628	TATATATATAGGGATGAAAACGGTTTCGGAATTTTTCGGTATTCCGGATACCGATTTCGAAATTTTTTGATCGGGTTCACCGGTAACGGTATTTTTCGAAAACGGAATCAGTTTTTAGAATTTTGTATCGGAATCGGTGTGTTGTTTTACCGACCGTTTCCTTCGGTTACCGGTTTTTGTCGGAAATTACCGGAATTGTGTCTCGGAATTTTTCGGAATTGTGTCTCGGAATTTTCCAGCATGTGATTTTTTGCATCGCCTGTACGTCTCTAGATAAGGATTACTTATTTTTGTATTTTTTTGGACGCCTTAAGATTTTATTTGGGATAGATGGTGTTGGAAGACAGTTGGGATTAACGATTTGGTCTCTCGAACGAATCCACCGTTTTTATGTACATG…	10	R	LTR
483	AC194184.4	55475	62819	7344	TGTGTGTTTAGGGATGAAAACGGTTTCAGAATTTTTCGGTTTTCCGAAAACCGTTTTCGATTTTTATCCGACCGAATTCAGCGGTAATGGTATTTTCGAAAACGGTATCGGTTGTCGGAATTTTATATCGGTATCGAAACCGGTTTGGCATTTTGCCGACCGTTTCCTCCGGTTACCGAATTTAACCGGAATTTACCGAATATATAATTCGGAATTTTCCGAAATTTAAAATTAAAAACAAGATAAGCGGGCCAAAGCCCACATTTTCACTCTGGCCCAAGCCGTCGGTCTCGTGCTGGTCTGAACTTTGGTAATTGACTGCGATAGGGTATGTATTTATATAGAAGAATTTGTGCACCGTGCAGTTTACTAAGCGAGGTGGGACTAAGCTGACGCAAC…	10	R	LTR
484	AC199910.4	80468	108985	28517	GTAAAGATTAGGGATGAAAACGGTCAGAAACGGTCGGTAAACACTAAAACCATTACCGCTTTCATATTTTTTATCGGAAACAAAATCGAAAACGGTAACTCTAGAAACGGAAACGATATCGGTATTTCGGAAACGTCGGAAACGAAAGTTTGGTGCGGAAAATACACCGGTAACGGTCGGAATCTAAAATACAATCGATAAACATATCAAACTTCATAATACAACAAAGTTGACAAAAGATCACAAAGACCGCAAGTTCACAATTCATGATATAACAAGTTCACAATATAACAAGTTCACAAGGTTCACAAATTTATAATATAAAAGTTTACAAAGATCACAAGTTCACAATATAACAACTTCACAGTTGTCGGCGTTTCGACCCCGGGGGGTCCCTGG…	10	I	LTR
485	AC213596.3	75922	109392	33470	In BLAST file	10	I	LTR
486	AC202948.4	148323	152916	4593	ACCTGAGATAGGGATGAAAACTGGATGGGTACCTGGGACGGGTACCGGATATGGGTATGAAAATAGGACAACTTTTCGGATACAGATACGGGTAATTTTTTTTGTCGAGACGGATACGGGTCTTACCTGGATAGTGATCACCGGATACCGGTAGGATACGGAATCACCAATACCCGATAAGTATCCGAAAATTCCACGTAGGATACGGGTACAATACGGGTGGGTACCCGGAATGAAGTGGCAAACTGGCAAGTCATTGTGTTTGCGTCTGTGCTAGTCTTGTGTGCACGCGAGGCAAGCGTCACAAGCTTGCTGGCCTGCTCCCTACTGGTCGGCCCATTAGGACATTACGACATTTGCCATTATGCCCCCAAATCGTGACGTGGTGAGGCTTCATTG…	10	I	LTR
				1086
Green	newly identified Ds	424
Yellow	partially annotated previously	62
I	Intergenic DNA
R	Repetitive DNA
G	Gene
G200	Within 200 bp of a gene
